# Supplementary material for: Genomic analysis of circular RNAs in heart
Source: BMC Med Genomics. 2020 Nov 7;13:167. doi: 10.1186/s12920-020-00817-7 (PMC7648966; doi:10.1186/s12920-020-00817-7)
Supplement: Supplementary file 2 — Additional file 2. Table S1. Information of DCM-related miRNAs used for analysis of sponge potential. The seed sequence of each miRNA was obtained from TargetScan database. PMID is the PubMed number for studies which reported the miRNAs. [file 12920_2020_817_MOESM2_ESM.xlsx]

## Sheet: Sheet1
Table S1. Information of DCM-related miRNAs used for analysis of sponge potential.
The seed sequence of each miRNA was obtained from TargetScan database.
PMID is the PubMed number for studies which reported the miRNAs indicated.
miRNA	ID	Seed	PMID
miR-1	hsa-miR-1-3p	GGAAUGU	20081117
miR-128	hsa-miR-128-1-5p	GGGGCCG	29453456
miR-133	hsa-miR-133a-3p.1	UGGUCCC	19015276
	hsa-miR-133a-3p.2	UUGGUCC
	hsa-miR-133b	UUGGUCC
	hsa-miR-133a-5p	GCUGGUA
mir-150	hsa-miR-150-5p	CUCCCAA	25466411
	hsa-miR-150-3p	UGGUACA
miR-155	hsa-miR-155-5p	UAAUGCU	24657879
	hsa-miR-155-3p	UCCUACA
miR-17	hsa-miR-17-5p	AAAGUGC	22161164
	hsa-miR-17-3p	CUGCAGU
miR-18	hsa-miR-18a-5p	AAGGUGC	21501375
miR-19	hsa-miR-19a-3p	GUGCAAA	21501375
	hsa-miR-19a-5p	GUUUUGC
miR-196a2	hsa-miR-196a-5p	AGGUAGU	19514064
	hsa-miR-196a-3p	GGCAACA
miR-208	hsa-miR-208a-3p	UAAGACG	22541436
miR-21	hsa-miR-21-3p	AACACCA	24551276
	hsa-miR-21-5p	AGCUUAU
miR-210	hsa-miR-210-3p	UGUGCGU	20837903
	hsa-miR-210-5p	GCCCCUG
miR-214	hsa-miR-214-3p	CAGCAGG	25656649
	hsa-miR-214-5p	GCCUGUC
miR-22	hsa-miR-22-3p	AGCUGCC	22538858
	hsa-miR-22-5p	GUUCUUC
miR-221	hsa-miR-221-3p	GCUACAU
	hsa-miR-221-5p	CCUGGCA
miR-23	hsa-miR-23a-3p	UCACAUU	21778427
	hsa-miR-23a-5p	GGGUUCC
miR-30d	hsa-miR-30d-3p	UUUCAGU	25995320
	hsa-miR-30d-5p	GUAAACA
miR-31	hsa-miR-31-3p	GCUAUGC	28865712
	hsa-miR-31-5p	GGCAAGA
miR-33	hsa-miR-33a-5p	UGCAUUG	27920122
	hsa-miR-33a-3p	AAUGUUU
miR-499	hsa-miR-499a-3p	ACAUCAC	20081117
	hsa-miR-499a-5p	UAAGACU
miR-532	hsa-miR-532-5p	AUGCCUU	29016706
	hsa-miR-532-3p	CUCCCAC
miR-539	hsa-miR-539-3p	UCAUACA	25183011
	hsa-miR-539-5p	GAGAAAU
miR-646	hsa-miR-646	AGCAGCU
miR-126	hsa-miR-126-3p.1	CGUACCG	22041329
	hsa-miR-126-3p.2	GUACCGU
	hsa-miR-126-5p	AUUAUUA
let-7i	hsa-let-7i-5p	GAGGUAG	22041329
	hsa-let-7i-3p	UGCGCAA
miR-636	hsa-miR-636	GUGCUUG	25840506
miR-639	hsa-miR-639	UCGCUGC	25840506
