# Supplementary material for: Genomic analysis of circular RNAs in heart
Source: BMC Med Genomics. 2020 Nov 7;13:167. doi: 10.1186/s12920-020-00817-7 (PMC7648966; doi:10.1186/s12920-020-00817-7)
Supplement: Supplementary file 3 — Additional file 3. Table S2. Primers used for validation of the mouse ortholog of selected human circRNAs. Mouse Yap1 primers were used as internal control for PCR reaction using genomic DNA. [file 12920_2020_817_MOESM3_ESM.xlsx]

## Sheet: Sheet1
Table S2. Primers used for validation of the mouse ortholog of selected human circRNAs.
Mouse Yap1 primers were used as internal control for PCR reaction in genomic DNA.
circRNA	Primer (5'-3')	Expected size (bp)
circEXOC6B_13	F: CACTGGAGCATCTGGAACACACCTA	228
	R: GCCCTCGTGCTGCAGTTTCCTATT
circALPK2_2	F: GCTGGGATTCCCACTTCCACGCAG	290
	R: GTGGGTCCTGCAGACACTGGACCT
circENAH_4	F: GCTGAAGTACAATCAAGCTACACAG	204
	R: ATTGGCATCATCATAGACCATCAC
circLRP6_4	F: AGAGCGAGCTGCTCTGGACGGATCT	196
	R: ATGTGTCCTCAAATAACGTCAAGGC
circN4BP2L2_13	F: GATTGCCCAGATGCTGGATCGCTAC	192
	R: TGTACCTGTACCCATCTTGATGATG
circSLC8A1_11	F: GTGACTCACGTGAGCGAGAGCATTG	320
	R: CCTGTTTCTGCCTCTGTATCTGCAG
Yap1	F: CCATTTGTCCTCATCTCTTACTAAC	499
	R: GATTGGGCACTGTCAATTAATGGGCTT
