# Supplementary material for: Genomic analysis of circular RNAs in heart
Source: BMC Med Genomics. 2020 Nov 7;13:167. doi: 10.1186/s12920-020-00817-7 (PMC7648966; doi:10.1186/s12920-020-00817-7)
Supplement: Supplementary file 5 — Additional file 5. Table S3. Information of the 20,214 circRNAs identified in this study. Chromosome coordinates are in hg38 annotation. [file 12920_2020_817_MOESM5_ESM.xlsx]

## Sheet: Sheet1
Table S3. Information of the 20,214 circRNAs identified in this study.
Chromosome coordinates are in hg38 annotation.
chr	start	end	strand	circName	circType	normal1_SRPBM	normal2_SRPBM	normal3_SRPBM	normal4_SRPBM	normal5_SRPBM	DCM1_SRPBM	DCM2_SRPBM	DCM3_SRPBM	DCM4_SRPBM	DCM5_SRPBM	logFC	PValue	human CircR (Tan et al.)	human circR (Werfel et al.)	human circR (Van et al.)	Present in human databases	mouse circR (Tan et al.)	mouse circR (Werfel et al.)	Present in mouse databases	rat circR (Werfel et al.)	Present in rat databases
14	23405627	23432795	-	circMYH6_e4:MYH7_e5	DGcirc	0.001	0.001	0.001	0.001	0.001	0.001	3444.35	5141.79	0.001	4900.28	10.8635	4.95e-98		hsaCirc_004724				mmuCirc_003012		rnoCirc_004138
14	23393666	23423723	-	circMYH6_e22:MYH7_e24	DGcirc	42.7464	0.001	0.001	112.77	0.001	0.001	0.001	4171.25	3061.53	2634.14	7.54541	1.22e-57	circDG-888	hsaCirc_004712				mmuCirc_002991		rnoCirc_004112
14	23384916	23415270	-	circMYH6_e35:MYH7_e37	DGcirc	0.001	10426.4	9191.77	0.001	8719.86	71714.1	55540.2	64964.1	49916.2	54561.6	3.03416	4.47e-38	circDG-955	hsaCirc_004704				mmuCirc_002967
14	23393342	23422325	-	circMYH6_e23:MYH7_e25	DGcirc	299.225	330.998	269.736	270.649	399.223	34547.9	23430.6	33968.9	25024.6	28743.1	7.07357	7.09e-36		hsaCirc_004711				mmuCirc_002988		rnoCirc_004109
3	173604279	173605091	+	circNLGN1_1	utr5:utr5	235.105	351.685	352.732	225.541	147.082	25.4215	0.001	0.001	0.001	0.001	-5.11044	2.34e-12	circNLGN1-1	hsaCirc_010985	3:173604278-173605091	circBank
9	16435555	16437524	-	circBNC2_1	exon:exon	192.359	82.7495	207.489	67.6622	21.0117	6457.07	1314.29	2477.97	3438.67	929.697	4.73259	8.17e-12	circBNC2-1	hsaCirc_015523	9:16435554-16437524	circBank	circBnc2-1	mmuCirc_006602	circBase	rnoCirc_009621
14	23387529	23416312	-	circMYH6_e32:MYH7_e34	DGcirc	7266.9	0.001	0.001	0.001	0.001	146021	103512	139200	113787	0.001	15.3479	8.65e-10		hsaCirc_004706				mmuCirc_002970		rnoCirc_004087
12	123498544	123499536	-	circRILPL1_2	exon:exon	341.972	227.561	228.238	293.203	273.152	813.489	702.466	619.493	665.549	697.273	1.48881	1.37e-09	circRILPL1-2	hsaCirc_004155	12:123498543-123499536	circBank
X	135545423	135549805	+	circINTS6L_2	exon:exon	64.1197	41.3747	20.7489	0.001	0.001	203.372	203.942	330.396	576.809	348.636	3.72611	2.01e-09	circDDX26B-1	hsaCirc_016353	X:135545422-135549805	circBank
14	23389393	23418406	-	circMYH6_e28:MYH7_e30	DGcirc	0.001	0.001	497.974	0.001	0.001	64011.4	50940.1	55279.4	41175.3	46794.7	9.31823	7.71e-09		hsaCirc_004708				mmuCirc_002979		rnoCirc_004097
18	8076455	8088851	+	circPTPRM_12	exon:exon	662.57	413.747	767.71	969.824	399.223	203.372	158.621	227.147	221.85	135.581	-1.88886	8.16e-09	circPTPRM-10	hsaCirc_007007	18:8076454-8088851	circBank
2	178678125	178715774	-	circTTN_69	exon:exon	769.436	1117.12	1058.19	608.959	336.188	152.529	135.961	268.447	155.295	96.8434	-2.22094	1.14e-08	circTTN-344	hsaCirc_008809	2:178678124-178715774	CIRCpediaV2
6	154773989	154833409	+	circSCAF8_3	exon:utr3	641.197	744.745	892.203	857.054	714.398	203.372	226.602	206.498	310.59	387.374	-1.41232	1.17e-08	circSCAF8-4	hsaCirc_013814		circBank				rnoCirc_000185
14	23388859	23417686	-	circMYH6_e29:MYH7_e31	DGcirc	90686.6	91293.4	81273.5	55911.5	78983.1	8668.74	4418.74	6958.97	24714.1	16076	-2.43165	1.9e-08						mmuCirc_002975
X	135545423	135556300	+	circINTS6L_4	exon:exon	470.211	186.186	186.74	180.432	21.0117	813.489	634.486	805.341	798.659	1336.44	1.99108	1.98e-08	circDDX26B-3	hsaCirc_016355	X:135545422-135556300	circBank			CIRCpediaV2		CIRCpediaV2
18	36681436	36730804	+	circFHOD3_16	exon:exon	170.986	62.0621	331.983	270.649	84.0469	0.001	22.6602	0.001	0.001	19.3687	-4.15194	2.11e-08	circFHOD3-7	hsaCirc_007185	18:36681435-36730804	CIRCpediaV2
6	129049918	129098415	+	circLAMA2_6	exon:exon	192.359	186.186	228.238	180.432	21.0117	25.4215	0.001	0.001	22.185	19.3687	-3.17075	3.1e-08	circLAMA2-11	hsaCirc_013616	6:129049917-129098415	CIRCpediaV2		mmuCirc_000856		rnoCirc_000091
12	32581960	32611283	+	circFGD4_5	exon:utr3	192.359	227.561	311.234	405.973	147.082	76.2646	0.001	20.6498	0.001	38.7374	-3.1877	4.77e-08	circFGD4-7	hsaCirc_003647	12:32581959-32611283	circBank
14	23404711	23431677	-	circMYH6_e7:MYH7_e8	DGcirc	0.001	0.001	0.001	0.001	0.001	3762.39	3036.47	3634.36	0.001	2130.56	9.0523	7.67e-08		hsaCirc_004722
12	114385476	114403936	-	circTBX5	exon:utr5	42.7464	62.0621	62.2467	45.1081	21.0117	254.215	294.583	103.249	598.994	600.429	3.03522	1.02e-07	circTBX5-1	hsaCirc_004081	12:114385475-114403936	circBank		mmuCirc_007428		rnoCirc_002932
13	20796076	20822289	-	circXPO4_3	exon:exon	320.598	165.499	248.987	293.203	189.105	25.4215	45.3204	20.6498	22.185	58.1061	-2.61739	2.57e-07	circXPO4-2	hsaCirc_004220	13:20796075-20822289	circBank
6	154773989	154860998	+	circSCAF8_e4:TIAM2_e2	DGcirc	470.211	268.936	622.467	383.419	168.094	127.108	67.9806	41.2995	110.925	174.318	-1.85739	3.1e-07	circDG-1089	hsaCirc_013815		circBank
2	36877891	36894033	-	circSTRN_7	exon:exon	384.718	455.122	663.965	563.851	336.188	50.8431	113.301	165.198	266.22	135.581	-1.66328	3.28e-07	circSTRN-4	hsaCirc_007995	2:36877890-36894033	circBank		mmuCirc_004267	CIRCpediaV2
18	3126701	3131496	-	circMYOM1_23	exon:exon	299.225	289.623	684.714	383.419	42.0234	76.2646	22.6602	103.249	110.925	96.8434	-2.04714	3.38e-07	circMYOM1-7	hsaCirc_006971	18:3126700-3131496	CIRCpediaV2
13	46003139	46045516	-	circZC3H13_11	exon:utr5	128.239	82.7495	82.9957	112.77	147.082	0.001	0.001	0.001	0.001	0.001	-5.26548	9.14e-07	circZC3H13-5	hsaCirc_004419	13:46003138-46045516	circBank
3	111913319	111932397	+	circPHLDB2_6	exon:exon	213.732	41.3747	124.493	248.095	105.059	0.001	0.001	0.001	0.001	19.3687	-4.58289	2.05e-06	circPHLDB2-13	hsaCirc_010604	3:111913318-111932397	CIRCpediaV2
12	28391304	28452654	+	circCCDC91_10	exon:utr3	85.4929	124.124	165.991	67.6622	21.0117	0.001	0.001	0.001	0.001	0.001	-5.24588	2.09e-06	circCCDC91-3	hsaCirc_003597	12:28391303-28452654	circBank
14	23407023	23433227	-	circMYH6_e3:MYH7_e4	DGcirc	0.001	0.001	0.001	0.001	0.001	279.637	0.001	474.944	0.001	116.212	6.98707	4.48e-06		hsaCirc_004725				mmuCirc_003013		rnoCirc_004141
4	47744402	47786925	-	circCORIN_18	exon:exon	21.3732	82.7495	186.74	135.324	63.0352	406.744	226.602	516.244	1064.88	1355.81	2.8007	4.87e-06	circCORIN-12	hsaCirc_011421	4:47744401-47786925	circBank	circCorin-7	mmuCirc_007241	CIRCpediaV2
10	62388396	62399793	+	circZNF365	exon:utr3	0.001	0.001	0.001	0.001	0.001	101.686	22.6602	61.9493	110.925	58.1061	5.15791	5.8e-06				circBank
12	9680923	9694969	+	circCLEC2D	exon:utr3	0.001	0.001	41.4978	0.001	21.0117	101.686	22.6602	351.046	244.035	213.056	4.29625	6.81e-06		hsaCirc_003455	12:9680922-9694969	circBank
4	168511423	168512412	+	circPALLD_1	utr5:utr5	1196.9	1323.99	1244.94	1488.57	777.434	457.588	453.204	578.193	776.474	813.485	-0.897241	7.39e-06	circPALLD-19	hsaCirc_011993	4:168511422-168512412	CIRCpediaV2		mmuCirc_008851
14	23397170	23426081	-	circMYH6_e17:MYH7_e19	DGcirc	0.001	0.001	0.001	0.001	0.001	44741.9	0.001	43178.6	37004.5	34379.4	13.2132	8.55e-06		hsaCirc_004716				mmuCirc_003000		rnoCirc_004123
2	36396614	36442735	+	circCRIM1_7	exon:exon	170.986	227.561	414.978	518.743	168.094	101.686	90.6408	41.2995	44.3699	38.7374	-2.31917	1.26e-05	circCRIM1-5	hsaCirc_007988	2:36396613-36442735	circBank		mmuCirc_004259	CIRCpediaV2	rnoCirc_010113	CIRCpediaV2
2	178674314	178715774	-	circTTN_52	exon:exon	491.584	786.12	601.719	360.865	378.211	127.108	67.9806	165.198	155.295	193.687	-1.70796	1.44e-05	circTTN-362	hsaCirc_008800	2:178674313-178715774	CIRCpediaV2
14	70166639	70168484	-	circSLC8A3	utr5:utr5	0.001	0.001	0.001	0.001	0.001	127.108	181.282	185.848	0.001	154.949	5.71424	1.65e-05				circBank			circBase
2	72465160	72575668	-	circEXOC6B_5	exon:exon	320.598	103.437	394.229	202.986	168.094	0.001	22.6602	61.9493	22.185	96.8434	-2.28624	1.83e-05	circEXOC6B-20			CIRCpediaV2			CIRCpediaV2		CIRCpediaV2
1	1669664	1734835	-	circSLC35E2B_e8:AL031282.2_e2	DGcirc	0.001	0.001	0.001	0.001	42.0234	177.951	339.903	206.498	133.11	116.212	5.75981	1.9e-05	circDG-615	hsaCirc_000008		circBank
5	114404438	114404856	+	circKCNN2_2	exon:exon	149.613	330.998	456.476	360.865	105.059	838.91	385.223	805.341	732.104	813.485	1.31311	2.11e-05	circKCNN2-1	hsaCirc_012585	5:114404437-114404856	circBank			circBase		CIRCpediaV2
11	47347426	47348541	-	circMYBPC3_3	exon:exon	1261.02	1985.99	2967.1	1353.24	1008.56	660.96	770.447	660.792	820.844	852.222	-1.09803	2.44e-05	circMYBPC3-3	hsaCirc_002890	11:47347425-47348541	circBank
15	64499293	64500166	+	circZNF609_1	utr5:utr5	961.795	1034.37	933.701	608.959	588.328	1042.28	1359.61	1238.99	1597.32	1317.07	0.840426	2.67e-05	circZNF609-2	hsaCirc_005531	15:64499292-64500166	circBank	circZfp609-1	mmuCirc_009410		rnoCirc_011766
14	23402464	23429347	-	circMYH6_e12:MYH7_e13	DGcirc	0.001	0.001	0.001	0.001	0.001	0.001	2741.88	5162.44	8763.06	5113.33	10.1029	2.7e-05								rnoCirc_004131
4	47661711	47683838	-	circCORIN_11	exon:exon	42.7464	0.001	20.7489	0.001	0.001	25.4215	90.6408	227.147	177.48	348.636	3.32406	2.84e-05	circCORIN-5	hsaCirc_011417	4:47661710-47683838	CIRCpediaV2
4	5663107	5665649	-	circEVC2_4	exon:exon	0.001	0.001	20.7489	0.001	0.001	50.8431	181.282	123.899	177.48	38.7374	4.29581	2.92e-05	circEVC2-1	hsaCirc_011234	4:5663106-5665649	circBank
8	73673107	73709162	-	circSTAU2_9	exon:exon	128.239	144.812	103.745	135.324	315.176	0.001	45.3204	0.001	0.001	0.001	-3.35883	3.65e-05	circSTAU2-8	hsaCirc_015122		circBank	circStau2-2	mmuCirc_000051	CIRCpediaV2
2	30525587	30533314	+	circLCLAT1_6	exon:exon	491.584	227.561	414.978	270.649	252.141	25.4215	158.621	82.599	44.3699	58.1061	-2.20096	3.75e-05	circLCLAT1-7	hsaCirc_007905	2:30525586-30533314	circBank		mmuCirc_004223	CIRCpediaV2	rnoCirc_010258	CIRCpediaV2
2	164692221	164730115	-	circCOBLL1_4	exon:exon	149.613	82.7495	145.242	248.095	84.0469	25.4215	22.6602	20.6498	0.001	0.001	-2.92917	3.92e-05	circCOBLL1-1	hsaCirc_008656	2:164692220-164730115	circBank
2	72465160	72480750	-	circEXOC6B_2	exon:exon	726.69	413.747	767.71	834.5	315.176	177.951	90.6408	309.746	221.85	348.636	-1.48821	3.95e-05	circEXOC6B-8	hsaCirc_008324	2:72465159-72480750	circBank					CIRCpediaV2
1	237491806	237511791	+	circRYR2_108	exon:exon	106.866	20.6874	165.991	90.2162	126.07	0.001	0.001	0.001	0.001	0.001	-4.99202	4.04e-05	circRYR2-42	hsaCirc_001624	1:237491805-237511791	CIRCpediaV2				rnoCirc_005112
11	22674850	22685789	+	circGAS2_1	exon:exon	470.211	206.874	643.216	654.068	399.223	76.2646	90.6408	82.599	221.85	213.056	-1.76253	4.1e-05	circGAS2-1	hsaCirc_002799	11:22674849-22685789	circBank	circGas2-2	mmuCirc_008327	circBase
6	129366219	129383233	+	circLAMA2_41	exon:exon	192.359	165.499	207.489	180.432	105.059	25.4215	0.001	61.9493	44.3699	38.7374	-2.17198	4.1e-05	circLAMA2-21	hsaCirc_013636	6:129366218-129383233	CIRCpediaV2		mmuCirc_000847
10	115120185	115171292	+	circATRNL1_3	exon:exon	106.866	82.7495	145.242	112.77	42.0234	0.001	0.001	0.001	0.001	58.1061	-3.16373	4.31e-05	circATRNL1-6	hsaCirc_002538	10:115120184-115171292	circBank
12	28305649	28391411	+	circCCDC91_7	exon:exon	320.598	310.311	477.225	202.986	294.164	76.2646	45.3204	61.9493	155.295	58.1061	-1.77892	5.01e-05	circCCDC91-10	hsaCirc_003596	12:28305648-28391411	circBank			CIRCpediaV2
2	30525587	30568176	+	circLCLAT1_7	exon:exon	64.1197	0.001	311.234	180.432	105.059	0.001	0.001	0.001	0.001	0.001	-5.55755	5.1e-05	circLCLAT1-8	hsaCirc_007906	2:30525586-30568176	circBank		mmuCirc_004224	CIRCpediaV2	rnoCirc_010260	CIRCpediaV2
19	18539371	18539720	-	circFKBP8_4	exon:exon	320.598	289.623	456.476	225.541	273.152	483.009	725.126	412.995	643.364	464.848	1.16021	5.66e-05	circFKBP8-1	hsaCirc_007496	19:18539370-18539720	circBank
2	40428473	40453349	-	circSLC8A1_15	exon:intergenic	299.225	186.186	705.463	248.095	273.152	25.4215	22.6602	20.6498	22.185	154.949	-2.39153	6.15e-05	circSLC8A1-10	hsaCirc_008065	2:40428472-40453349
5	179705679	179710065	+	circCANX_3	utr5:exon	106.866	82.7495	82.9957	90.2162	63.0352	0.001	0.001	20.6498	0.001	0.001	-3.56724	6.86e-05	circCANX-7	hsaCirc_012960	5:179705678-179710065	circBank
X	32287529	32310276	-	circDMD_23	exon:exon	64.1197	41.3747	41.4978	22.5541	84.0469	101.686	113.301	206.498	155.295	193.687	2.41618	7.11e-05	circDMD-45	hsaCirc_016159	X:32287528-32310276	circBank		mmuCirc_009845		rnoCirc_012917
10	95339133	95357803	-	circSORBS1_13	exon:exon	64.1197	20.6874	124.493	67.6622	84.0469	0.001	0.001	0.001	0.001	0.001	-4.92121	7.52e-05	circSORBS1-2	hsaCirc_002373	10:95339132-95357803	circBank		mmuCirc_004939	CIRCpediaV2	rnoCirc_001240
2	40160765	40178493	-	circSLC8A1_6	exon:exon	320.598	248.248	622.467	338.311	84.0469	76.2646	45.3204	41.2995	110.925	193.687	-1.58659	7.88e-05	circSLC8A1-9	hsaCirc_008060	2:40160764-40178493	circBank	circSlc8a1-3	mmuCirc_004291	circBase	rnoCirc_010151	CIRCpediaV2
6	129366219	129403959	+	circLAMA2_43	exon:exon	683.943	186.186	1058.19	699.176	315.176	76.2646	90.6408	41.2995	133.11	290.53	-2.13087	8.1e-05	circLAMA2-42	hsaCirc_013638	6:129366218-129403959	CIRCpediaV2
6	54160367	54202233	+	circMLIP_18	exon:exon	448.838	351.685	477.225	563.851	126.07	0.001	90.6408	206.498	155.295	154.949	-1.68129	8.43e-05	circMLIP-10	hsaCirc_013270	6:54160366-54202233	circBank	circ2310046A06Rik-3	mmuCirc_009493		rnoCirc_011893
1	237423092	237469187	+	circRYR2_89	exon:exon	170.986	103.437	331.983	112.77	42.0234	0.001	0.001	20.6498	44.3699	38.7374	-2.60049	9.91e-05	circRYR2-188	hsaCirc_001611	1:237423091-237469187	circBank	circRyr2-15
2	36369108	36396787	+	circCRIM1_2	intron:exon	42.7464	41.3747	165.991	135.324	63.0352	0.001	22.6602	0.001	0.001	0.001	-3.73071	0.000113822	circCRIM1-9	hsaCirc_007982	2:36369107-36396787	circBank
1	237369534	237550691	+	circRYR2_36	exon:exon	128.239	62.0621	248.987	135.324	63.0352	0.001	45.3204	0.001	22.185	0.001	-3.02784	0.00013573	circRYR2-158			CIRCpediaV2
11	16095996	16111923	-	circSOX6_6	exon:exon	85.4929	103.437	82.9957	45.1081	0.001	0.001	0.001	0.001	0.001	0.001	-4.71698	0.000139431	circSOX6-18	hsaCirc_002729	11:16095995-16111923	circBank			CIRCpediaV2
12	112502144	112506422	+	circPTPN11_2	exon:utr3	42.7464	20.6874	82.9957	112.77	21.0117	0.001	0.001	0.001	0.001	0.001	-4.88148	0.000140547	circPTPN11-2			circBank
12	32576266	32611283	+	circFGD4_3	exon:exon	192.359	144.812	103.745	180.432	126.07	0.001	67.9806	20.6498	44.3699	0.001	-2.38513	0.00014144	circFGD4-12	hsaCirc_003645	12:32576265-32611283	circBank
18	3164278	3176134	-	circMYOM1_33	exon:exon	128.239	0.001	186.74	202.986	0.001	0.001	0.001	20.6498	66.5549	0.001	-2.57757	0.000158593	circMYOM1-1	hsaCirc_006976	18:3164277-3176134	CIRCpediaV2		mmuCirc_004202		rnoCirc_012783
1	219193082	219241308	+	circLYPLAL1_6	exon:intergenic	2158.7	1137.81	1929.65	1217.92	714.398	457.588	339.903	454.295	665.549	987.803	-1.21488	0.0001637	circDG-425	hsaCirc_001399		circBank
15	84680713	84691644	-	circSEC11A_2	exon:exon	85.4929	82.7495	186.74	157.878	105.059	0.001	0.001	82.599	0.001	0.001	-2.77934	0.000163955	circSEC11A-1	hsaCirc_005726	15:84680712-84691644	circBank			CIRCpediaV2
12	80271648	80353510	+	circOTOGL_6	exon:exon	0.001	0.001	0.001	0.001	0.001	25.4215	22.6602	41.2995	177.48	193.687	5.20348	0.000165263				circRDB
5	131670463	131679175	-	circFNIP1_3	exon:exon	64.1197	41.3747	82.9957	135.324	21.0117	0.001	22.6602	0.001	0.001	0.001	-3.5667	0.000166093	circFNIP1-8	hsaCirc_012655	5:131670462-131679175	circBank
3	99848295	99851070	-	circFILIP1L_1	exon:exon	149.613	165.499	892.203	428.527	504.281	660.96	951.728	1445.48	1042.69	1026.54	1.62723	0.000166271	circFILIP1L-1	hsaCirc_010543	3:99848294-99851070	CIRCpediaV2	circFilip1l-2	mmuCirc_003841		rnoCirc_002377
1	219193130	219241308	+	circLYPLAL1_13	exon:intergenic	213.732	186.186	62.2467	315.757	21.0117	0.001	0.001	20.6498	44.3699	58.1061	-2.60745	0.000181436	circDG-980	hsaCirc_001402		circBank
1	219193082	219218712	+	circLYPLAL1_5	exon:intergenic	534.331	289.623	539.472	518.743	210.117	152.529	226.602	103.249	221.85	58.1061	-1.4246	0.000188636	circDG-643	hsaCirc_001398	1:219193081-219218712	circBank
14	60796217	60818847	+	circMNAT1_3	exon:exon	170.986	103.437	373.481	180.432	84.0469	25.4215	67.9806	41.2995	22.185	38.7374	-2.0722	0.000191021	circMT1-2	hsaCirc_004947	14:60796216-60818847	circBank			CIRCpediaV2		CIRCpediaV2
8	141253989	141254629	-	circSLC45A4_2	intergenic:exon	427.464	558.559	767.71	721.73	315.176	788.067	1019.71	846.64	1042.69	1685.08	0.919015	0.000193011	circSLC45A4-1	hsaCirc_015422	8:141253988-141254629	circBank			CIRCpediaV2
10	115120185	115129535	+	circATRNL1_1	exon:exon	406.091	165.499	497.974	112.77	84.0469	0.001	22.6602	61.9493	22.185	58.1061	-2.54699	0.000199113	circATRNL1-1	hsaCirc_002536	10:115120184-115129535	circBank		mmuCirc_005061	CIRCpediaV2	rnoCirc_001367	CIRCpediaV2
4	168668190	168711923	+	circPALLD_6	exon:exon	170.986	41.3747	394.229	315.757	84.0469	25.4215	22.6602	0.001	66.5549	77.4747	-2.38853	0.000199627	circPALLD-4	hsaCirc_011998	4:168668189-168711923	CIRCpediaV2		mmuCirc_008850		rnoCirc_004584
2	178682697	178715774	-	circTTN_96	exon:exon	106.866	144.812	62.2467	45.1081	0.001	0.001	0.001	0.001	0.001	0.001	-4.81507	0.000206405	circTTN-161		2:178682696-178715774		circTtn-54			rnoCirc_007915
3	18378170	18420991	-	circSATB1_2	exon:utr5	406.091	248.248	560.221	338.311	357.199	76.2646	113.301	103.249	199.665	174.318	-1.2319	0.000209514	circSATB1-3	hsaCirc_010083		circBank
6	75634707	75678927	+	circSENP6_6	exon:exon	320.598	372.373	435.727	360.865	189.105	177.951	67.9806	123.899	177.48	135.581	-1.23056	0.000214329	circSENP6-15	hsaCirc_013354		circBank
7	12351573	12370864	-	circVWDE_4	utr3:exon	0.001	0.001	0.001	0.001	0.001	25.4215	90.6408	20.6498	66.5549	232.424	5.14602	0.000217274				CIRCpediaV2
6	13227816	13230193	+	circPHACTR1_3	exon:exon	128.239	144.812	290.485	90.2162	63.0352	0.001	22.6602	20.6498	66.5549	0.001	-2.48302	0.000221354	circPHACTR1-1	hsaCirc_013022	6:13227815-13230193	circBank		mmuCirc_002476	CIRCpediaV2	rnoCirc_004908	CIRCpediaV2
7	121015665	121100094	+	circCPED1_2	exon:exon	64.1197	0.001	124.493	135.324	42.0234	0.001	0.001	0.001	0.001	0.001	-4.94611	0.00022496	circCPED1-1	hsaCirc_014475		circBank
6	143765261	143807133	+	circPHACTR2_3	exon:exon	85.4929	62.0621	20.7489	90.2162	0.001	0.001	0.001	0.001	0.001	0.001	-4.65455	0.000242768	circPHACTR2-3	hsaCirc_013719		circBank		mmuCirc_000788
2	37536995	37571192	+	chr2:37536995-37571192	intergenic:intergenic	42.7464	0.001	145.242	180.432	42.0234	0.001	0.001	0.001	0.001	0.001	-5.25385	0.00024322	circINTERGENIC-131	hsaCirc_008016
1	237387281	237423248	+	circRYR2_69	exon:exon	983.168	786.12	2448.37	969.824	777.434	177.951	226.602	268.447	399.329	677.904	-1.56778	0.000249346	circRYR2-165	hsaCirc_001600	1:237387280-237423248	circBank				rnoCirc_005136
12	6538101	62756163	+	chr12:6538101-62756163	NA	0.001	0.001	0.001	0.001	0.001	406.744	543.845	0.001	0.001	0.001	6.862	0.000315904
12	32598497	32611283	+	circFGD4_10	exon:utr3	726.69	496.497	560.221	405.973	252.141	152.529	249.262	206.498	244.035	193.687	-1.14373	0.000327777	circFGD4-14	hsaCirc_003650	12:32598496-32611283	circBank		mmuCirc_003677			CIRCpediaV2
2	72718103	72733118	-	circEXOC6B_13	exon:exon	4702.11	2854.86	3651.81	3495.88	2500.39	1804.93	1155.67	2292.12	1619.5	2208.03	-0.828684	0.000331469	circEXOC6B-14	hsaCirc_008332	2:72718102-72733118	circBank	circExoc6b-1	mmuCirc_007909	circBase	rnoCirc_008927	CIRCpediaV2
12	32607957	32611283	+	circFGD4_13	exon:exon	470.211	268.936	477.225	293.203	252.141	76.2646	203.942	123.899	88.7399	174.318	-1.299	0.000354083	circFGD4-13	hsaCirc_003654	12:32607956-32611283	circBank
6	80127547	80203212	+	circBCKDHB_1	exon:exon	149.613	20.6874	20.7489	112.77	0.001	0.001	0.001	0.001	0.001	0.001	-4.90986	0.000363323	circBCKDHB-3	hsaCirc_013381	6:80127546-80203212	circBank		mmuCirc_009539	CIRCpediaV2		CIRCpediaV2
5	141392556	141395237	+	circPCDHGA8_1	intergenic:exon	64.1197	124.124	435.727	180.432	105.059	25.4215	0.001	41.2995	0.001	38.7374	-2.63959	0.000378183	circPCDHGA1-3	hsaCirc_012780	5:141392555-141395237	circBank
1	237387281	237445522	+	circRYR2_71	exon:exon	299.225	186.186	435.727	315.757	210.117	50.8431	67.9806	103.249	110.925	116.212	-1.42754	0.000390659	circRYR2-47	hsaCirc_001602	1:237387280-237445522	circBank				rnoCirc_005129
6	129366219	129445821	+	circLAMA2_46	exon:exon	85.4929	0.001	186.74	157.878	63.0352	0.001	0.001	0.001	0.001	19.3687	-3.87288	0.000399387	circLAMA2-35	hsaCirc_013641	6:129366218-129445821	CIRCpediaV2
4	142402938	142431385	-	circINPP4B_15	exon:utr5	21.3732	41.3747	41.4978	157.878	0.001	0.001	0.001	0.001	0.001	0.001	-4.90674	0.000410945	circINPP4B-6	hsaCirc_011841	4:142402937-142431385	circBank
11	72984088	72989097	-	circFCHSD2_6	exon:exon	598.45	517.184	643.216	699.176	105.059	101.686	67.9806	351.046	155.295	329.268	-1.45318	0.000425368	circFCHSD2-2	hsaCirc_003029	11:72984087-72989097	circBank
2	202464809	202467689	+	circBMPR2_1	exon:exon	1196.9	951.619	1369.43	857.054	483.27	279.637	294.583	619.493	488.069	736.01	-0.961068	0.000473517	circBMPR2-7	hsaCirc_009003	2:202464808-202467689	circBank		mmuCirc_000174	CIRCpediaV2	rnoCirc_012500	CIRCpediaV2
14	32577120	32600792	+	circAKAP6_8	exon:exon	235.105	165.499	207.489	202.986	126.07	76.2646	67.9806	61.9493	0.001	77.4747	-1.68304	0.000482591	circAKAP6-7	hsaCirc_004788	14:32577119-32600792	circBank		mmuCirc_002017	CIRCpediaV2		CIRCpediaV2
9	13939661	14021355	-	chr9:13939661-14021355	intergenic:intergenic	363.345	0.001	0.001	451.081	0.001	0.001	0.001	61.9493	0.001	0.001	-6.47463	0.000484322	circDG-877	hsaCirc_015498
12	46229153	46243314	-	circSLC38A1_2	exon:utr5	876.302	496.497	850.706	676.622	441.246	254.215	362.563	412.995	199.665	309.899	-1.01731	0.000486037	circSLC38A1-4	hsaCirc_003705		circBank
8	37870420	37877551	-	circRAB11FIP1_3	exon:exon	0.001	0.001	20.7489	0.001	0.001	25.4215	45.3204	41.2995	155.295	174.318	3.85858	0.000501609	circRAB11FIP1-2	hsaCirc_014887	8:37870419-37877551	circBank			CIRCpediaV2
3	37533314	37542585	+	circITGA9_3	exon:exon	85.4929	103.437	124.493	90.2162	315.176	0.001	22.6602	0.001	44.3699	0.001	-2.56417	0.000506113	circITGA9-1	hsaCirc_010200	3:37533313-37542585	CIRCpediaV2		mmuCirc_009739		rnoCirc_012193
10	95395001	95410777	-	circSORBS1_23	exon:exon	384.718	393.06	311.234	405.973	252.141	152.529	113.301	268.447	88.7399	154.949	-1.21434	0.000538016	circSORBS1-11	hsaCirc_002389	10:95395000-95410777	CIRCpediaV2		mmuCirc_004962		rnoCirc_001260	CIRCpediaV2
11	92352096	92355404	+	circFAT3_2	utr5:utr5	85.4929	82.7495	0.001	0.001	21.0117	330.48	475.864	371.696	244.035	58.1061	3.20728	0.000601856	circFAT3-1		11:92352095-92355404	circBank	circOTHERS-1
18	3164278	3193958	-	circMYOM1_34	exon:exon	170.986	103.437	62.2467	45.1081	21.0117	0.001	0.001	0.001	22.185	0.001	-3.51019	0.00060852	circMYOM1-29	hsaCirc_006977	18:3164277-3193958	CIRCpediaV2
1	237369534	237511791	+	circRYR2_32	exon:exon	149.613	103.437	456.476	180.432	63.0352	0.001	45.3204	0.001	22.185	77.4747	-2.41345	0.000623986	circRYR2-149			CIRCpediaV2
9	13986370	14021355	-	chr9:13986370-14021355	intergenic:intergenic	299.225	0.001	0.001	360.865	0.001	0.001	0.001	0.001	0.001	0.001	-6.19268	0.000648654	circINTERGENIC-173	hsaCirc_015501
1	74249459	74271708	+	circTNNI3K_3	exon:exon	320.598	103.437	352.732	315.757	189.105	50.8431	22.6602	61.9493	88.7399	154.949	-1.69653	0.000651372	circFPGT-TNNI3K-1	hsaCirc_000609		circBank		mmuCirc_006393		rnoCirc_007137
6	89862126	89869082	+	circCASP8AP2_5	exon:exon	42.7464	41.3747	103.745	45.1081	21.0117	0.001	0.001	0.001	0.001	0.001	-4.43006	0.000660279	circCASP8AP2-3		6:89862125-89869082	circBank
4	150102478	150102812	+	circDCLK2	exon:exon	299.225	186.186	269.736	405.973	105.059	50.8431	90.6408	165.198	44.3699	38.7374	-1.65238	0.000677067	circDCLK2-1	hsaCirc_011921	4:150102477-150102812	circBank				rnoCirc_006752
14	32090502	32117287	+	circARHGAP5_2	utr5:exon	1581.62	1468.8	1825.9	1353.24	1491.83	635.538	997.049	640.143	1175.8	1084.65	-0.619675	0.000677243	circARHGAP5-1	hsaCirc_004783	14:32090501-32117287	circBank	circArhgap5-2	mmuCirc_002013	CIRCpediaV2	rnoCirc_010459	CIRCpediaV2
2	220630379	220634128	+	circAC067956.1_2	exon:exon	106.866	62.0621	41.4978	45.1081	21.0117	0.001	0.001	0.001	0.001	0.001	-4.45764	0.000680628	circAC067956.1-1	hsaCirc_009141		circBank
2	15461201	15511350	-	circNBAS_19	exon:exon	128.239	165.499	103.745	180.432	84.0469	0.001	67.9806	20.6498	44.3699	19.3687	-2.07078	0.000681696	circNBAS-24	hsaCirc_007791	2:15461200-15511350	circBank
2	169555124	169557297	-	circFASTKD1_10	exon:exon	85.4929	103.437	103.745	67.6622	0.001	0.001	0.001	0.001	0.001	38.7374	-2.86087	0.000684791	circFASTKD1-4	hsaCirc_008685	2:169555123-169557297	circBank
1	1223244	1223968	-	circSDF4	exon:exon	256.479	206.874	311.234	202.986	336.188	457.588	294.583	598.843	421.514	387.374	1.05013	0.000688556	circSDF4-1	hsaCirc_000002	1:1223243-1223968	circBank
3	184849071	185024389	+	circVPS8_18	exon:exon	64.1197	0.001	82.9957	90.2162	63.0352	0.001	0.001	0.001	0.001	0.001	-4.54236	0.000727439	circVPS8-1			circBank
11	30495296	30536175	-	circMPPED2_1	utr3:exon	64.1197	124.124	103.745	112.77	0.001	0.001	22.6602	20.6498	22.185	19.3687	-2.28337	0.00072753	circMPPED2-2	hsaCirc_002808	11:30495295-30536175	circBank				rnoCirc_008107
12	46239679	46243314	-	circSLC38A1_4	utr5:utr5	427.464	330.998	228.238	225.541	210.117	50.8431	45.3204	185.848	66.5549	77.4747	-1.61168	0.000732719	circSLC38A1-3	hsaCirc_003706	12:46239678-46243314	circBank
19	23338727	23362725	-	circZNF91_1	intergenic:exon	149.613	41.3747	41.4978	90.2162	21.0117	0.001	22.6602	0.001	0.001	0.001	-3.35862	0.000763333	circZNF91-6	hsaCirc_007511	19:23338726-23362725	circBank
14	32599410	32600792	+	circAKAP6_9	exon:exon	85.4929	0.001	41.4978	112.77	42.0234	0.001	0.001	0.001	0.001	0.001	-4.82839	0.000807201	circAKAP6-4	hsaCirc_004789	14:32599409-32600792	circBank	circAkap6-1	mmuCirc_002018	circBase	rnoCirc_010462	CIRCpediaV2
11	8435494	8464822	-	circSTK33_6	exon:exon	128.239	124.124	145.242	112.77	63.0352	0.001	45.3204	20.6498	22.185	38.7374	-2.23665	0.000830954	circSTK33-6	hsaCirc_002668	11:8435493-8464822	circBank			CIRCpediaV2
19	23358430	23362725	-	circZNF91_2	intergenic:exon	4808.97	3661.67	3153.84	3969.51	2689.5	915.175	1518.23	1837.83	2662.2	2421.09	-0.953458	0.00083929	circZNF91-4	hsaCirc_007512	19:23358429-23362725	circBank
15	85365335	85365954	+	chr15:85365335-85365954	intergenic:intergenic	363.345	227.561	414.978	67.6622	588.328	25.4215	0.001	61.9493	0.001	38.7374	-3.0139	0.000842337	circINTERGENIC-248	hsaCirc_005742
6	54136715	54202233	+	circMLIP_12	exon:exon	726.69	765.433	518.723	1308.14	819.457	584.695	249.262	165.198	221.85	232.424	-1.50116	0.000851918	circMLIP-4	hsaCirc_013264	6:54136714-54202233		circ2310046A06Rik-4	mmuCirc_009496		rnoCirc_011896
4	104518577	104519454	-	chr4:104518577-104519454	intergenic:intergenic	0.001	0.001	0.001	0.001	21.0117	0.001	0.001	247.797	110.925	406.742	5.79607	0.000860826	circAC004053.1-1			circBank
6	129049918	129192853	+	circLAMA2_9	exon:exon	235.105	144.812	435.727	135.324	210.117	0.001	22.6602	0.001	66.5549	96.8434	-2.16465	0.00087326	circLAMA2-47			CIRCpediaV2					CIRCpediaV2
12	31447538	31495919	-	circDENND5B_16	exon:exon	21.3732	41.3747	82.9957	112.77	63.0352	0.001	0.001	20.6498	0.001	0.001	-3.34524	0.000930636	circDENND5B-15	hsaCirc_003631	12:31447537-31495919	circBank			CIRCpediaV2
18	36681436	36693423	+	circFHOD3_14	exon:exon	448.838	186.186	622.467	405.973	210.117	152.529	135.961	82.599	155.295	135.581	-1.30077	0.00102835	circFHOD3-13	hsaCirc_007183	18:36681435-36693423	circBank		mmuCirc_004448	CIRCpediaV2	rnoCirc_005427
1	231537213	231542611	+	circTSNAX	exon:exon	320.598	165.499	145.242	315.757	126.07	0.001	22.6602	123.899	44.3699	58.1061	-2.02861	0.00105618	circDG-347	hsaCirc_001499		circBank
1	237369534	237469187	+	circRYR2_31	exon:exon	555.704	868.87	1493.92	608.959	336.188	101.686	475.864	206.498	310.59	213.056	-1.32347	0.00107757	circRYR2-113	hsaCirc_001585	1:237369533-237469187	circBank
12	81199341	81233471	+	circACSS3_7	exon:exon	85.4929	62.0621	165.991	112.77	63.0352	0.001	0.001	41.2995	22.185	19.3687	-2.26864	0.00110003	circACSS3-4	hsaCirc_003856	12:81199340-81233471	circBank
1	77631835	77641655	-	circAC118549.1_7	intergenic:exon	235.105	206.874	394.229	248.095	105.059	25.4215	0.001	0.001	88.7399	174.318	-2.0419	0.00110336	circZZZ3-5	hsaCirc_000646	1:77631834-77641655	circBank
3	171188702	171194635	-	circTNIK_4	exon:exon	1068.66	620.621	933.701	766.838	315.176	406.744	385.223	516.244	465.884	484.217	-0.698995	0.00110724	circTNIK-2	hsaCirc_010944	3:171188701-171194635	circBank		mmuCirc_005991
2	178673633	178715774	-	circTTN_45	exon:exon	448.838	393.06	871.455	315.757	357.199	101.686	67.9806	20.6498	244.035	213.056	-1.62825	0.00112539	circTTN-80	hsaCirc_008796	2:178673632-178715774	CIRCpediaV2
11	68515028	68519651	+	circPPP6R3_3	utr5:utr5	42.7464	0.001	0.001	0.001	0.001	50.8431	90.6408	82.599	66.5549	116.212	2.92535	0.00113458	circPPP6R3-18	hsaCirc_002978	11:68515027-68519651	circBank
2	147972739	147982081	-	circORC4_2	exon:utr5	21.3732	103.437	82.9957	135.324	126.07	228.794	181.282	123.899	332.775	309.899	1.46272	0.00113919	circORC4-1	hsaCirc_008603	2:147972738-147982081	circBank
10	110964125	111000545	+	circSHOC2_3	utr5:exon	64.1197	20.6874	41.4978	67.6622	0.001	0.001	0.001	0.001	0.001	0.001	-4.35595	0.00118665				circBank		mmuCirc_005037	CIRCpediaV2	rnoCirc_001343
8	22474954	22498112	+	circPPP3CC_2	exon:exon	128.239	144.812	248.987	248.095	168.094	50.8431	45.3204	82.599	44.3699	38.7374	-1.67581	0.00120389	circPPP3CC-9	hsaCirc_014810		circBank		mmuCirc_003097
4	30920153	30950215	+	circPCDH7_2	exon:exon	192.359	103.437	518.723	135.324	42.0234	50.8431	45.3204	82.599	22.185	0.001	-2.2385	0.00121745	circPCDH7-2	hsaCirc_011307	4:30920152-30950215	circBank	circPcdh7-1	mmuCirc_007187	CIRCpediaV2	rnoCirc_003711
3	17038848	17068065	+	circPLCL2_4	intron:exon	64.1197	0.001	124.493	135.324	21.0117	25.4215	0.001	0.001	22.185	0.001	-2.77538	0.00122288		hsaCirc_010074	3:17038847-17068065
7	77581427	77600806	+	circPTPN12_4	exon:exon	85.4929	82.7495	82.9957	45.1081	21.0117	0.001	0.001	0.001	0.001	0.001	-3.17893	0.00126195	circPTPN12-11	hsaCirc_014252	7:77581426-77600806	circBank				rnoCirc_008571
13	65975163	65996008	+	chr13:65975163-65996008	intergenic:intergenic	85.4929	82.7495	41.4978	67.6622	21.0117	0.001	0.001	20.6498	0.001	0.001	-3.19466	0.00126204		hsaCirc_004497
19	11178345	11178720	-	circKANK2_1	exon:exon	235.105	475.81	311.234	315.757	105.059	559.274	385.223	681.442	598.994	464.848	0.879823	0.00126528	circKANK2-2	hsaCirc_007439	19:11178344-11178720	circBank
20	47276314	47287284	-	circZMYND8_9	exon:exon	128.239	82.7495	82.9957	67.6622	21.0117	25.4215	0.001	20.6498	0.001	19.3687	-2.38158	0.00136605	circZMYND8-10	hsaCirc_009505	20:47276313-47287284	circBank
3	75328549	123692851	-	circMYLKP1_e5:MYLK_e20	DGcirc	192.359	124.124	82.9957	90.2162	105.059	305.058	679.806	247.797	155.295	77.4747	1.91052	0.00140392
2	178738082	178766612	-	circTTN_177	exon:exon	21.3732	41.3747	41.4978	90.2162	0.001	0.001	0.001	0.001	0.001	0.001	-4.35974	0.00140447	circTTN-186			CIRCpediaV2
3	184849071	184999861	+	circVPS8_17	exon:exon	170.986	20.6874	165.991	45.1081	168.094	0.001	0.001	0.001	0.001	19.3687	-3.55015	0.00140758	circVPS8-13			CIRCpediaV2
2	30349937	30350146	+	chr2:30349937-30350146	ambiguous	42.7464	82.7495	186.74	293.203	147.082	0.001	0.001	0.001	66.5549	0.001	-3.29593	0.00141422	circAC109642.1-1	hsaCirc_007899	2:30349936-30350146
12	2448976	2512984	+	circCACNA1C_11	exon:exon	213.732	124.124	103.745	225.541	126.07	25.4215	45.3204	0.001	88.7399	58.1061	-1.86417	0.00142269	circCAC1C-19	hsaCirc_003395	12:2448975-2512984	circBank	circCac1c-7	mmuCirc_008036		rnoCirc_009080
4	74174506	74201370	+	circMTHFD2L_1	exon:exon	128.239	103.437	124.493	45.1081	0.001	0.001	0.001	41.2995	0.001	19.3687	-2.4476	0.00147227	circMTHFD2L-4	hsaCirc_011529	4:74174505-74201370	circBank	circMthfd2l-1	mmuCirc_007304	circBase
14	80895718	80906081	-	circCEP128_6	exon:exon	21.3732	0.001	103.745	112.77	42.0234	0.001	22.6602	0.001	0.001	0.001	-4.62483	0.00148817	circCEP128-1	hsaCirc_005078	14:80895717-80906081	circBank			CIRCpediaV2
2	61522611	61526521	-	circXPO1_20	exon:exon	256.479	206.874	124.493	202.986	168.094	76.2646	22.6602	103.249	22.185	38.7374	-1.76928	0.00152986	circXPO1-10	hsaCirc_008228	2:61522610-61526521	circBank
11	57491224	57491862	-	circSLC43A1	exon:exon	128.239	206.874	165.991	202.986	147.082	330.48	498.524	330.396	244.035	426.111	1.08169	0.00155889	circSLC43A1-1	hsaCirc_002911	11:57491223-57491862	circBank
10	101667886	101676436	-	circFBXW4_1	exon:exon	192.359	330.998	435.727	157.878	231.129	305.058	589.165	268.447	510.254	677.904	1.18085	0.0015627	circFBXW4-4	hsaCirc_002435	10:101667885-101676436	circBank	circFbxw4-1	mmuCirc_004998	circBase		CIRCpediaV2
22	38494630	38501280	-	circDDX17_4	exon:exon	213.732	206.874	331.983	225.541	105.059	305.058	725.126	227.147	377.145	581.061	1.27168	0.00157481	circDDX17-6	hsaCirc_009876	22:38494629-38501280	circBank				rnoCirc_011292
18	68897219	68897682	+	circCCDC102B_3	exon:intergenic	128.239	62.0621	228.238	112.77	21.0117	50.8431	0.001	82.599	44.3699	38.7374	-1.88161	0.00157961	circCCDC102B-3	hsaCirc_007317	18:68897218-68897682	circBank
3	56660731	56673725	-	circFAM208A_10	exon:exon	598.45	455.122	954.45	654.068	462.258	177.951	226.602	289.097	377.145	464.848	-0.858198	0.00159039	circFAM208A-2	hsaCirc_010384	3:56660730-56673725	circBank		mmuCirc_002850		rnoCirc_004456
8	2115960	2129232	+	circMYOM2_9	exon:exon	42.7464	41.3747	165.991	135.324	42.0234	0.001	0.001	20.6498	22.185	0.001	-2.60969	0.00161709	circMYOM2-10	hsaCirc_014707	8:2115959-2129232
2	36855212	36886826	-	circSTRN_2	exon:exon	21.3732	41.3747	0.001	180.432	42.0234	0.001	0.001	0.001	0.001	0.001	-4.93984	0.00169385	circSTRN-7			CIRCpediaV2
2	178694599	178721202	-	circTTN_132	exon:exon	512.957	599.934	726.212	225.541	567.316	50.8431	45.3204	165.198	199.665	271.162	-1.53721	0.0017068	circTTN-55	hsaCirc_008841	2:178694598-178721202	CIRCpediaV2
12	12179810	12187119	-	circLRP6_4	exon:exon	42.7464	41.3747	41.4978	67.6622	21.0117	0.001	0.001	0.001	0.001	0.001	-4.244	0.00172453	circLRP6-1	hsaCirc_003470	12:12179809-12187119	circBank	circLrp6-1	mmuCirc_008117	circBase	rnoCirc_009180	CIRCpediaV2
8	53421066	53422835	-	chr8:53421066-53422835	intergenic:intergenic	21.3732	0.001	124.493	90.2162	0.001	0.001	0.001	0.001	0.001	0.001	-4.51835	0.00175562	circINTERGENIC-64	hsaCirc_015014
2	178670218	178715774	-	circTTN_34	exon:exon	320.598	455.122	394.229	248.095	294.164	76.2646	45.3204	144.548	177.48	135.581	-1.13597	0.00184438	circTTN-354	hsaCirc_008785	2:178670217-178715774
5	77098655	77100391	+	circZBED3-AS1_1	exon:exon	64.1197	20.6874	82.9957	45.1081	63.0352	0.001	0.001	0.001	0.001	0.001	-4.22971	0.00185999		hsaCirc_012388	5:77098654-77100391	circBank
10	67966683	67992682	-	circHERC4_11	exon:exon	42.7464	82.7495	41.4978	45.1081	21.0117	0.001	0.001	0.001	0.001	0.001	-4.24363	0.00186264	circHERC4-2	hsaCirc_002143	10:67966682-67992682	circBank
6	143772258	143774215	+	circPHACTR2_4	exon:exon	64.1197	62.0621	62.2467	67.6622	42.0234	50.8431	0.001	0.001	0.001	0.001	-3.09415	0.00187226		hsaCirc_013720	6:143772257-143774215	circBank
1	237530427	237550691	+	circRYR2_120	exon:exon	149.613	0.001	62.2467	90.2162	42.0234	0.001	22.6602	0.001	0.001	19.3687	-3.49891	0.00188247	circRYR2-129	hsaCirc_001639	1:237530426-237550691	CIRCpediaV2				rnoCirc_005101
4	4648977	4649542	+	circSTX18-AS1	exon:exon	0.001	0.001	41.4978	0.001	21.0117	101.686	0.001	41.2995	110.925	232.424	3.33031	0.00189567	circSTX18-AS1-1	hsaCirc_011232	4:4648976-4649542	circBank
1	20744744	20780540	-	circHP1BP3_2	exon:intergenic	0.001	41.3747	103.745	67.6622	42.0234	0.001	0.001	0.001	0.001	0.001	-4.33021	0.00189938	circHP1BP3-9	hsaCirc_000153	1:20744743-20780540	circBank	circHp1bp3-1	mmuCirc_006869		rnoCirc_009997
6	134028381	134029721	-	circSLC2A12_2	exon:exon	384.718	248.248	518.723	225.541	147.082	25.4215	22.6602	123.899	177.48	38.7374	-1.7385	0.001926	circSLC2A12-2	hsaCirc_013670	6:134028380-134029721	circBank		mmuCirc_000820		rnoCirc_000133
13	32234574	32239881	+	circFRY_8	exon:exon	42.7464	0.001	0.001	0.001	42.0234	76.2646	67.9806	123.899	66.5549	38.7374	2.94553	0.00198422	circFRY-4	hsaCirc_004295		circBank			CIRCpediaV2
9	13994104	14021355	-	chr9:13994104-14021355	intergenic:intergenic	170.986	0.001	0.001	180.432	0.001	0.001	0.001	20.6498	0.001	0.001	-5.2655	0.00200912	circINTERGENIC-132	hsaCirc_015503
3	81577925	81594023	-	circGBE1_3	exon:exon	42.7464	41.3747	145.242	135.324	0.001	25.4215	22.6602	0.001	0.001	0.001	-2.96603	0.00204397	circGBE1-5	hsaCirc_010516	3:81577924-81594023	circBank				rnoCirc_002245
X	108595509	108597568	+	circCOL4A5	exon:exon	0.001	0.001	0.001	0.001	0.001	50.8431	67.9806	0.001	88.7399	38.7374	4.33192	0.00207932				circBank
1	205001170	205002748	+	circNFASC_2	exon:exon	0.001	0.001	20.7489	0.001	0.001	50.8431	0.001	20.6498	266.22	329.268	4.40448	0.00212511				circBank
3	127930133	127963386	+	circKBTBD12_4	exon:exon	21.3732	227.561	165.991	67.6622	63.0352	50.8431	22.6602	0.001	0.001	0.001	-2.79143	0.00214131	circKBTBD12-3	hsaCirc_010711	3:127930132-127963386	CIRCpediaV2				rnoCirc_008956
X	110020352	110109146	+	circTMEM164_3	intergenic:exon	64.1197	62.0621	62.2467	157.878	21.0117	0.001	22.6602	0.001	22.185	38.7374	-2.24531	0.00216726	circTMEM164-3	hsaCirc_016302		circBank
18	21560859	21575777	-	circESCO1_3	exon:utr5	42.7464	0.001	62.2467	67.6622	21.0117	0.001	0.001	0.001	0.001	0.001	-4.35182	0.00219865	circESCO1-3		18:21560858-21575777	circBank			CIRCpediaV2
16	57204504	57217035	+	circRSPRY1	utr5:exon	0.001	0.001	0.001	0.001	0.001	0.001	90.6408	20.6498	44.3699	77.4747	4.42741	0.00226834				circBank			CIRCpediaV2
5	66043077	66054951	+	circERBIN_7	exon:exon	106.866	0.001	82.9957	90.2162	63.0352	0.001	0.001	0.001	0.001	0.001	-3.27479	0.0022917	circERBB2IP-4	hsaCirc_012333	5:66043076-66054951	circBank
11	130109429	130110661	+	circAPLP2_1	exon:exon	106.866	165.499	165.991	157.878	21.0117	0.001	67.9806	0.001	88.7399	19.3687	-1.84293	0.0022999		hsaCirc_003354	11:130109428-130110661	circBank				rnoCirc_011501
5	103146527	103159328	+	circPPIP5K2_4	exon:exon	21.3732	20.6874	145.242	45.1081	105.059	0.001	0.001	0.001	0.001	0.001	-4.30361	0.00231293	circPPIP5K2-1		5:103146526-103159328	circBank
22	45574511	45577108	+	circFBLN1_5	exon:exon	0.001	0.001	20.7489	0.001	0.001	50.8431	90.6408	61.9493	44.3699	38.7374	3.2575	0.0023145		hsaCirc_009944	22:45574510-45577108	circBank				rnoCirc_011334
17	47361378	47377903	+	circEFCAB13_6	exon:exon	0.001	0.001	0.001	0.001	0.001	76.2646	0.001	82.599	88.7399	19.3687	4.45453	0.00231893				circBank
6	129297685	129342467	+	circLAMA2_34	exon:exon	384.718	248.248	1141.19	518.743	315.176	50.8431	90.6408	61.9493	88.7399	348.636	-1.86141	0.00241077	circLAMA2-13	hsaCirc_013631	6:129297684-129342467	CIRCpediaV2		mmuCirc_000850
15	76274412	76295737	-	circETFA_1	exon:exon	170.986	227.561	248.987	202.986	63.0352	25.4215	90.6408	20.6498	133.11	58.1061	-1.34182	0.00244707	circETFA-3	hsaCirc_005663	15:76274411-76295737	circBank		mmuCirc_009306	CIRCpediaV2	rnoCirc_011614	CIRCpediaV2
8	68017846	68030658	+	circPREX2_1	exon:exon	85.4929	82.7495	82.9957	338.311	42.0234	50.8431	0.001	41.2995	22.185	0.001	-2.51256	0.00247947	circPREX2-2	hsaCirc_015083	8:68017845-68030658	circBank		mmuCirc_000025	CIRCpediaV2
1	13769118	13782831	+	circPRDM2_7	utr5:exon	106.866	103.437	269.736	383.419	231.129	101.686	67.9806	0.001	44.3699	38.7374	-2.12603	0.0026073	circPRDM2-2	hsaCirc_000114	1:13769117-13782831	CIRCpediaV2	circPrdm2-1
7	64521064	64544432	-	circZNF680_4	utr3:exon	106.866	82.7495	186.74	157.878	105.059	0.001	67.9806	20.6498	44.3699	38.7374	-1.75538	0.00262535	circZNF680-5	hsaCirc_014194	7:64521063-64544432	circBank
12	28305649	28307749	+	circCCDC91_5	exon:exon	406.091	537.872	643.216	338.311	294.164	152.529	90.6408	268.447	310.59	213.056	-0.990875	0.00263011	circCCDC91-5	hsaCirc_003594	12:28305648-28307749	circBank		mmuCirc_008198	CIRCpediaV2
8	1876571	1885707	+	circARHGEF10_2	exon:exon	42.7464	20.6874	82.9957	90.2162	0.001	0.001	0.001	0.001	0.001	19.3687	-3.10309	0.00267656	circARHGEF10-2	hsaCirc_014695		circBank			CIRCpediaV2
5	145817894	145931677	-	chr5:145817894-145931677	NA	0.001	0.001	41.4978	0.001	0.001	50.8431	22.6602	61.9493	133.11	19.3687	2.67985	0.00268718	circDG-88
4	51863437	51891851	+	circDCUN1D4_4	exon:utr3	128.239	124.124	103.745	135.324	63.0352	25.4215	22.6602	0.001	66.5549	0.001	-2.75045	0.00274101	circDCUN1D4-4	hsaCirc_011445	4:51863436-51891851	circBank	circDcun1d4-2	mmuCirc_007260	CIRCpediaV2	rnoCirc_003634
4	42062986	42078325	+	circSLC30A9_5	exon:exon	854.929	724.058	684.714	744.284	714.398	254.215	339.903	206.498	421.514	581.061	-0.875717	0.00275135	circSLC30A9-2	hsaCirc_011388	4:42062985-42078325	circBank
11	22674850	22755953	+	circGAS2_4	utr5:exon	299.225	289.623	477.225	180.432	147.082	25.4215	22.6602	41.2995	133.11	213.056	-1.46164	0.00276052	circGAS2-3	hsaCirc_002803		circBank		mmuCirc_008329	CIRCpediaV2	rnoCirc_000401	CIRCpediaV2
8	124320086	124327421	-	circTMEM65_2	exon:exon	85.4929	144.812	145.242	90.2162	84.0469	50.8431	0.001	20.6498	22.185	0.001	-2.26312	0.00285813	circTMEM65-2	hsaCirc_015320	8:124320085-124327421	circBank
1	237417049	237550691	+	circRYR2_85	exon:exon	21.3732	20.6874	103.745	90.2162	0.001	25.4215	0.001	0.001	0.001	0.001	-3.15452	0.00293182	circRYR2-63
6	16485972	16753347	-	circATXN1_4	utr5:utr5	21.3732	20.6874	41.4978	90.2162	21.0117	0.001	0.001	0.001	0.001	0.001	-4.25048	0.0029615	circATXN1-2			circBank	circAtxn1-1		CIRCpediaV2
15	44583814	44600632	-	circSPG11_5	exon:exon	21.3732	20.6874	124.493	45.1081	42.0234	0.001	0.001	0.001	0.001	0.001	-4.20579	0.0029629	circSPG11-6			circBank
10	115120185	115315736	+	circATRNL1_6	exon:exon	106.866	20.6874	82.9957	22.5541	0.001	0.001	0.001	0.001	0.001	0.001	-4.33136	0.00299467				CIRCpediaV2
4	102689574	102730736	-	circMANBA_9	exon:intron	64.1197	103.437	269.736	157.878	84.0469	0.001	22.6602	0.001	110.925	58.1061	-1.97703	0.00300397	circMANBA-1	hsaCirc_011682		circBank
5	751133	840650	-	circZDHHC11B_e4:ZDHHC11_e2	DGcirc	0.001	0.001	0.001	0.001	0.001	0.001	0.001	144.548	88.7399	116.212	4.84382	0.00301459	circZDHHC11-6
9	99128855	99149301	+	circTGFBR1_1	exon:utr3	64.1197	41.3747	0.001	157.878	42.0234	0.001	22.6602	0.001	22.185	0.001	-3.48989	0.00305698	circTGFBR1-1	hsaCirc_015813	9:99128854-99149301	circBank
5	79728915	79739403	+	circCMYA5_2	exon:exon	427.464	227.561	456.476	270.649	273.152	101.686	22.6602	0.001	88.7399	232.424	-1.72481	0.00309763	circCMYA5-6	hsaCirc_012431		CIRCpediaV2
1	237369534	237456735	+	circRYR2_30	exon:exon	491.584	620.621	1452.42	608.959	441.246	355.901	385.223	206.498	177.48	232.424	-1.15679	0.00316926	circRYR2-55	hsaCirc_001584	1:237369533-237456735	circBank				rnoCirc_005124
4	127982939	128030672	+	circABHD18_4	utr5:exon	85.4929	0.001	62.2467	45.1081	0.001	0.001	0.001	0.001	0.001	0.001	-4.22444	0.00317172		hsaCirc_011795	4:127982938-128030672	circBank
3	42219494	42220591	+	circTRAK1_6	exon:intron	0.001	0.001	20.7489	0.001	21.0117	50.8431	90.6408	82.599	0.001	38.7374	3.26742	0.0032401	circTRAK1-1	hsaCirc_010220	3:42219493-42220591	circBank		mmuCirc_009750	CIRCpediaV2
15	74926766	74929232	-	circCOX5A_3	exon:exon	128.239	206.874	186.74	293.203	84.0469	25.4215	135.961	61.9493	0.001	77.4747	-1.64086	0.00324045	circCOX5A-3	hsaCirc_005648	15:74926765-74929232	circBank				rnoCirc_011639
18	28002997	28013909	-	circCDH2_7	exon:exon	21.3732	41.3747	62.2467	45.1081	0.001	0.001	0.001	0.001	0.001	0.001	-4.11704	0.00326481	circCDH2-1	hsaCirc_007128	18:28002996-28013909	circBank	circCdh2-1	mmuCirc_004407	circBase	rnoCirc_005367	CIRCpediaV2
21	15864268	15874526	+	circUSP25_19	exon:exon	21.3732	0.001	124.493	67.6622	0.001	0.001	0.001	0.001	0.001	0.001	-4.31246	0.00328373		hsaCirc_009608	21:15864267-15874526	circBank
9	110972073	110973558	-	circLPAR1_3	utr5:utr5	512.957	393.06	290.485	383.419	63.0352	432.166	407.884	743.391	754.289	542.323	0.806282	0.00329253	circLPAR1-3	hsaCirc_015894	9:110972072-110973558	circBank
6	121868302	121922798	+	chr6:121868302-121922798	intergenic:intergenic	21.3732	41.3747	0.001	112.77	21.0117	0.001	0.001	0.001	0.001	0.001	-4.39908	0.00334229	circINTERGENIC-278	hsaCirc_013600
1	59900965	59912311	-	circCYP2J2_1	exon:exon	598.45	744.745	975.199	405.973	420.234	101.686	135.961	351.046	288.405	406.742	-1.11045	0.00341413	circCYP2J2-1	hsaCirc_000536	1:59900964-59912311	CIRCpediaV2
6	158312051	158314268	+	circTULP4_1	intergenic:exon	2137.32	2068.74	2655.86	2187.74	1281.71	2237.09	2288.68	2106.28	2884.05	3776.89	0.439121	0.00343169	circDG-822	hsaCirc_013845	6:158312050-158314268	circBank	circTulp4-3	mmuCirc_003928	circBase	rnoCirc_000204
12	130987095	131014340	+	circADGRD1_3	exon:exon	0.001	41.3747	41.4978	0.001	21.0117	25.4215	45.3204	82.599	44.3699	154.949	2.20112	0.00348718	circGPR133-8	hsaCirc_004177	12:130987094-131014340	CIRCpediaV2
13	41316846	41336756	+	circNAA16_2	exon:exon	64.1197	62.0621	103.745	67.6622	0.001	0.001	0.001	0.001	44.3699	0.001	-2.55364	0.00354241	circA16-3	hsaCirc_004355	13:41316845-41336756	circBank				rnoCirc_004329
1	155521100	155521618	-	circASH1L_23	utr5:utr5	21.3732	0.001	20.7489	0.001	21.0117	25.4215	67.9806	61.9493	88.7399	58.1061	2.76282	0.00365482	circASH1L-15	hsaCirc_001014	1:155521099-155521618	circBank		mmuCirc_006150		rnoCirc_006776
6	63646527	63685911	+	circPHF3_1	utr5:exon	42.7464	62.0621	82.9957	22.5541	21.0117	0.001	0.001	0.001	0.001	0.001	-4.10685	0.00372548	circPHF3-1		6:63646526-63685911	circBank	circPhf3-1
14	23418270	23419215	-	chr14:23418270-23419215	ambiguous	42.7464	62.0621	82.9957	22.5541	42.0234	0.001	0.001	0.001	0.001	0.001	-4.10685	0.00372557
2	72718103	72741469	-	circEXOC6B_14	exon:exon	363.345	103.437	788.459	473.635	357.199	0.001	90.6408	185.848	110.925	116.212	-1.69363	0.00373173	circEXOC6B-11	hsaCirc_008333	2:72718102-72741469	circBank		mmuCirc_007910	CIRCpediaV2
10	67966683	68014186	-	circHERC4_12	utr3:exon	748.063	558.559	601.719	1488.57	672.375	101.686	294.583	247.797	421.514	542.323	-1.31671	0.00377296	circHERC4-12	hsaCirc_002144		circBank
8	69738040	69761875	-	circSLCO5A1_3	exon:exon	256.479	434.435	186.74	473.635	147.082	177.951	113.301	123.899	155.295	58.1061	-1.35738	0.00384496	circSLCO5A1-7	hsaCirc_015097	8:69738039-69761875	circBank			CIRCpediaV2	rnoCirc_009282
18	9204476	9221999	+	circANKRD12_11	exon:exon	384.718	227.561	622.467	518.743	273.152	152.529	135.961	185.848	199.665	290.53	-0.99735	0.00388341	circANKRD12-8	hsaCirc_007023	18:9204475-9221999	circBank
3	78938601	78938927	-	circROBO1_3	exon:exon	0.001	0.001	0.001	0.001	0.001	0.001	45.3204	41.2995	110.925	38.7374	4.30258	0.00388922	circROBO1-1			circBank
15	85664563	85669830	+	circAKAP13_14	exon:exon	85.4929	82.7495	228.238	315.757	63.0352	25.4215	45.3204	61.9493	88.7399	58.1061	-1.64231	0.00391965	circAKAP13-15	hsaCirc_005760	15:85664562-85669830	circBank
1	5961794	5986327	-	circNPHP4_3	exon:utr5	42.7464	20.6874	20.7489	67.6622	0.001	0.001	0.001	0.001	0.001	0.001	-4.00413	0.00395442	circNPHP4-2	hsaCirc_000021		circBank
7	24623666	24680520	+	circMPP6_10	utr5:exon	0.001	0.001	41.4978	0.001	42.0234	50.8431	0.001	61.9493	110.925	174.318	3.62325	0.00404356		hsaCirc_014034	7:24623665-24680520	circBank
9	137790848	137800984	+	circEHMT1_9	exon:exon	21.3732	0.001	0.001	0.001	0.001	0.001	45.3204	103.249	44.3699	154.949	3.5379	0.00404895	circEHMT1-8	hsaCirc_016092	9:137790847-137800984	circBank	circEhmt1-2	mmuCirc_005200		rnoCirc_007499
16	18834892	18838689	-	circSMG1_3	exon:exon	42.7464	0.001	41.4978	90.2162	0.001	0.001	0.001	0.001	0.001	0.001	-4.25237	0.00405687	circSMG1-3			circBank
15	76292431	76295737	-	circETFA_5	exon:exon	170.986	82.7495	62.2467	225.541	42.0234	50.8431	22.6602	20.6498	0.001	58.1061	-2.05354	0.00407181	circETFA-6	hsaCirc_005671	15:76292430-76295737	circBank	circEtfa-1	mmuCirc_009307	CIRCpediaV2	rnoCirc_011615
12	122327947	122328426	-	circCLIP1_4	exon:exon	128.239	0.001	0.001	112.77	0.001	0.001	0.001	0.001	0.001	0.001	-4.6916	0.0040945				circBank			CIRCpediaV2
6	154773989	154863898	+	circSCAF8_e4:TIAM2_e1	DGcirc	106.866	82.7495	165.991	157.878	105.059	50.8431	0.001	0.001	22.185	77.4747	-1.7714	0.00411209	circDG-122	hsaCirc_013816		circBank
8	108449823	108455930	+	circEMC2_2	exon:exon	235.105	82.7495	145.242	248.095	105.059	0.001	22.6602	61.9493	44.3699	96.8434	-1.85847	0.00411438	circEMC2-2	hsaCirc_015284	8:108449822-108455930	circBank				rnoCirc_011158
15	87355549	87422036	-	chr15:87355549-87422036	intergenic:intergenic	21.3732	62.0621	103.745	67.6622	84.0469	0.001	0.001	0.001	0.001	19.3687	-2.99823	0.00412787	circINTERGENIC-265	hsaCirc_005783		circBank
5	128519273	128530693	-	circFBN2_6	exon:exon	21.3732	0.001	103.745	67.6622	0.001	0.001	0.001	0.001	0.001	0.001	-4.21381	0.00414356	circFBN2-2	hsaCirc_012641	5:128519272-128530693	circBank			CIRCpediaV2	rnoCirc_005613
1	59900965	59916100	-	circCYP2J2_2	exon:exon	897.675	558.559	1058.19	451.081	273.152	355.901	135.961	268.447	421.514	290.53	-0.973824	0.00415486	circCYP2J2-3	hsaCirc_000537	1:59900964-59916100	circBank			CIRCpediaV2
6	129293958	129342467	+	circLAMA2_29	intron:exon	21.3732	20.6874	62.2467	45.1081	0.001	0.001	0.001	0.001	0.001	0.001	-4.09782	0.00417851	circLAMA2-43	hsaCirc_013629	6:129293957-129342467
7	18585281	18594029	+	circHDAC9_2	exon:exon	448.838	206.874	435.727	315.757	210.117	76.2646	203.942	41.2995	88.7399	193.687	-1.21302	0.00420385	circHDAC9-12	hsaCirc_013990	7:18585280-18594029	circBank		mmuCirc_001949		rnoCirc_010402
4	74174506	74281550	+	circMTHFD2L_4	exon:exon	42.7464	41.3747	62.2467	90.2162	105.059	25.4215	0.001	0.001	0.001	0.001	-3.00449	0.00422684	circMTHFD2L-6			CIRCpediaV2			CIRCpediaV2	rnoCirc_003573
5	38990949	39003622	-	circRICTOR_2	exon:exon	170.986	62.0621	290.485	180.432	63.0352	101.686	45.3204	20.6498	88.7399	38.7374	-1.6178	0.0042358	circRICTOR-2	hsaCirc_012211	5:38990948-39003622	circBank
2	178678125	178719832	-	circTTN_70	exon:exon	64.1197	82.7495	20.7489	67.6622	42.0234	25.4215	0.001	0.001	0.001	0.001	-3.01027	0.00433765	circTTN-63	hsaCirc_008810
1	117402186	117414831	+	circMAN1A2_2	exon:exon	406.091	558.559	1058.19	586.405	357.199	660.96	906.408	1135.74	798.659	1123.38	0.734884	0.00435826	circMAN1A2-4	hsaCirc_000894	1:117402185-117414831	circBank		mmuCirc_006219
14	93293858	93296157	-	circBTBD7_4	exon:utr5	0.001	0.001	62.2467	0.001	0.001	0.001	181.282	103.249	133.11	96.8434	2.96736	0.00439989	circBTBD7-2	hsaCirc_005133	14:93293857-93296157	circBank			CIRCpediaV2	rnoCirc_010754
9	112078538	112080165	-	circSUSD1_1	exon:exon	42.7464	41.3747	0.001	67.6622	0.001	0.001	0.001	0.001	0.001	0.001	-4.01689	0.0045812				circBank			CIRCpediaV2
4	139695197	139704196	+	circMGST2_2	exon:exon	85.4929	144.812	145.242	90.2162	21.0117	25.4215	0.001	0.001	44.3699	58.1061	-1.81225	0.00458427	circMGST2-2	hsaCirc_011829	4:139695196-139704196	circBank
4	71339370	71357187	+	circSLC4A4_2	exon:exon	21.3732	62.0621	103.745	22.5541	21.0117	0.001	0.001	0.001	0.001	0.001	-4.09302	0.00485709	circSLC4A4-1	hsaCirc_011509	4:71339369-71357187	circBank		mmuCirc_007291	CIRCpediaV2	rnoCirc_003589
2	20278583	20327378	-	circPUM2_2	exon:utr5	64.1197	82.7495	62.2467	67.6622	21.0117	0.001	0.001	0.001	0.001	38.7374	-2.49305	0.00485864	circPUM2-3	hsaCirc_007803	2:20278582-20327378	circBank		mmuCirc_001872
2	9535834	9536828	-	circADAM17_7	exon:exon	64.1197	0.001	41.4978	67.6622	0.001	0.001	0.001	0.001	0.001	0.001	-4.12719	0.00488316		hsaCirc_007746		circBank
1	78080675	78095132	+	circGIPC2	exon:exon	42.7464	20.6874	0.001	90.2162	0.001	0.001	0.001	0.001	0.001	0.001	-4.16054	0.00491032		hsaCirc_000676		CIRCpediaV2	circGipc2-1	mmuCirc_006374
2	61522611	61533903	-	circXPO1_21	exon:utr5	1004.54	1303.3	1016.7	744.284	651.363	508.431	430.544	578.193	465.884	484.217	-0.712846	0.00517827	circXPO1-7	hsaCirc_008229	2:61522610-61533903	circBank		mmuCirc_001280		rnoCirc_003930
12	2035512	2120430	+	chr12:2035512-2120430	NA	64.1197	62.0621	20.7489	135.324	126.07	25.4215	0.001	0.001	0.001	19.3687	-2.58802	0.00522082	circDG-1324	hsaCirc_003383
13	81018333	81020806	+	chr13:81018333-81020806	intergenic:intergenic	0.001	20.6874	41.4978	135.324	21.0117	0.001	0.001	0.001	0.001	0.001	-4.37196	0.00527577	circINTERGENIC-61	hsaCirc_004571	13:81018332-81020806
18	13666479	13682105	-	circFAM210A_2	utr3:utr5	106.866	103.437	290.485	248.095	63.0352	101.686	22.6602	41.2995	88.7399	38.7374	-1.48432	0.00528168	circFAM210A-3	hsaCirc_007067	18:13666478-13682105	circBank
7	24623663	24650712	+	circMPP6_4	utr5:exon	0.001	0.001	20.7489	0.001	42.0234	76.2646	22.6602	82.599	66.5549	19.3687	3.15318	0.0053362		hsaCirc_014030	7:24623662-24650712	circBank
4	119217550	119256523	+	circUSP53_1	utr5:exon	21.3732	20.6874	62.2467	202.986	21.0117	0.001	22.6602	0.001	0.001	38.7374	-3.02528	0.0054313	circUSP53-4	hsaCirc_011757	4:119217549-119256523	circBank
1	81836885	81907230	+	circADGRL2_3	exon:exon	21.3732	0.001	20.7489	0.001	21.0117	254.215	22.6602	20.6498	44.3699	116.212	3.2242	0.00550877	circLPHN2-3	hsaCirc_000682	1:81836884-81907230	circBank		mmuCirc_006370		rnoCirc_007117
8	99809375	99835738	+	circVPS13B_31	exon:exon	42.7464	0.001	20.7489	112.77	0.001	0.001	0.001	0.001	0.001	0.001	-4.38559	0.00557881		hsaCirc_015249		circBank				rnoCirc_011130
X	32342100	32348528	-	circDMD_29	exon:exon	256.479	82.7495	269.736	45.1081	84.0469	25.4215	0.001	0.001	44.3699	19.3687	-2.32076	0.00559834	circDMD-2	hsaCirc_016162	X:32342099-32348528	circBank				rnoCirc_012914
1	169978085	170031975	-	chr1:169978085-170031975	ambiguous	192.359	206.874	290.485	180.432	315.176	279.637	339.903	247.797	399.329	368.005	0.861262	0.00571891	circKIFAP3-4	hsaCirc_001096	1:169978084-170031975	circBank				rnoCirc_003287
X	77633207	77664778	-	circATRX_15	exon:exon	299.225	103.437	207.489	248.095	84.0469	101.686	0.001	41.2995	66.5549	135.581	-1.27574	0.00582866	circATRX-1	hsaCirc_016268	X:77633206-77664778	circBank			CIRCpediaV2
X	31836718	31968514	-	circDMD_17	exon:exon	42.7464	41.3747	0.001	45.1081	21.0117	0.001	0.001	0.001	0.001	0.001	-3.85669	0.00598946				CIRCpediaV2
2	30459552	30533314	+	circLCLAT1_3	utr5:exon	42.7464	165.499	165.991	67.6622	42.0234	25.4215	45.3204	0.001	0.001	0.001	-2.52439	0.00605474	circLCLAT1-3	hsaCirc_007901	2:30459551-30533314	circBank
4	74174506	74225394	+	circMTHFD2L_2	exon:exon	106.866	62.0621	269.736	157.878	63.0352	50.8431	0.001	82.599	66.5549	19.3687	-1.66294	0.00618425	circMTHFD2L-3	hsaCirc_011530	4:74174505-74225394	circBank		mmuCirc_007305	CIRCpediaV2	rnoCirc_003574
6	22056546	22063240	+	circCASC15_7	exon:exon	0.001	0.001	0.001	0.001	0.001	50.8431	22.6602	82.599	44.3699	0.001	4.07638	0.00619156	circINTERGENIC-91	hsaCirc_013083		circBank
10	66766264	66775524	-	circCTNNA3_3	exon:exon	192.359	0.001	124.493	90.2162	42.0234	0.001	0.001	20.6498	0.001	0.001	-2.97116	0.00620296	circCTN3-3	hsaCirc_002129	10:66766263-66775524	circBank	circCtn3-2	mmuCirc_000982		rnoCirc_007310
6	130926605	130956499	-	circEPB41L2_3	exon:utr5	940.422	1220.56	1224.19	1240.47	1281.71	1525.29	1110.35	1817.18	1486.39	1433.28	0.525674	0.00620575	circEPB41L2-2	hsaCirc_013653	6:130926604-130956499	circBank		mmuCirc_000831		rnoCirc_000111
6	32664798	32759131	-	circHLA-DQB1_e3:HLA-DQB2_e3	DGcirc	0.001	0.001	0.001	0.001	0.001	0.001	0.001	0.001	22.185	1336.44	6.66401	0.00621026	circDG-1393	hsaCirc_013146
1	74331450	74370392	+	circTNNI3K_13	exon:exon	64.1197	0.001	20.7489	67.6622	0.001	0.001	0.001	0.001	0.001	0.001	-4.01011	0.00625186	circFPGT-TNNI3K-10	hsaCirc_000618		circBank		mmuCirc_006389
9	69716724	69750950	-	circPTAR1_2	intergenic:exon	42.7464	103.437	269.736	248.095	42.0234	0.001	67.9806	0.001	44.3699	77.4747	-1.95606	0.00627914	circPTAR1-4	hsaCirc_015670	9:69716723-69750950
20	38040435	38066256	+	circRPRD1B_2	exon:exon	21.3732	0.001	0.001	0.001	0.001	76.2646	0.001	103.249	0.001	77.4747	4.43533	0.0063327	circRPRD1B-2	hsaCirc_009462	20:38040434-38066256	circBank	circRprd1b-1	mmuCirc_005868	circBase	rnoCirc_008403	CIRCpediaV2
18	12999421	13059312	+	circCEP192_7	utr5:exon	128.239	144.812	186.74	90.2162	21.0117	76.2646	22.6602	20.6498	22.185	0.001	-1.73031	0.00634842			18:12999420-13059312	circBank
7	23140769	23152209	+	circKLHL7_4	exon:exon	149.613	165.499	165.991	360.865	231.129	76.2646	90.6408	82.599	110.925	19.3687	-1.45124	0.00638568	circKLHL7-3	hsaCirc_014020	7:23140768-23152209	circBank			CIRCpediaV2
11	104873256	104905947	+	chr11:104873256-104905947	intergenic:intergenic	85.4929	82.7495	103.745	0.001	21.0117	0.001	0.001	0.001	0.001	0.001	-4.41503	0.00651426	circDG-4	hsaCirc_003186		circBank
3	152299405	152300367	+	circMBNL1_2	exon:exon	0.001	0.001	0.001	0.001	0.001	101.686	135.961	61.9493	0.001	0.001	4.5594	0.00657432	circMBNL1-4			circBank			CIRCpediaV2	rnoCirc_006652
15	42321785	42330672	+	circGANC_3	exon:exon	42.7464	62.0621	41.4978	157.878	63.0352	0.001	0.001	0.001	22.185	19.3687	-2.43675	0.00657486	circGANC-1	hsaCirc_005300	15:42321784-42330672	circBank
8	67266006	67277457	-	circARFGEF1_6	exon:exon	85.4929	124.124	103.745	157.878	0.001	25.4215	22.6602	20.6498	44.3699	96.8434	-1.42387	0.00662091	circARFGEF1-5	hsaCirc_015080	8:67266005-67277457	circBank
3	3777725	3789074	-	circSUMF1_1	exon:exon	64.1197	41.3747	41.4978	45.1081	42.0234	76.2646	158.621	61.9493	244.035	116.212	1.59679	0.00662708	circSUMF1-2	hsaCirc_009991	3:3777724-3789074	circBank
9	125915686	125935607	+	circPBX3_1	exon:exon	256.479	124.124	311.234	67.6622	84.0469	228.794	362.563	247.797	310.59	542.323	1.29345	0.00667274	circPBX3-1	hsaCirc_016013	9:125915685-125935607	circBank		mmuCirc_005296		rnoCirc_007607
21	37420299	37456308	+	chr21:37420299-37456308	exon:intergenic	42.7464	41.3747	0.001	157.878	0.001	25.4215	0.001	0.001	0.001	19.3687	-2.84303	0.00668693	circDYRK1A-10	hsaCirc_009671		circBank
6	17764155	17764946	-	circKIF13A_1	exon:exon	0.001	0.001	0.001	0.001	0.001	0.001	113.301	41.2995	44.3699	19.3687	4.22062	0.00673845		hsaCirc_013058	6:17764154-17764946	circBank				rnoCirc_004886
5	145866501	145931677	-	circGRXCR2_2	exon:intergenic	0.001	62.0621	20.7489	0.001	0.001	76.2646	113.301	82.599	177.48	38.7374	1.91713	0.00673869	circDG-1335	hsaCirc_012824
7	17834052	17875790	-	circSNX13_2	exon:exon	21.3732	20.6874	41.4978	67.6622	0.001	0.001	0.001	0.001	0.001	0.001	-3.99533	0.00675562	circSNX13-9	hsaCirc_013978		circBank
3	184849071	184930568	+	circVPS8_13	exon:exon	106.866	0.001	41.4978	45.1081	21.0117	0.001	0.001	0.001	0.001	0.001	-4.1258	0.0069451	circVPS8-5	hsaCirc_011066	3:184849070-184930568	circBank
12	80229257	80239439	+	circOTOGL_1	exon:exon	0.001	0.001	0.001	0.001	0.001	0.001	0.001	41.2995	88.7399	135.581	4.4401	0.00695305		hsaCirc_003850		circRDB
2	178689813	178715774	-	circTTN_114	exon:exon	363.345	537.872	497.974	157.878	189.105	101.686	45.3204	123.899	88.7399	174.318	-1.37536	0.00705007	circTTN-175	hsaCirc_008832	2:178689812-178715774		circTtn-63	mmuCirc_005504	CIRCpediaV2	rnoCirc_007932
3	111913319	111940645	+	circPHLDB2_8	exon:exon	149.613	20.6874	0.001	90.2162	21.0117	0.001	0.001	0.001	22.185	0.001	-3.24167	0.00714329		hsaCirc_010605	3:111913318-111940645	CIRCpediaV2
19	11113278	11113762	+	circLDLR_1	exon:exon	0.001	0.001	0.001	0.001	0.001	0.001	113.301	0.001	110.925	38.7374	4.5468	0.00716803				circBank
2	178678125	178720264	-	circTTN_71	exon:exon	42.7464	248.248	0.001	22.5541	42.0234	0.001	0.001	0.001	0.001	0.001	-4.77142	0.00722472	circTTN-58	hsaCirc_008811
2	169544721	169563350	-	circFASTKD1_9	exon:exon	0.001	0.001	62.2467	112.77	0.001	0.001	0.001	0.001	0.001	0.001	-4.44786	0.00723945	circFASTKD1-11	hsaCirc_008684	2:169544720-169563350	circBank
10	72340789	72341170	-	circDNAJB12	exon:exon	42.7464	0.001	0.001	0.001	0.001	50.8431	22.6602	61.9493	66.5549	96.8434	2.73024	0.00728239	circDJB12-1	hsaCirc_002229	10:72340788-72341170	circBank
17	46170855	46172232	-	circKANSL1_7	exon:exon	85.4929	124.124	269.736	135.324	105.059	305.058	339.903	144.548	288.405	174.318	1.08526	0.00737184	circKANSL1-4	hsaCirc_006655	17:46170854-46172232	circBank		mmuCirc_001713	circBase	rnoCirc_002093
6	18236452	18258405	-	circDEK_2	exon:exon	662.57	393.06	497.974	360.865	378.211	483.009	543.845	536.894	953.954	716.641	0.680509	0.00738922	circDEK-5	hsaCirc_013069	6:18236451-18258405	circBank
10	110124017	110130486	+	circADD3_8	exon:exon	149.613	124.124	228.238	67.6622	84.0469	254.215	203.942	247.797	244.035	154.949	1.05622	0.00739802	circADD3-2	hsaCirc_002491	10:110124016-110130486	circBank
20	20196570	20228376	+	circCFAP61_2	exon:exon	64.1197	144.812	0.001	22.5541	42.0234	0.001	0.001	0.001	0.001	0.001	-4.28121	0.00741795	circC20orf26-3	hsaCirc_009330	20:20196569-20228376
10	67180317	67219870	-	circCTNNA3_6	exon:exon	42.7464	0.001	62.2467	90.2162	21.0117	0.001	0.001	0.001	0.001	19.3687	-3.12739	0.00747563	circCTN3-2	hsaCirc_002131	10:67180316-67219870	CIRCpediaV2
18	62544802	62556297	+	circZCCHC2_4	exon:exon	42.7464	0.001	103.745	135.324	42.0234	0.001	0.001	0.001	0.001	19.3687	-3.30546	0.00756732	circZCCHC2-2	hsaCirc_007305		circBank
10	110964125	110985765	+	circSHOC2_2	utr5:exon	619.823	661.996	684.714	518.743	399.223	228.794	271.922	227.147	510.254	368.005	-0.708283	0.00761598	circSHOC2-2	hsaCirc_002503	10:110964124-110985765	circBank		mmuCirc_005036	circBase	rnoCirc_001342	CIRCpediaV2
2	24697658	24707888	+	circNCOA1_15	exon:exon	21.3732	20.6874	20.7489	90.2162	0.001	0.001	0.001	0.001	0.001	0.001	-3.86289	0.00770168	circNCOA1-4	hsaCirc_007857		circBank
11	117244445	117246948	+	circRNF214_2	exon:exon	21.3732	82.7495	0.001	112.77	42.0234	0.001	22.6602	0.001	0.001	0.001	-3.13052	0.00794397		hsaCirc_003276	11:117244444-117246948	circBank
1	237441319	237456735	+	circRYR2_95	exon:exon	106.866	144.812	103.745	90.2162	63.0352	0.001	22.6602	0.001	22.185	77.4747	-1.77288	0.00795703	circRYR2-2	hsaCirc_001612	1:237441318-237456735	CIRCpediaV2	circRyr2-22	mmuCirc_002388		rnoCirc_005120
2	127993187	127996491	-	circSAP130_3	exon:exon	85.4929	82.7495	62.2467	45.1081	0.001	0.001	0.001	0.001	22.185	19.3687	-2.39801	0.00803072	circSAP130-1	hsaCirc_008544	2:127993186-127996491	circBank
1	237454391	237511791	+	circRYR2_104	exon:exon	21.3732	0.001	165.991	45.1081	42.0234	0.001	0.001	0.001	0.001	0.001	-4.27428	0.00803786	circRYR2-150	hsaCirc_001620
11	22250237	22263043	+	circANO5_14	exon:exon	21.3732	41.3747	124.493	22.5541	63.0352	0.001	0.001	0.001	0.001	0.001	-3.96106	0.00806007	circANO5-18	hsaCirc_002796	11:22250236-22263043	circBank
1	12455998	12460396	+	circVPS13D_13	exon:exon	42.7464	0.001	0.001	112.77	0.001	0.001	0.001	0.001	0.001	0.001	-4.51378	0.00806214				circBank	circVps13d-1	mmuCirc_006899		rnoCirc_010032
14	73876998	73880176	+	circPTGR2_3	exon:exon	0.001	41.3747	41.4978	67.6622	42.0234	0.001	0.001	0.001	0.001	0.001	-3.99724	0.00812656		hsaCirc_005029		circBank
X	131749306	131794466	-	circFIRRE	exon:exon	0.001	20.6874	41.4978	90.2162	0.001	0.001	0.001	0.001	0.001	0.001	-4.13452	0.00813961	circRP11-453F18__B.1-1		X:131749305-131794466	circBank
3	119863419	119876508	-	circGSK3B_2	exon:exon	85.4929	82.7495	20.7489	45.1081	21.0117	0.001	0.001	20.6498	0.001	0.001	-2.91485	0.0081684		hsaCirc_010642	3:119863418-119876508	circBank
3	151116338	151127984	+	circMED12L	exon:exon	64.1197	82.7495	124.493	0.001	0.001	0.001	0.001	0.001	0.001	0.001	-4.29364	0.00824765	circMED12L-1	hsaCirc_010872	3:151116337-151127984	circBank	circMed12l-1	mmuCirc_006072	CIRCpediaV2	rnoCirc_006651
4	52510010	52521383	-	chr4:52510010-52521383	intergenic:intergenic	0.001	0.001	0.001	428.527	21.0117	0.001	0.001	0.001	0.001	0.001	-5.93455	0.00831264		hsaCirc_011447
14	23384442	23414102	-	circMYH6_e36:MYH7_e38	DGcirc	0.001	31796.5	0.001	0.001	23785.3	0.001	0.001	0.001	0.001	0.001	-11.0268	0.00831274						mmuCirc_002966
9	5066678	5090911	+	circJAK2_8	exon:exon	85.4929	41.3747	41.4978	22.5541	21.0117	0.001	0.001	0.001	0.001	0.001	-3.85897	0.00833238	circJAK2-2	hsaCirc_015462	9:5066677-5090911	CIRCpediaV2
4	61934840	61948276	+	circADGRL3_4	exon:exon	277.852	103.437	394.229	67.6622	42.0234	76.2646	45.3204	0.001	0.001	38.7374	-2.25082	0.00834463	circLPHN3-2	hsaCirc_011485	4:61934839-61948276	circBank		mmuCirc_007281	CIRCpediaV2	rnoCirc_003605
1	203720549	203721410	+	circATP2B4_6	exon:exon	42.7464	82.7495	20.7489	22.5541	42.0234	0.001	0.001	0.001	0.001	0.001	-3.86011	0.00839405		hsaCirc_001309		circBank
7	80789306	80805758	-	circSEMA3C_2	exon:exon	170.986	20.6874	124.493	180.432	63.0352	25.4215	22.6602	0.001	22.185	77.4747	-1.88502	0.00851065	circSEMA3C-5	hsaCirc_014277	7:80789305-80805758	circBank
7	31809031	31816154	-	circPDE1C_3	exon:exon	170.986	82.7495	352.732	112.77	84.0469	25.4215	45.3204	20.6498	22.185	116.212	-1.62284	0.00857037	circPDE1C-1	hsaCirc_014076	7:31809030-31816154	circBank		mmuCirc_007837	CIRCpediaV2		CIRCpediaV2
17	60265412	60294801	-	circUSP32_3	exon:exon	64.1197	62.0621	20.7489	22.5541	21.0117	0.001	0.001	0.001	0.001	0.001	-4.0033	0.0085746	circUSP32-1	hsaCirc_006759	17:60265411-60294801	circBank
1	237369534	237423248	+	circRYR2_27	exon:exon	213.732	165.499	975.199	202.986	336.188	177.951	90.6408	82.599	66.5549	38.7374	-1.86539	0.00857564	circRYR2-144	hsaCirc_001581	1:237369533-237423248	circBank		mmuCirc_002395		rnoCirc_005138
2	206121760	206122357	+	circAC007383.3_1	intron:intergenic	85.4929	82.7495	103.745	90.2162	105.059	50.8431	0.001	0.001	0.001	19.3687	-2.02133	0.00872376	circNDUFS1-9	hsaCirc_009060
18	58578814	58580548	-	circALPK2_2	exon:exon	4103.66	2937.61	3797.05	2029.86	1828.02	5796.11	3353.71	5327.64	4237.33	3253.94	0.77765	0.00873717	circALPK2-2	hsaCirc_007292	18:58578813-58580548	CIRCpediaV2	circAlpk2-2	mmuCirc_004626		rnoCirc_005668
6	75312397	75315202	-	circFILIP1_3	exon:exon	85.4929	144.812	290.485	157.878	21.0117	0.001	67.9806	61.9493	0.001	38.7374	-1.73839	0.00874233	circFILIP1-4	hsaCirc_013349	6:75312396-75315202	CIRCpediaV2			CIRCpediaV2
4	1900626	1904378	+	circNSD2_1	exon:exon	42.7464	20.6874	165.991	112.77	42.0234	0.001	0.001	41.2995	44.3699	0.001	-2.07869	0.00885878	circWHSC1-4	hsaCirc_011195	4:1900625-1904378	circBank	circWhsc1-1	mmuCirc_007121	circBase	rnoCirc_003798
1	31310044	31339048	+	circZCCHC17_1	exon:exon	85.4929	0.001	20.7489	45.1081	0.001	0.001	0.001	0.001	0.001	0.001	-3.99385	0.00896719		hsaCirc_000287		circBank
4	119099997	119164394	+	circMYOZ2_1	intergenic:exon	64.1197	103.437	20.7489	45.1081	42.0234	0.001	0.001	20.6498	0.001	0.001	-2.91652	0.00898459	circDG-680	hsaCirc_011754
3	192335361	192402696	-	circFGF12_4	exon:intron	0.001	103.437	145.242	67.6622	0.001	0.001	22.6602	0.001	0.001	19.3687	-2.63557	0.00909644	circFGF12-2	hsaCirc_011108		circBank
8	89722015	89725641	-	circAF117829.1_4	exon:exon	85.4929	144.812	248.987	180.432	126.07	305.058	113.301	330.396	199.665	309.899	1.00961	0.00909665	circRP11-37B2.1-1	hsaCirc_015149	8:89722014-89725641	circBank
10	74838683	74843478	+	circKAT6B_1	utr5:utr5	320.598	144.812	622.467	315.757	210.117	25.4215	113.301	61.9493	199.665	116.212	-1.37056	0.00919644	circKAT6B-3	hsaCirc_002262	10:74838682-74843478	circBank
8	37877109	37877551	-	circRAB11FIP1_5	exon:exon	128.239	124.124	41.4978	22.5541	147.082	127.108	430.544	144.548	288.405	96.8434	1.80993	0.00923518	circRAB11FIP1-1	hsaCirc_014888	8:37877108-37877551	circBank
6	129391491	129403959	+	circLAMA2_54	exon:exon	277.852	20.6874	82.9957	90.2162	42.0234	25.4215	0.001	0.001	44.3699	38.7374	-2.36269	0.00928315	circLAMA2-33	hsaCirc_013645	6:129391490-129403959	CIRCpediaV2				rnoCirc_000102
2	196220039	196220941	-	circHECW2_2	exon:exon	170.986	82.7495	103.745	248.095	84.0469	101.686	0.001	41.2995	44.3699	19.3687	-1.80531	0.00937716	circHECW2-1	hsaCirc_008932	2:196220038-196220941	circBank
1	214372711	214384788	-	circPTPN14_4	exon:exon	85.4929	41.3747	145.242	0.001	0.001	0.001	0.001	0.001	0.001	0.001	-4.38371	0.00940167	circPTPN14-2	hsaCirc_001373	1:214372710-214384788	circBank
15	87406363	87422036	-	chr15:87406363-87422036	intergenic:intergenic	0.001	62.0621	165.991	22.5541	63.0352	0.001	0.001	0.001	0.001	0.001	-4.26928	0.00948349	circINTERGENIC-199	hsaCirc_005785		circBank
3	184957374	184971752	+	circVPS8_28	exon:exon	21.3732	20.6874	0.001	90.2162	0.001	0.001	0.001	0.001	0.001	0.001	-4.03504	0.00948585		hsaCirc_011079	3:184957373-184971752	circBank				rnoCirc_002544
11	9812532	9832420	-	circSBF2_1	exon:exon	21.3732	0.001	0.001	90.2162	0.001	0.001	0.001	0.001	0.001	0.001	-4.03504	0.00948596				circBank			CIRCpediaV2
16	4261779	4262701	-	circTFAP4_2	exon:exon	0.001	0.001	0.001	0.001	0.001	101.686	45.3204	0.001	66.5549	19.3687	4.09004	0.00956531	circTFAP4-1	hsaCirc_005920	16:4261778-4262701	circBank
2	199368605	199433514	-	circSATB2	exon:exon	0.001	0.001	20.7489	0.001	0.001	50.8431	45.3204	41.2995	66.5549	38.7374	2.88747	0.00967126	circSATB2-1	hsaCirc_008951		circBank			CIRCpediaV2
X	148661908	148662768	+	circAFF2_2	exon:exon	21.3732	0.001	0.001	0.001	0.001	25.4215	158.621	20.6498	44.3699	19.3687	3.28301	0.00967954	circAFF2-1	hsaCirc_016364	X:148661907-148662768	circBank		mmuCirc_009824	circBase
4	127982939	128021238	+	circABHD18_3	utr5:exon	64.1197	41.3747	41.4978	112.77	63.0352	0.001	0.001	0.001	0.001	38.7374	-2.41623	0.00968547	circC4orf29-4	hsaCirc_011794	4:127982938-128021238	circBank
18	6263947	6312056	-	circL3MBTL4_7	exon:utr5	0.001	20.6874	0.001	0.001	0.001	76.2646	67.9806	0.001	0.001	96.8434	4.21349	0.00977725	circL3MBTL4-3	hsaCirc_006992	18:6263946-6312056	circBank
X	10063445	10067490	+	circWWC3_1	utr5:exon	128.239	227.561	186.74	135.324	105.059	0.001	0.001	61.9493	133.11	77.4747	-1.59866	0.00979057	circWWC3-5	hsaCirc_016098	X:10063444-10067490	circBank				rnoCirc_012854	CIRCpediaV2
20	49135833	49166285	-	circSTAU1_4	exon:utr5	64.1197	82.7495	207.489	112.77	84.0469	0.001	22.6602	0.001	66.5549	58.1061	-1.65487	0.00979262	circSTAU1-5	hsaCirc_009534	20:49135832-49166285	circBank
11	20395803	20426865	+	circPRMT3_2	exon:exon	106.866	20.6874	41.4978	22.5541	84.0469	0.001	0.001	0.001	0.001	0.001	-3.99146	0.00982453		hsaCirc_002775		circBank		mmuCirc_008324	circBase		CIRCpediaV2
1	237623765	237717368	+	circRYR2_138	exon:exon	0.001	41.3747	20.7489	45.1081	0.001	0.001	0.001	0.001	0.001	0.001	-3.86753	0.00985666	circRYR2-140	hsaCirc_001654
1	84865385	84866138	-	circLPAR3_1	utr5:utr5	42.7464	124.124	456.476	90.2162	0.001	508.431	181.282	206.498	754.289	522.954	1.6132	0.00989194	circLPAR3-2	hsaCirc_000688	1:84865384-84866138	circBank				rnoCirc_007093
7	31864942	31880860	-	circPDE1C_15	exon:exon	64.1197	62.0621	456.476	293.203	147.082	0.001	0.001	82.599	110.925	38.7374	-2.07649	0.00991294	circPDE1C-4	hsaCirc_014086	7:31864941-31880860	circBank	circPde1c-1	mmuCirc_007840	CIRCpediaV2
5	43612908	43628387	+	circNNT_4	exon:exon	42.7464	62.0621	103.745	90.2162	84.0469	25.4215	22.6602	0.001	0.001	38.7374	-2.09237	0.00999324	circNNT-2	hsaCirc_012242	5:43612907-43628387	circBank	circNnt-1	mmuCirc_002765		rnoCirc_006356
2	32597751	32611582	+	circBIRC6_53	exon:exon	0.001	0.001	20.7489	22.5541	42.0234	0.001	113.301	61.9493	110.925	77.4747	2.46421	0.0100394	circBIRC6-2	hsaCirc_007952	2:32597750-32611582	circBank
9	112438431	112459577	+	circHSDL2_12	exon:exon	0.001	82.7495	62.2467	67.6622	21.0117	0.001	0.001	20.6498	0.001	0.001	-2.90097	0.010075	circHSDL2-5			circBank
22	42890947	42891182	-	circPACSIN2	exon:exon	21.3732	62.0621	82.9957	90.2162	84.0469	406.744	135.961	144.548	177.48	77.4747	1.59544	0.0100967	circPACSIN2-1	hsaCirc_009935	22:42890946-42891182	circBank
7	67320103	100189596	+	circSTAG3L4_e5:STAG3_e7	DGcirc	0.001	0.001	0.001	0.001	0.001	533.852	135.961	0.001	0.001	0.001	5.80632	0.0101125
13	28174272	28197346	+	circPAN3_2	exon:exon	42.7464	41.3747	41.4978	67.6622	0.001	0.001	0.001	0.001	0.001	19.3687	-2.80192	0.0101561	circPAN3-2	hsaCirc_004260	13:28174271-28197346	circBank		mmuCirc_007617	CIRCpediaV2	rnoCirc_002695
7	138525241	138538803	+	circTRIM24_4	exon:exon	64.1197	0.001	0.001	90.2162	21.0117	0.001	0.001	0.001	0.001	0.001	-4.17015	0.010162	circTRIM24-3			circBank			CIRCpediaV2
10	101798842	101810314	-	circOGA_10	exon:exon	0.001	41.3747	0.001	0.001	0.001	101.686	90.6408	41.2995	88.7399	19.3687	2.69783	0.010179	circMGEA5-14	hsaCirc_002444	10:101798841-101810314	circBank
5	62550367	62561257	+	circIPO11_10	exon:exon	0.001	0.001	124.493	67.6622	0.001	0.001	0.001	0.001	0.001	0.001	-4.22614	0.0101979	circIPO11-5	hsaCirc_012315	5:62550366-62561257	circBank		mmuCirc_002736
7	66993217	66994341	-	circSBDS_2	exon:exon	0.001	0.001	103.745	90.2162	0.001	0.001	0.001	41.2995	0.001	0.001	-4.22614	0.0101979	circSBDS-2	hsaCirc_014211	7:66993216-66994341	circBank
15	100330889	100334180	-	circADAMTS17_10	exon:intron	170.986	124.124	207.489	202.986	315.176	305.058	498.524	412.995	310.59	135.581	1.06215	0.0102594	circADAMTS17-1	hsaCirc_005866	15:100330888-100334180	circBank
10	179994	210048	+	circZMYND11_1	utr5:exon	299.225	20.6874	62.2467	135.324	21.0117	0.001	0.001	20.6498	22.185	38.7374	-2.30951	0.0102696	circZMYND11-4	hsaCirc_001742	10:179993-210048	circBank	circZmynd11-1	mmuCirc_002342		rnoCirc_005059
MT	12375	12704	-	chrMT:12375-12704	intergenic:intergenic	42.7464	0.001	0.001	90.2162	0.001	0.001	0.001	0.001	22.185	0.001	-4.29689	0.010484
Y	12720589	12816344	+	circUSP9Y_8	exon:exon	42.7464	0.001	0.001	112.77	0.001	0.001	0.001	0.001	0.001	0.001	-4.29689	0.0104846	circUSP9Y-4			circBank
17	66732688	66742760	+	circPRKCA_2	exon:exon	42.7464	0.001	0.001	90.2162	0.001	0.001	0.001	0.001	0.001	0.001	-4.29689	0.0104853	circPRKCA-4			circBank
15	65737707	65756472	-	circDENND4A_16	exon:exon	0.001	20.6874	0.001	90.2162	0.001	0.001	0.001	0.001	0.001	0.001	-4.02099	0.0105357				circBank				rnoCirc_011733
10	325394	327176	-	circDIP2C_1	intron:exon	21.3732	0.001	0.001	0.001	0.001	101.686	67.9806	20.6498	44.3699	19.3687	3.04659	0.0105714	circDIP2C-5	hsaCirc_001748		circBank
5	126603570	126604183	+	circPHAX	exon:exon	0.001	0.001	0.001	0.001	0.001	76.2646	22.6602	185.848	0.001	0.001	4.61728	0.0105777		hsaCirc_012625	5:126603569-126604183	circBank			CIRCpediaV2
3	65391142	65453340	-	circMAGI1_3	exon:exon	21.3732	0.001	41.4978	90.2162	0.001	0.001	0.001	0.001	0.001	0.001	-4.02024	0.0105859	circMAGI1-13	hsaCirc_010457	3:65391141-65453340	CIRCpediaV2				rnoCirc_008978
16	14644274	14644609	+	circBFAR_1	exon:exon	21.3732	0.001	20.7489	90.2162	42.0234	0.001	0.001	0.001	0.001	0.001	-4.02024	0.0105865	circBFAR-1	hsaCirc_005971	16:14644273-14644609	circBank
15	98891325	98899621	+	circIGF1R_4	exon:exon	42.7464	0.001	20.7489	112.77	0.001	0.001	0.001	0.001	0.001	0.001	-4.02024	0.010587		hsaCirc_005852	15:98891324-98899621	circBank		mmuCirc_008363	CIRCpediaV2	rnoCirc_000457
7	92294889	92352642	+	circANKIB1_6	utr5:exon	256.479	82.7495	165.991	202.986	63.0352	50.8431	45.3204	144.548	22.185	77.4747	-1.35414	0.0106004	circANKIB1-6	hsaCirc_014327	7:92294888-92352642	circBank		mmuCirc_006984		rnoCirc_008626	CIRCpediaV2
10	65585665	65615761	+	circLINC01515	exon:exon	0.001	0.001	0.001	0.001	0.001	50.8431	0.001	82.599	0.001	77.4747	4.28476	0.0106097	circRP11-222A11.1-1	hsaCirc_002127	10:65585664-65615761	circBank
7	105142008	105146658	-	circSRPK2_2	exon:exon	21.3732	41.3747	62.2467	67.6622	0.001	0.001	0.001	0.001	0.001	19.3687	-2.79679	0.0106722	circSRPK2-2		7:105142007-105146658	circBank			CIRCpediaV2	rnoCirc_008548
6	35637014	35646850	-	circFKBP5_6	exon:intron	0.001	0.001	0.001	45.1081	0.001	127.108	158.621	20.6498	133.11	38.7374	2.44904	0.0107412	circFKBP5-2	hsaCirc_013166	6:35637013-35646850	circBank
8	123333878	123337821	-	circATAD2_1	exon:exon	0.001	0.001	0.001	0.001	0.001	0.001	90.6408	41.2995	88.7399	0.001	4.21817	0.0107818		hsaCirc_015316		circBank
2	39056702	39058804	-	circSOS1_7	exon:exon	21.3732	41.3747	41.4978	45.1081	0.001	0.001	0.001	0.001	0.001	0.001	-3.8497	0.0107824		hsaCirc_008035		circBank
10	12400016	12403369	+	circCAMK1D_1	intron:intron	0.001	0.001	41.4978	22.5541	0.001	50.8431	90.6408	20.6498	44.3699	135.581	2.03705	0.0107862		hsaCirc_001844		circBank
2	196292565	196308085	-	circHECW2_13	exon:exon	192.359	144.812	82.9957	45.1081	42.0234	0.001	0.001	20.6498	66.5549	0.001	-2.29646	0.0108189	circHECW2-7	hsaCirc_008938	2:196292564-196308085	circBank	circHecw2-2	mmuCirc_000154	circBase
6	100798713	100848707	-	circASCC3_9	exon:exon	21.3732	0.001	62.2467	135.324	21.0117	0.001	0.001	0.001	0.001	19.3687	-3.23321	0.0108229	circASCC3-1	hsaCirc_013492	6:100798712-100848707	circBank
12	27133531	27635115	+	circAC092747.2_e3:PPFIBP1_e4	DGcirc	0.001	0.001	0.001	360.865	420.234	0.001	0.001	0.001	0.001	0.001	-5.5986	0.0108304
16	48548007	48562444	-	circN4BP1_3	exon:exon	64.1197	20.6874	82.9957	45.1081	21.0117	0.001	0.001	20.6498	0.001	0.001	-2.78045	0.0108752	circN4BP1-1		16:48548006-48562444	circBank
8	98706467	98707311	-	circSTK3_7	exon:exon	448.838	455.122	331.983	428.527	273.152	228.794	90.6408	185.848	266.22	271.162	-0.795096	0.0109344	circSTK3-1	hsaCirc_015222	8:98706466-98707311	circBank		mmuCirc_003312	CIRCpediaV2
22	43039780	43046573	-	circTTLL1_2	utr3:exon	277.852	165.499	228.238	112.77	147.082	432.166	271.922	351.046	288.405	193.687	1.01883	0.0110844	circTTLL1-1	hsaCirc_009937	22:43039779-43046573	circBank
5	80775694	80792844	+	circMSH3_10	exon:exon	42.7464	41.3747	103.745	157.878	105.059	25.4215	0.001	41.2995	0.001	0.001	-2.64671	0.011137	circMSH3-2	hsaCirc_012444	5:80775693-80792844	circBank		mmuCirc_002645
4	15636494	15644708	-	circFBXL5_5	utr3:exon	42.7464	41.3747	62.2467	22.5541	0.001	0.001	0.001	0.001	0.001	0.001	-3.84077	0.0111461	circFBXL5-2	hsaCirc_011263	4:15636493-15644708	circBank
4	138214585	138242061	-	circSLC7A11_2	exon:utr5	0.001	0.001	41.4978	0.001	0.001	0.001	0.001	0.001	554.624	561.692	4.52171	0.0111892				circBank
10	17562599	17604047	-	circHACD1_2	intergenic:exon	42.7464	20.6874	20.7489	45.1081	63.0352	0.001	0.001	0.001	0.001	0.001	-3.69854	0.0113775	circDG-864	hsaCirc_001887		circBank
7	94618758	94629841	-	circSGCE_2	exon:exon	64.1197	20.6874	41.4978	22.5541	0.001	50.8431	203.942	20.6498	133.11	193.687	2.08898	0.011389	circSGCE-3	hsaCirc_014354	7:94618757-94629841	circBank		mmuCirc_007668	CIRCpediaV2	rnoCirc_008642	CIRCpediaV2
20	49639678	49640665	-	circB4GALT5	exon:exon	21.3732	41.3747	20.7489	45.1081	0.001	0.001	0.001	0.001	0.001	0.001	-3.69893	0.0113935	circB4GALT5-1	hsaCirc_009541		circBank
2	178694599	178715774	-	circTTN_131	exon:exon	21.3732	41.3747	20.7489	45.1081	0.001	0.001	0.001	0.001	0.001	0.001	-3.69893	0.0113937	circTTN-342		2:178694598-178715774					rnoCirc_007948
12	78006419	78007445	+	circNAV3_3	exon:exon	0.001	0.001	0.001	0.001	0.001	50.8431	22.6602	41.2995	22.185	19.3687	3.7227	0.0115389	circV3-1			circBank
9	27009020	27029104	+	circIFT74_1	exon:exon	64.1197	41.3747	41.4978	22.5541	21.0117	0.001	0.001	0.001	0.001	0.001	-3.848	0.0115451	circIFT74-3	hsaCirc_015583	9:27009019-27029104	circBank		mmuCirc_006631	CIRCpediaV2		CIRCpediaV2
11	72984088	73001134	-	circFCHSD2_7	exon:exon	106.866	20.6874	62.2467	45.1081	63.0352	0.001	0.001	0.001	0.001	38.7374	-2.41189	0.0115687		hsaCirc_003030	11:72984087-73001134	circBank		mmuCirc_008479		rnoCirc_000619
18	35070195	35102159	+	circMAPRE2_1	exon:exon	598.45	248.248	933.701	992.378	252.141	127.108	362.563	289.097	399.329	387.374	-1.0224	0.0119256	circMAPRE2-2	hsaCirc_007165		circBank			CIRCpediaV2		CIRCpediaV2
1	62803719	62841547	+	circATG4C_4	utr5:exon	128.239	41.3747	41.4978	248.095	42.0234	50.8431	0.001	41.2995	44.3699	19.3687	-2.32783	0.0119626	circATG4C-2	hsaCirc_000561	1:62803718-62841547	circBank
5	128985133	129029707	+	circSLC27A6_5	exon:exon	42.7464	20.6874	103.745	45.1081	21.0117	25.4215	0.001	0.001	0.001	0.001	-2.76403	0.0119958	circSLC27A6-2	hsaCirc_012644	5:128985132-129029707	CIRCpediaV2
18	8718424	8720496	+	circMTCL1_2	exon:exon	85.4929	124.124	82.9957	135.324	147.082	0.001	45.3204	0.001	22.185	77.4747	-1.62856	0.0119968	circSOGA2-2	hsaCirc_007015	18:8718423-8720496	circBank		mmuCirc_004194		rnoCirc_012761
X	32518008	32699293	-	circDMD_49	exon:exon	0.001	82.7495	41.4978	135.324	42.0234	25.4215	0.001	0.001	0.001	19.3687	-2.67356	0.0120172				CIRCpediaV2
10	67954595	68014186	-	circHERC4_7	utr3:exon	577.077	393.06	456.476	744.284	336.188	254.215	294.583	144.548	377.145	387.374	-0.835872	0.0121097	circHERC4-4	hsaCirc_002139		circBank
17	73235476	73236995	+	circC17orf80_1	utr5:utr5	0.001	124.124	186.74	112.77	84.0469	25.4215	22.6602	0.001	22.185	19.3687	-1.79405	0.0123026	circC17orf80-1	hsaCirc_006870	17:73235475-73236995	circBank
5	112234634	112240810	-	circEPB41L4A_3	exon:exon	149.613	186.186	103.745	112.77	0.001	0.001	67.9806	0.001	66.5549	38.7374	-1.63693	0.0123818	circEPB41L4A-7	hsaCirc_012553	5:112234633-112240810	circBank			CIRCpediaV2	rnoCirc_005468
2	109564366	109565859	-	circ10-Sep_1	exon:exon	0.001	0.001	0.001	0.001	21.0117	50.8431	22.6602	0.001	22.185	58.1061	4.0175	0.0123836	circSEPT10-4			circBank
7	74356410	74357477	+	circCLIP2	exon:exon	21.3732	0.001	0.001	22.5541	63.0352	25.4215	45.3204	61.9493	66.5549	58.1061	2.441	0.0124515	circCLIP2-1	hsaCirc_014231	7:74356409-74357477	circBank
1	77940968	77942221	+	circNEXN_13	intergenic:intron	42.7464	20.6874	82.9957	22.5541	0.001	0.001	0.001	0.001	0.001	0.001	-3.82952	0.0124557	circNEXN-9	hsaCirc_000674	1:77940967-77942221
16	16124789	16125911	+	circABCC1_9	exon:exon	0.001	20.6874	0.001	0.001	0.001	50.8431	67.9806	41.2995	66.5549	38.7374	3.02278	0.0124642	circABCC1-1	hsaCirc_005992	16:16124788-16125911	circBank
14	60808325	60818847	+	circMNAT1_5	exon:exon	42.7464	103.437	41.4978	90.2162	21.0117	0.001	22.6602	41.2995	0.001	19.3687	-2.11113	0.0124667			14:60808324-60818847	circBank			CIRCpediaV2
2	72334947	72575668	-	circEXOC6B_1	exon:exon	21.3732	41.3747	82.9957	22.5541	0.001	0.001	0.001	0.001	0.001	0.001	-3.82989	0.0124762	circEXOC6B-16			CIRCpediaV2
14	60114700	60125823	+	circPCNX4_3	exon:exon	128.239	227.561	124.493	112.77	0.001	25.4215	67.9806	0.001	88.7399	19.3687	-1.63611	0.0126029	circPCNXL4-3	hsaCirc_004943	14:60114699-60125823	circBank
7	140776912	140794467	-	circBRAF_7	exon:exon	149.613	82.7495	103.745	157.878	126.07	0.001	0.001	103.249	22.185	38.7374	-1.65185	0.0126349	circBRAF-1	hsaCirc_014594	7:140776911-140794467	circBank		mmuCirc_007804	CIRCpediaV2		CIRCpediaV2
9	97369922	97371706	+	circSTRA6LP_2	exon:exon	42.7464	20.6874	0.001	0.001	42.0234	101.686	22.6602	41.2995	110.925	38.7374	1.95754	0.0126576	circRP11-23J9.4-2	hsaCirc_015801		circBank
11	121045674	121047667	+	circTBCEL_4	utr5:exon	0.001	20.6874	62.2467	45.1081	0.001	0.001	0.001	0.001	0.001	0.001	-3.84106	0.012705		hsaCirc_003319		circBank				rnoCirc_011539
3	9365016	9384825	+	circTHUMPD3_3	utr5:utr3	42.7464	0.001	62.2467	45.1081	0.001	0.001	0.001	0.001	0.001	0.001	-3.84017	0.0127097	circTHUMPD3-3		3:9365015-9384825	circBank
15	50948020	50958794	+	circAP4E1_2	exon:exon	42.7464	0.001	82.9957	45.1081	0.001	0.001	0.001	0.001	0.001	0.001	-3.84017	0.0127099	circAP4E1-2	hsaCirc_005415	15:50948019-50958794	circBank
7	107935415	107940358	-	circLAMB1_2	exon:exon	42.7464	0.001	62.2467	45.1081	0.001	0.001	0.001	0.001	0.001	0.001	-3.84017	0.0127102	circLAMB1-2	hsaCirc_014448		circBank
1	43920404	43921638	+	circST3GAL3_3	exon:intron	0.001	0.001	0.001	0.001	21.0117	0.001	67.9806	41.2995	88.7399	0.001	4.0643	0.0127381	circST3GAL3-1	hsaCirc_000395	1:43920403-43921638	circBank
7	107362033	107412632	-	circCOG5_8	exon:exon	21.3732	62.0621	103.745	112.77	84.0469	0.001	0.001	0.001	22.185	38.7374	-1.89663	0.0127863	circCOG5-4	hsaCirc_014444	7:107362032-107412632	circBank		mmuCirc_001931
6	98875415	98934879	-	circFBXL4_4	exon:utr5	64.1197	0.001	82.9957	135.324	21.0117	0.001	0.001	0.001	44.3699	38.7374	-2.35589	0.0128662	circFBXL4-7	hsaCirc_013470	6:98875414-98934879	circBank
12	9093465	9165367	-	circA2M_e18:PZP_e19	DGcirc	0.001	5895.9	0.001	0.001	0.001	0.001	17063.1	0.001	0.001	0.001	-8.74573	0.0128852		hsaCirc_003449		circBank
8	13393553	13401619	-	circDLC1_5	exon:exon	64.1197	62.0621	82.9957	67.6622	21.0117	0.001	0.001	20.6498	0.001	38.7374	-2.01269	0.0129439	circDLC1-3	hsaCirc_014728	8:13393552-13401619	circBank		mmuCirc_008805	CIRCpediaV2	rnoCirc_004642
1	86715724	86735179	+	circSH3GLB1_4	exon:exon	192.359	62.0621	207.489	112.77	21.0117	0.001	45.3204	82.599	0.001	38.7374	-1.83377	0.0130123	circSH3GLB1-1	hsaCirc_000698	1:86715723-86735179	circBank		mmuCirc_006361		rnoCirc_007087
5	113082860	113085310	-	circMCC_3	exon:exon	42.7464	82.7495	41.4978	45.1081	63.0352	0.001	0.001	20.6498	0.001	19.3687	-2.30699	0.0130198		hsaCirc_012576	5:113082859-113085310	circBank				rnoCirc_005560
17	8506318	8509949	-	circMYH10_2	exon:exon	0.001	0.001	62.2467	0.001	0.001	25.4215	67.9806	20.6498	133.11	38.7374	2.24135	0.0130666	circMYH10-2	hsaCirc_006394		circBank
16	30733280	30734008	+	circSRCAP_6	exon:exon	0.001	0.001	0.001	0.001	0.001	25.4215	0.001	20.6498	110.925	38.7374	4.01642	0.0131941		hsaCirc_006085		circBank
10	110100625	110130486	+	circADD3_4	utr5:exon	64.1197	41.3747	103.745	22.5541	0.001	0.001	0.001	20.6498	0.001	0.001	-2.76742	0.01335	circADD3-1	hsaCirc_002487	10:110100624-110130486	circBank
9	116618324	116620443	-	circASTN2_1	exon:exon	0.001	0.001	0.001	0.001	0.001	0.001	90.6408	41.2995	66.5549	19.3687	4.08134	0.0136766	circASTN2-1			circBank			CIRCpediaV2
1	180984677	180993425	-	circSTX6_2	exon:exon	21.3732	0.001	41.4978	0.001	21.0117	76.2646	90.6408	41.2995	88.7399	77.4747	1.99648	0.013822	circSTX6-2	hsaCirc_001190	1:180984676-180993425	circBank		mmuCirc_000520		rnoCirc_003222
2	61284875	61295290	-	circUSP34_11	exon:exon	106.866	41.3747	103.745	67.6622	0.001	0.001	0.001	20.6498	22.185	38.7374	-1.68503	0.0139973	circUSP34-19	hsaCirc_008205	2:61284874-61295290	circBank
12	124483596	124495368	-	circNCOR2_10	exon:utr5	0.001	0.001	20.7489	0.001	0.001	25.4215	45.3204	41.2995	22.185	38.7374	2.90206	0.0139997				circBank			CIRCpediaV2	rnoCirc_002838
12	101757212	101771157	-	circGNPTAB_3	exon:exon	0.001	0.001	41.4978	270.649	0.001	0.001	0.001	0.001	22.185	0.001	-3.94055	0.014123				circBank
6	167022409	167044576	+	circZ94721.2	exon:exon	106.866	20.6874	103.745	90.2162	0.001	0.001	0.001	41.2995	0.001	38.7374	-1.89928	0.0141609	circRP11-517H2.6-1	hsaCirc_013888		circBank
5	179768850	179771243	+	circMAML1_2	exon:exon	0.001	0.001	0.001	0.001	0.001	101.686	0.001	0.001	44.3699	58.1061	4.05871	0.0141761	circMAML1-2			circBank
5	148406257	148417204	+	circFBXO38_5	exon:exon	128.239	41.3747	207.489	180.432	63.0352	25.4215	45.3204	61.9493	0.001	77.4747	-1.53967	0.0142336	circFBXO38-5	hsaCirc_012843	5:148406256-148417204	circBank
1	84516223	84553124	+	circSPATA1_1	intergenic:exon	42.7464	20.6874	0.001	45.1081	21.0117	0.001	0.001	0.001	0.001	0.001	-3.71398	0.0143412			1:84516222-84553124	CIRCpediaV2
14	99457556	99465813	-	circSETD3_2	intergenic:exon	64.1197	20.6874	0.001	45.1081	0.001	0.001	0.001	0.001	0.001	0.001	-3.71398	0.0143415	circSETD3-2	hsaCirc_005149	14:99457555-99465813
8	66471430	66473938	+	chr8:66471430-66473938	intergenic:exon	21.3732	62.0621	103.745	135.324	42.0234	177.951	67.9806	185.848	266.22	154.949	1.22419	0.0143567	circC8orf46-2	hsaCirc_015052		circBank
11	581492	582081	+	circPHRF1_1	utr5:exon	21.3732	0.001	0.001	0.001	0.001	25.4215	90.6408	61.9493	44.3699	19.3687	2.89469	0.014407	circPHRF1-1	hsaCirc_002639	11:581491-582081	circBank		mmuCirc_008685	CIRCpediaV2
17	31155983	31182665	+	circNF1_3	exon:exon	170.986	103.437	394.229	157.878	63.0352	50.8431	45.3204	103.249	110.925	38.7374	-1.24587	0.0144815	circNF1-2	hsaCirc_006517	17:31155982-31182665	circBank				rnoCirc_001837	CIRCpediaV2
2	169872236	169906164	+	circUBR3_4	exon:exon	64.1197	20.6874	165.991	135.324	0.001	0.001	22.6602	61.9493	0.001	19.3687	-1.91519	0.0144948	circUBR3-8		2:169872235-169906164	circBank			CIRCpediaV2		CIRCpediaV2
6	154441292	154442290	-	circCNKSR3_6	exon:exon	21.3732	124.124	20.7489	22.5541	21.0117	0.001	0.001	0.001	0.001	0.001	-4.01104	0.0146187				circBank	circCnksr3-2	mmuCirc_000731	CIRCpediaV2	rnoCirc_000182
17	29451455	29482288	+	circTAOK1_2	utr5:exon	0.001	41.3747	0.001	90.2162	0.001	0.001	0.001	0.001	0.001	0.001	-4.04302	0.0146351				circBank
2	230449561	230506445	+	circSP100_4	exon:exon	42.7464	0.001	0.001	90.2162	0.001	0.001	0.001	0.001	0.001	0.001	-4.04124	0.0146628			2:230449560-230506445	CIRCpediaV2
19	48238383	48241063	-	circCARD8_8	exon:exon	42.7464	0.001	0.001	90.2162	0.001	0.001	0.001	0.001	0.001	0.001	-4.04124	0.0146633				circBank
15	83923904	83943082	+	circADAMTSL3_8	exon:exon	0.001	0.001	0.001	0.001	0.001	25.4215	22.6602	0.001	66.5549	58.1061	3.86842	0.0147386	circADAMTSL3-2			circBank
7	27629371	27632445	-	circHIBADH_2	exon:exon	85.4929	103.437	145.242	248.095	42.0234	0.001	22.6602	0.001	22.185	135.581	-1.89681	0.0147609		hsaCirc_014041	7:27629370-27632445	circBank			CIRCpediaV2	rnoCirc_008825	CIRCpediaV2
1	83890321	83911363	-	circTTLL7_2	exon:exon	0.001	0.001	0.001	0.001	0.001	0.001	0.001	103.249	66.5549	38.7374	4.15057	0.0148929				circBank
1	244552322	244561145	+	circCATSPERE_2	exon:exon	85.4929	82.7495	41.4978	22.5541	21.0117	0.001	0.001	0.001	0.001	19.3687	-2.80764	0.0149396		hsaCirc_001716	1:244552321-244561145	circBank
19	1271329	1272051	+	circCIRBP	exon:exon	106.866	20.6874	62.2467	0.001	21.0117	101.686	113.301	103.249	266.22	174.318	1.89872	0.0149451	circCIRBP-1	hsaCirc_007365	19:1271328-1272051	circBank			CIRCpediaV2
X	32545159	32565881	-	circDMD_50	exon:exon	0.001	0.001	20.7489	135.324	21.0117	0.001	0.001	0.001	0.001	0.001	-4.39891	0.0149818		hsaCirc_016167	X:32545158-32565881	CIRCpediaV2
4	47744402	47807047	-	circCORIN_19	exon:exon	21.3732	0.001	0.001	0.001	21.0117	50.8431	0.001	0.001	133.11	251.793	3.6997	0.0150142	circCORIN-7	hsaCirc_011422	4:47744401-47807047	circBank
15	78544869	78546698	+	circPSMA4_2	exon:exon	0.001	41.3747	82.9957	90.2162	0.001	0.001	22.6602	0.001	0.001	0.001	-2.7717	0.0151745	circPSMA4-1	hsaCirc_005697	15:78544868-78546698	circBank
20	20571458	20591314	-	circRALGAPA2_2	exon:exon	64.1197	0.001	20.7489	45.1081	0.001	25.4215	0.001	0.001	22.185	0.001	-3.70269	0.0152051				circBank	circRalgapa2-2	mmuCirc_005805	CIRCpediaV2	rnoCirc_008312	CIRCpediaV2
3	142397329	142405076	-	circXRN1_5	exon:exon	106.866	62.0621	0.001	67.6622	0.001	25.4215	0.001	0.001	0.001	19.3687	-2.32621	0.0152267	circXRN1-5	hsaCirc_010840	3:142397328-142405076	circBank
10	60105905	60114331	-	circANK3_6	exon:exon	0.001	41.3747	124.493	135.324	63.0352	0.001	22.6602	20.6498	22.185	0.001	-2.30059	0.0153184	circANK3-11	hsaCirc_002116	10:60105904-60114331	circBank				rnoCirc_007295
10	84371014	84373815	+	circCCSER2_1	utr5:exon	21.3732	62.0621	41.4978	22.5541	84.0469	76.2646	45.3204	82.599	221.85	77.4747	1.6565	0.0153335	circCCSER2-4	hsaCirc_002277	10:84371013-84373815	circBank	circGcap14-1	mmuCirc_002915		rnoCirc_004528
4	148023263	148047051	+	circARHGAP10_36	exon:exon	21.3732	41.3747	103.745	180.432	0.001	0.001	0.001	20.6498	22.185	38.7374	-2.2047	0.015365	circARHGAP10-4	hsaCirc_011911	4:148023262-148047051	circBank				rnoCirc_005971
7	44624317	44647759	+	circOGDH_1	utr5:exon	85.4929	20.6874	41.4978	22.5541	0.001	0.001	0.001	0.001	0.001	0.001	-3.70017	0.0154183	circOGDH-5	hsaCirc_014144		circBank	circOgdh-1	mmuCirc_001234	CIRCpediaV2	rnoCirc_003850
12	80278168	80323840	+	circOTOGL_7	exon:exon	0.001	0.001	0.001	0.001	0.001	0.001	0.001	41.2995	66.5549	77.4747	3.98011	0.0154245
13	41865736	41887361	-	circVWA8_36	exon:exon	577.077	227.561	435.727	541.297	399.223	152.529	294.583	103.249	221.85	329.268	-0.895921	0.0154467	circVWA8-22	hsaCirc_004380	13:41865735-41887361	circBank	circ1300010F03Rik-2	mmuCirc_003134
X	155415575	155419562	-	chrX:155415575-155419562	intergenic:intergenic	85.4929	82.7495	0.001	67.6622	42.0234	25.4215	0.001	20.6498	0.001	19.3687	-2.03675	0.0154586	circINTERGENIC-298	hsaCirc_016390		circBank
1	178456721	178467421	+	circRASAL2_3	exon:exon	64.1197	62.0621	145.242	45.1081	21.0117	0.001	22.6602	20.6498	0.001	19.3687	-2.0712	0.0154977	circRASAL2-3	hsaCirc_001149	1:178456720-178467421	circBank		mmuCirc_000537		rnoCirc_003244
2	179109917	179124558	-	circSESTD1_1	utr3:exon	0.001	0.001	0.001	0.001	0.001	0.001	0.001	123.899	22.185	77.4747	4.25888	0.0155523		hsaCirc_008878
8	119756006	119791459	-	circTAF2_1	exon:exon	0.001	0.001	0.001	0.001	0.001	0.001	0.001	123.899	22.185	77.4747	4.25888	0.0155532	circTAF2-3	hsaCirc_015293	8:119756005-119791459	circBank
13	79520810	79539775	+	circNDFIP2_1	exon:exon	64.1197	41.3747	82.9957	202.986	0.001	0.001	0.001	41.2995	0.001	58.1061	-2.00965	0.0155903	circNDFIP2-1	hsaCirc_004568	13:79520809-79539775	circBank		mmuCirc_003196	CIRCpediaV2
12	1289852	1371977	+	circERC1_14	exon:exon	0.001	62.0621	124.493	0.001	84.0469	50.8431	90.6408	82.599	288.405	174.318	1.98455	0.0156614	circERC1-4	hsaCirc_003377	12:1289851-1371977	circBank
8	71317552	71334174	-	circEYA1_4	exon:exon	21.3732	20.6874	62.2467	67.6622	0.001	0.001	0.001	0.001	0.001	0.001	-3.85327	0.0157454	circEYA1-2	hsaCirc_015115	8:71317551-71334174	circBank			CIRCpediaV2
12	12519862	12521463	-	circDUSP16_3	exon:utr5	42.7464	41.3747	41.4978	0.001	42.0234	50.8431	67.9806	20.6498	177.48	116.212	1.81833	0.0158703	circDUSP16-2	hsaCirc_003473	12:12519861-12521463	circBank	circDusp16-1	mmuCirc_008121	CIRCpediaV2	rnoCirc_009187
17	2394043	2395454	-	circMNT	exon:exon	21.3732	0.001	62.2467	0.001	0.001	101.686	113.301	61.9493	66.5549	19.3687	2.03767	0.0159051		hsaCirc_006340		circBank
X	77633207	77656653	-	circATRX_14	exon:exon	21.3732	20.6874	41.4978	90.2162	21.0117	0.001	22.6602	0.001	0.001	0.001	-2.79292	0.0159433	circATRX-2			circBank				rnoCirc_012932	CIRCpediaV2
3	111913319	111945357	+	circPHLDB2_9	exon:exon	42.7464	20.6874	41.4978	90.2162	42.0234	0.001	22.6602	0.001	0.001	0.001	-2.79292	0.0159434	circPHLDB2-1	hsaCirc_010606	3:111913318-111945357	circBank
4	3086939	3107423	+	circHTT_1	exon:exon	277.852	372.373	269.736	112.77	252.141	330.48	317.243	412.995	354.96	600.429	0.971912	0.0159845	circHTT-3	hsaCirc_011223	4:3086938-3107423	circBank		mmuCirc_007144	CIRCpediaV2
4	47641920	47653660	-	circCORIN_6	exon:exon	0.001	103.437	311.234	45.1081	84.0469	101.686	113.301	165.198	798.659	1220.23	2.34126	0.0160332	circCORIN-9	hsaCirc_011414	4:47641919-47653660	circBank
15	41696075	41713496	+	circMGA_6	exon:exon	106.866	206.874	145.242	135.324	63.0352	50.8431	22.6602	41.2995	110.925	77.4747	-1.2341	0.0160377	circMGA-10	hsaCirc_005291	15:41696074-41713496	circBank			CIRCpediaV2	rnoCirc_008175	CIRCpediaV2
4	1900626	1918623	+	circNSD2_2	utr5:exon	21.3732	20.6874	41.4978	22.5541	42.0234	50.8431	90.6408	41.2995	155.295	58.1061	1.69662	0.0160398	circWHSC1-1	hsaCirc_011196	4:1900625-1918623	circBank			CIRCpediaV2
3	158652096	158691648	+	circGFM1_5	exon:utr3	0.001	0.001	0.001	0.001	0.001	25.4215	0.001	41.2995	22.185	77.4747	3.85567	0.0161078				circBank
13	41670946	41703411	-	circVWA8_4	exon:exon	149.613	103.437	124.493	90.2162	126.07	25.4215	67.9806	20.6498	0.001	38.7374	-1.59491	0.0161719	circVWA8-24	hsaCirc_004360	13:41670945-41703411	circBank		mmuCirc_003147
4	52626018	52631144	-	circUSP46	exon:exon	64.1197	103.437	124.493	0.001	21.0117	25.4215	0.001	0.001	22.185	19.3687	-1.80965	0.016217	circUSP46-2	hsaCirc_011449	4:52626017-52631144	circBank			CIRCpediaV2	rnoCirc_003627
7	121015665	121142141	+	circCPED1_3	exon:exon	42.7464	62.0621	20.7489	112.77	0.001	25.4215	22.6602	20.6498	0.001	0.001	-2.17147	0.0162379	circCPED1-6			circBank
20	20228249	20298386	+	circCFAP61_4	exon:exon	64.1197	0.001	0.001	67.6622	63.0352	0.001	0.001	0.001	0.001	0.001	-3.88975	0.0163115		hsaCirc_009333	20:20228248-20298386	CIRCpediaV2
19	37089039	37096115	+	circZNF420	utr5:utr3	64.1197	0.001	0.001	67.6622	0.001	0.001	0.001	0.001	0.001	0.001	-3.88975	0.016312		hsaCirc_007566		circBank
15	43148755	43160794	+	circTMEM62_3	exon:exon	64.1197	0.001	0.001	67.6622	0.001	0.001	0.001	0.001	0.001	19.3687	-3.88975	0.0163126				circBank
4	46964970	46979098	-	circGABRA4_1	exon:exon	42.7464	0.001	0.001	67.6622	21.0117	0.001	0.001	0.001	0.001	0.001	-3.88975	0.0163131	circGABRA4-1	hsaCirc_011407	4:46964969-46979098	circBank			CIRCpediaV2
9	5064883	5081861	+	circJAK2_5	exon:exon	0.001	62.0621	0.001	67.6622	21.0117	0.001	0.001	0.001	0.001	0.001	-3.89239	0.0163592			9:5064882-5081861	circBank
13	102622877	102627924	+	circTPP2_3	exon:exon	85.4929	0.001	41.4978	0.001	42.0234	25.4215	45.3204	123.899	177.48	58.1061	2.11317	0.0163744	circTPP2-3	hsaCirc_004639	13:102622876-102627924	circBank
2	70224554	70230854	-	circTIA1_1	utr5:exon	21.3732	20.6874	0.001	0.001	0.001	50.8431	0.001	41.2995	133.11	38.7374	3.10334	0.0165236	circTIA1-2	hsaCirc_008308	2:70224553-70230854	circBank
4	185429334	185445130	+	circC4orf47	utr5:utr3	0.001	0.001	0.001	0.001	0.001	0.001	67.9806	61.9493	0.001	77.4747	4.01463	0.0165769				circBank
2	178792072	178795252	-	circTTN_195	exon:exon	0.001	103.437	62.2467	112.77	84.0469	0.001	0.001	20.6498	66.5549	0.001	-1.9946	0.0165887		hsaCirc_008866	2:178792071-178795252	CIRCpediaV2				rnoCirc_007963
10	91240484	91251440	+	circPCGF5_3	exon:exon	64.1197	62.0621	0.001	22.5541	21.0117	0.001	0.001	0.001	0.001	0.001	-3.71597	0.0166786				circBank			CIRCpediaV2
7	140749287	140794467	-	circBRAF_4	exon:exon	64.1197	62.0621	0.001	22.5541	0.001	0.001	0.001	0.001	0.001	0.001	-3.71597	0.0166792	circBRAF-7	hsaCirc_014591		circBank
1	99480114	99492969	-	circLINC01708	exon:intron	0.001	0.001	82.9957	67.6622	0.001	0.001	0.001	0.001	0.001	0.001	-3.96729	0.0167677				circBank
12	66392308	66392816	-	circGRIP1_1	exon:exon	0.001	0.001	0.001	0.001	0.001	76.2646	22.6602	20.6498	0.001	38.7374	3.73425	0.01679				circBank
3	142736379	142748460	+	circTRPC1_1	exon:exon	320.598	330.998	290.485	473.635	168.094	305.058	158.621	123.899	88.7399	154.949	-0.874062	0.0169311	circTRPC1-2	hsaCirc_010844	3:142736378-142748460	circBank				rnoCirc_012005
9	17330632	17416189	+	circCNTLN_5	exon:exon	21.3732	41.3747	0.001	67.6622	0.001	0.001	0.001	0.001	0.001	0.001	-3.72282	0.0171809				circBank
4	53383773	53453133	+	circFIP1L1_4	exon:exon	0.001	0.001	20.7489	0.001	0.001	127.108	45.3204	41.2995	44.3699	0.001	3.09983	0.0171955	circFIP1L1-1	hsaCirc_011455		circBank
1	48355670	48399644	-	circSPATA6_5	utr3:exon	0.001	20.6874	41.4978	0.001	21.0117	0.001	45.3204	41.2995	155.295	77.4747	2.7266	0.0172189	circSPATA6-4	hsaCirc_000436	1:48355669-48399644	circBank		mmuCirc_006720		rnoCirc_009764
8	73673107	73688813	-	circSTAU2_8	exon:exon	876.302	930.932	788.459	811.946	273.152	355.901	407.884	619.493	377.145	736.01	-0.600133	0.0173591	circSTAU2-7	hsaCirc_015121		circBank		mmuCirc_000050	circBase
6	154787861	154860998	+	circSCAF8_e6:TIAM2_e2	DGcirc	0.001	20.6874	0.001	112.77	0.001	0.001	0.001	0.001	0.001	0.001	-4.18214	0.0173946	circDG-219
4	55877917	55890386	+	circEXOC1_1	exon:exon	0.001	20.6874	0.001	112.77	21.0117	0.001	0.001	0.001	0.001	0.001	-4.18214	0.017397	circEXOC1-1	hsaCirc_011479		circBank
14	72714423	72731934	-	circDPF3_3	exon:exon	213.732	186.186	311.234	315.757	126.07	203.372	90.6408	123.899	110.925	96.8434	-0.916758	0.017482	circDPF3-3	hsaCirc_005014	14:72714422-72731934	circBank		mmuCirc_002139	CIRCpediaV2	rnoCirc_010631
12	62493915	62501698	+	circMON2_2	exon:exon	21.3732	0.001	0.001	112.77	0.001	0.001	0.001	0.001	0.001	0.001	-4.18124	0.0174877	circMON2-3			circBank
6	12119890	12125870	+	circHIVEP1_1	exon:exon	21.3732	0.001	0.001	112.77	42.0234	0.001	0.001	0.001	0.001	0.001	-4.18124	0.0174901	circHIVEP1-1			circBank
6	136694140	136720589	-	circMAP3K5_13	exon:exon	85.4929	0.001	82.9957	112.77	42.0234	25.4215	0.001	0.001	0.001	38.7374	-2.18831	0.0176701	circMAP3K5-4	hsaCirc_013698	6:136694139-136720589	circBank				rnoCirc_000062
14	102968253	102970261	-	circCDC42BPB_1	exon:exon	0.001	0.001	0.001	67.6622	0.001	50.8431	113.301	82.599	88.7399	58.1061	2.04254	0.0176764	circCDC42BPB-2	hsaCirc_005176	14:102968252-102970261	circBank
2	56585921	56593673	+	chr2:56585921-56593673	intergenic:intergenic	0.001	103.437	82.9957	248.095	42.0234	0.001	0.001	41.2995	0.001	38.7374	-2.39711	0.0177143	circINTERGENIC-144	hsaCirc_008170		circBank
18	76849526	76881512	+	circZNF236_5	exon:exon	170.986	82.7495	228.238	248.095	0.001	25.4215	90.6408	61.9493	88.7399	77.4747	-1.19172	0.0178219	circZNF236-5	hsaCirc_007334	18:76849525-76881512	circBank		mmuCirc_004707
15	36691685	36709961	+	circC15orf41_1	exon:exon	0.001	0.001	145.242	45.1081	0.001	0.001	0.001	0.001	0.001	0.001	-4.03956	0.0178694	circC15orf41-4	hsaCirc_005267	15:36691684-36709961	circBank			circBase	rnoCirc_008147	CIRCpediaV2
4	176711499	176729746	-	circVEGFC_2	exon:exon	85.4929	62.0621	62.2467	0.001	63.0352	0.001	0.001	0.001	22.185	0.001	-3.97202	0.0179047	circVEGFC-2	hsaCirc_012037	4:176711498-176729746	circBank		mmuCirc_008841		rnoCirc_004595	CIRCpediaV2
12	20613443	20654205	+	circPDE3A_4	exon:exon	64.1197	103.437	207.489	67.6622	42.0234	0.001	0.001	0.001	22.185	58.1061	-2.14584	0.0179511	circPDE3A-8	hsaCirc_003525	12:20613442-20654205	CIRCpediaV2
1	237593476	237625804	+	circRYR2_132	exon:exon	0.001	206.874	103.745	270.649	84.0469	0.001	90.6408	0.001	22.185	19.3687	-2.44065	0.0181517	circRYR2-108	hsaCirc_001648	1:237593475-237625804	circBank
7	24623666	24650712	+	circMPP6_8	utr5:exon	0.001	20.6874	62.2467	90.2162	0.001	127.108	90.6408	82.599	155.295	116.212	1.33339	0.0181815	circMPP6-4	hsaCirc_014032	7:24623665-24650712	circBank			CIRCpediaV2		CIRCpediaV2
13	46723221	46733998	+	circLRCH1_3	exon:exon	170.986	41.3747	124.493	112.77	105.059	0.001	22.6602	20.6498	0.001	77.4747	-1.64952	0.0182047	circLRCH1-1	hsaCirc_004427	13:46723220-46733998	circBank	circLrch1-1	mmuCirc_003114
15	29741331	29772166	-	circTJP1_11	exon:exon	0.001	0.001	0.001	0.001	0.001	50.8431	45.3204	0.001	88.7399	0.001	3.9268	0.0182152		hsaCirc_005236	15:29741330-29772166	circBank
1	117918597	117920424	-	circGDAP2_7	exon:exon	21.3732	20.6874	41.4978	135.324	0.001	25.4215	22.6602	0.001	22.185	0.001	-2.49746	0.0183046			1:117918596-117920424	circBank		mmuCirc_006212		rnoCirc_006854
4	102304317	102315830	-	circSLC39A8	exon:exon	128.239	0.001	62.2467	22.5541	21.0117	127.108	67.9806	41.2995	266.22	309.899	1.88444	0.0183121	circSLC39A8-1	hsaCirc_011672	4:102304316-102315830	circBank
10	69902748	69930552	+	circCOL13A1	exon:exon	0.001	0.001	0.001	0.001	0.001	0.001	45.3204	0.001	44.3699	116.212	3.98442	0.0183445	circCOL13A1-1			circBank
2	63433745	63571626	-	circWDPCP_8	utr3:utr3	85.4929	268.936	518.723	270.649	21.0117	76.2646	22.6602	165.198	110.925	58.1061	-1.38121	0.0183707	circWDPCP-9			circBank
8	30101898	30104486	+	circLEPROTL1_1	exon:exon	192.359	227.561	186.74	157.878	105.059	101.686	45.3204	103.249	66.5549	0.001	-1.22389	0.0184138	circLEPROTL1-1	hsaCirc_014861	8:30101897-30104486	circBank
18	9570157	9577191	-	circPPP4R1_4	exon:exon	0.001	20.6874	20.7489	45.1081	0.001	0.001	0.001	0.001	0.001	0.001	-3.70994	0.0184378	circPPP4R1-1	hsaCirc_007030		circBank
15	64204441	64204949	-	circCSNK1G1	exon:exon	0.001	20.6874	20.7489	67.6622	42.0234	0.001	0.001	0.001	0.001	0.001	-3.70994	0.0184386		hsaCirc_005528		circBank
6	133980082	133984671	+	circTBPL1_1	utr5:exon	0.001	20.6874	20.7489	67.6622	0.001	0.001	0.001	0.001	0.001	0.001	-3.70994	0.0184394	circTBPL1-2	hsaCirc_013668	6:133980081-133984671	circBank
9	19290704	19300331	+	circDENND4C_10	exon:exon	0.001	0.001	0.001	0.001	0.001	25.4215	0.001	82.599	22.185	38.7374	3.8779	0.0184518				circBank
1	229286486	229304000	+	circRAB4A	exon:utr3	0.001	0.001	20.7489	67.6622	0.001	0.001	0.001	0.001	0.001	0.001	-3.70926	0.0184962	circRAB4A-1	hsaCirc_001475		circBank
1	237369534	237536119	+	circRYR2_34	exon:intron	21.3732	0.001	20.7489	67.6622	21.0117	0.001	0.001	0.001	0.001	0.001	-3.70926	0.0184964	circRYR2-152
13	113233177	113246063	+	circCUL4A_1	exon:exon	85.4929	41.3747	0.001	22.5541	21.0117	0.001	22.6602	0.001	0.001	0.001	-3.71779	0.0185938	circCUL4A-1			CIRCpediaV2
1	225554906	225567414	-	circENAH_4	exon:exon	128.239	103.437	103.745	90.2162	42.0234	50.8431	22.6602	0.001	44.3699	19.3687	-1.69368	0.018603	circEH-2	hsaCirc_001442	1:225554905-225567414	circBank	circEh-1	mmuCirc_000682	circBase	rnoCirc_003406	CIRCpediaV2
22	40868999	40882177	+	circXPNPEP3_1	exon:utr3	42.7464	20.6874	41.4978	67.6622	21.0117	0.001	0.001	20.6498	0.001	0.001	-2.67587	0.0186261		hsaCirc_009899		circBank			CIRCpediaV2
9	86303086	86304947	-	circTUT7_2	exon:exon	42.7464	82.7495	0.001	22.5541	0.001	0.001	0.001	0.001	0.001	0.001	-3.71944	0.0187307	circZCCHC6-2	hsaCirc_015750		circBank				rnoCirc_004789
12	80420753	80472251	+	circPTPRQ_e1:PTPRQ_e8	DGcirc	0.001	0.001	0.001	0.001	0.001	0.001	0.001	20.6498	110.925	58.1061	4.11042	0.018804
6	89846562	89857199	+	circCASP8AP2_1	exon:exon	0.001	62.0621	62.2467	22.5541	0.001	0.001	0.001	0.001	0.001	0.001	-3.83486	0.0188262	circCASP8AP2-4	hsaCirc_013459	6:89846561-89857199	circBank		mmuCirc_006454		rnoCirc_009412
7	24620052	24668660	+	circMPP6_2	utr5:exon	0.001	62.0621	41.4978	22.5541	0.001	50.8431	22.6602	103.249	199.665	77.4747	1.80755	0.0188844	circMPP6-1	hsaCirc_014029	7:24620051-24668660	circBank
13	52632422	52637446	+	circAL137058.2	exon:exon	0.001	0.001	0.001	0.001	0.001	177.951	0.001	20.6498	66.5549	0.001	4.28678	0.0189293		hsaCirc_004478		circBank
13	32078834	32117473	+	circFRY_3	exon:exon	192.359	82.7495	394.229	338.311	168.094	50.8431	0.001	123.899	44.3699	174.318	-1.51292	0.0189412	circFRY-6	hsaCirc_004292	13:32078833-32117473	circBank			CIRCpediaV2	rnoCirc_002662
5	118468302	118511064	-	chr5:118468302-118511064	ambiguous	21.3732	0.001	20.7489	22.5541	126.07	0.001	45.3204	20.6498	221.85	387.374	2.62775	0.019063	circCTD-2281M20.1-1	hsaCirc_012590	5:118468301-118511064	CIRCpediaV2
12	56741435	56744123	-	circPRIM1_2	exon:exon	0.001	0.001	0.001	0.001	0.001	50.8431	0.001	20.6498	88.7399	19.3687	3.88861	0.019083				circBank
5	81615473	81650339	-	circSSBP2_3	exon:exon	42.7464	41.3747	20.7489	67.6622	0.001	25.4215	0.001	0.001	0.001	19.3687	-2.67677	0.01914	circSSBP2-1	hsaCirc_012459	5:81615472-81650339	circBank	circSsbp2-1	mmuCirc_002637		rnoCirc_006174
9	112262435	112297916	-	circPTBP3_4	exon:exon	21.3732	41.3747	20.7489	22.5541	0.001	76.2646	90.6408	61.9493	66.5549	38.7374	1.68376	0.0193218	circPTBP3-1	hsaCirc_015920		circBank			CIRCpediaV2
18	3094170	3126897	-	circMYOM1_13	exon:exon	0.001	0.001	20.7489	112.77	0.001	0.001	0.001	0.001	0.001	0.001	-4.16384	0.0194792
12	104325337	104339273	+	circTXNRD1_4	exon:exon	0.001	0.001	20.7489	112.77	21.0117	0.001	0.001	0.001	0.001	0.001	-4.16384	0.0194803				circBank
22	45700282	45740538	+	circATXN10_9	exon:exon	320.598	62.0621	643.216	338.311	147.082	25.4215	135.961	123.899	66.5549	154.949	-1.34779	0.019515	circATXN10-4	hsaCirc_009954	22:45700281-45740538	circBank		mmuCirc_003503	CIRCpediaV2	rnoCirc_011340	CIRCpediaV2
18	35846281	35852268	-	chr18:35846281-35852268	intergenic:intergenic	0.001	0.001	0.001	0.001	0.001	0.001	22.6602	61.9493	133.11	19.3687	4.17307	0.0195633		hsaCirc_007169
14	55612019	55619312	+	circKTN1_2	utr5:exon	662.57	310.311	394.229	383.419	441.246	152.529	67.9806	247.797	133.11	309.899	-1.00048	0.0196248	circKTN1-17	hsaCirc_004916	14:55612018-55619312	circBank			CIRCpediaV2
2	158994902	159011440	+	circTANC1_2	intron:intron	85.4929	20.6874	41.4978	45.1081	21.0117	0.001	0.001	0.001	0.001	19.3687	-2.68397	0.0196427	circTANC1-4	hsaCirc_008627
14	34551714	34554912	-	chr14:34551714-34554912	intergenic:intergenic	149.613	82.7495	352.732	67.6622	0.001	0.001	0.001	103.249	0.001	0.001	-2.33951	0.0196538	circINTERGENIC-130	hsaCirc_004798		circBank
6	144521980	144523188	+	circUTRN_15	exon:exon	0.001	41.3747	41.4978	90.2162	21.0117	0.001	0.001	0.001	0.001	19.3687	-2.82196	0.0196969		hsaCirc_013731	6:144521979-144523188	circBank
15	85684741	85710645	+	circAKAP13_22	exon:exon	21.3732	20.6874	82.9957	90.2162	21.0117	0.001	0.001	20.6498	0.001	0.001	-2.66859	0.0197053	circAKAP13-21	hsaCirc_005775		circBank
1	97515726	97549744	-	circDPYD_2	exon:exon	64.1197	0.001	41.4978	0.001	168.094	25.4215	113.301	61.9493	44.3699	135.581	1.92205	0.0197596	circDPYD-2	hsaCirc_000780	1:97515725-97549744	circBank
2	99735791	178712219	+	circTTN-AS1_3	intergenic:intron	64.1197	41.3747	62.2467	67.6622	0.001	25.4215	0.001	20.6498	22.185	0.001	-1.90964	0.0198159
8	123077111	123109620	+	circTBC1D31_4	exon:exon	170.986	227.561	82.9957	135.324	105.059	0.001	113.301	41.2995	22.185	38.7374	-1.55011	0.0198634	circTBC1D31-5	hsaCirc_015308	8:123077110-123109620	circBank			CIRCpediaV2
11	102362896	102368548	+	circBIRC2	exon:exon	213.732	62.0621	103.745	112.77	63.0352	25.4215	67.9806	20.6498	44.3699	58.1061	-1.47357	0.0198945	circBIRC2-1	hsaCirc_003173	11:102362895-102368548	circBank
15	71848845	71888116	-	circMYO9A_1	exon:exon	64.1197	62.0621	82.9957	67.6622	0.001	0.001	45.3204	20.6498	0.001	19.3687	-1.73065	0.0200161	circMYO9A-11	hsaCirc_005613	15:71848844-71888116	circBank	circMyo9a-1	mmuCirc_009353		rnoCirc_011677
4	73118688	73125312	-	circANKRD17_10	exon:exon	106.866	20.6874	145.242	45.1081	168.094	127.108	90.6408	185.848	110.925	290.53	1.33162	0.0201931	circANKRD17-1	hsaCirc_011524	4:73118687-73125312	circBank
2	233388257	233390483	+	circDGKD_1	exon:exon	21.3732	82.7495	165.991	67.6622	42.0234	0.001	0.001	0.001	0.001	77.4747	-2.18284	0.0203064	circDGKD-4	hsaCirc_009206	2:233388256-233390483	circBank	circDgkd-1	mmuCirc_000305	circBase	rnoCirc_012668
14	96520055	96525391	+	circPAPOLA_1	exon:exon	85.4929	20.6874	41.4978	90.2162	21.0117	0.001	0.001	20.6498	22.185	0.001	-2.31894	0.0205066		hsaCirc_005139	14:96520054-96525391	circBank	circPapola-1	mmuCirc_002245	CIRCpediaV2		CIRCpediaV2
2	40428473	40482730	-	circSLC8A1_17	exon:intergenic	42.7464	20.6874	165.991	67.6622	0.001	0.001	22.6602	20.6498	22.185	19.3687	-1.86895	0.0205837	circSLC8A1-12	hsaCirc_008067
2	205300530	205301701	+	circPARD3B_10	exon:exon	21.3732	0.001	0.001	0.001	0.001	25.4215	45.3204	20.6498	44.3699	19.3687	3.71773	0.0206758	circPARD3B-1	hsaCirc_009054		circBank		mmuCirc_000209	CIRCpediaV2	rnoCirc_012535
2	206866697	206881891	+	chr2:206866697-206881891	intergenic:intergenic	0.001	0.001	62.2467	0.001	42.0234	50.8431	67.9806	41.2995	88.7399	19.3687	2.04247	0.0207181	circDG-818	hsaCirc_009072		circBank
11	118786052	118786518	-	circDDX6	exon:exon	128.239	20.6874	145.242	157.878	42.0234	25.4215	0.001	0.001	22.185	96.8434	-1.80004	0.0207349	circDDX6-1	hsaCirc_003292	11:118786051-118786518	circBank
15	65487690	65512564	-	circDPP8_11	exon:exon	0.001	0.001	0.001	0.001	63.0352	127.108	22.6602	20.6498	0.001	19.3687	3.97762	0.0207413	circDPP8-6	hsaCirc_005545	15:65487689-65512564	circBank
14	23387758	23416992	-	circMYH6_e31:MYH7_e33	DGcirc	0.001	1985.99	0.001	0.001	0.001	0.001	0.001	0.001	0.001	0.001	-7.07563	0.0209118
3	184849071	184915474	+	circVPS8_12	exon:exon	64.1197	0.001	62.2467	90.2162	21.0117	0.001	0.001	0.001	22.185	19.3687	-2.31408	0.0210267	circVPS8-34	hsaCirc_011065	3:184849070-184915474	circBank
2	178629301	178642317	-	circTTN_15	exon:exon	64.1197	62.0621	186.74	112.77	168.094	50.8431	45.3204	0.001	0.001	38.7374	-1.67383	0.0210377	circTTN-337	hsaCirc_008766	2:178629300-178642317	CIRCpediaV2
12	6510279	6510532	-	chr12:6510279-6510532	intergenic:intergenic	170.986	62.0621	165.991	90.2162	42.0234	0.001	22.6602	41.2995	22.185	58.1061	-1.4343	0.0211016				circBank
7	24623663	24668660	+	circMPP6_5	intron:exon	85.4929	41.3747	0.001	0.001	84.0469	0.001	90.6408	144.548	155.295	77.4747	2.43287	0.0211978	circMPP6-2		7:24623662-24668660	circBank
4	64299974	64314763	-	circTECRL_4	exon:exon	85.4929	41.3747	62.2467	90.2162	126.07	0.001	0.001	20.6498	22.185	38.7374	-1.75005	0.0212069		hsaCirc_011499	4:64299973-64314763	CIRCpediaV2
8	69705031	69761875	-	circSLCO5A1_2	exon:exon	21.3732	20.6874	20.7489	45.1081	0.001	0.001	0.001	0.001	0.001	0.001	-3.52092	0.021216	circSLCO5A1-4	hsaCirc_015096	8:69705030-69761875	circBank				rnoCirc_009283
20	41202057	41205066	-	circZHX3_1	utr5:utr5	21.3732	20.6874	41.4978	22.5541	42.0234	50.8431	135.961	0.001	110.925	116.212	1.8454	0.0213089	circZHX3-2	hsaCirc_009474	20:41202056-41205066	circBank			CIRCpediaV2	rnoCirc_008412
2	168161787	168182090	-	circSTK39_9	exon:exon	170.986	351.685	103.745	202.986	210.117	50.8431	22.6602	61.9493	110.925	116.212	-1.25692	0.0213395	circSTK39-11	hsaCirc_008673	2:168161786-168182090	circBank	circStk39-3	mmuCirc_005400	circBase	rnoCirc_007778	CIRCpediaV2
5	38527155	38530666	-	circLIFR_10	exon:exon	42.7464	289.623	41.4978	180.432	0.001	0.001	22.6602	0.001	22.185	96.8434	-2.10385	0.0213964	circLIFR-1	hsaCirc_012207	5:38527154-38530666	circBank		mmuCirc_003250		rnoCirc_006392
3	47870858	47877523	-	circMAP4_7	exon:exon	21.3732	0.001	82.9957	67.6622	0.001	0.001	0.001	20.6498	22.185	0.001	-2.18721	0.0214664	circMAP4-8	hsaCirc_010299	3:47870857-47877523
1	95138275	95151419	+	circTMEM56_1	intron:exon	106.866	0.001	0.001	45.1081	42.0234	0.001	0.001	0.001	0.001	0.001	-3.88908	0.0214888	circDG-1265	hsaCirc_000772		circBank
5	168488602	168494650	+	circRARS_2	exon:exon	534.331	475.81	518.723	202.986	378.211	813.489	385.223	619.493	687.734	581.061	0.908269	0.0215472	circRARS-4	hsaCirc_012908	5:168488601-168494650	circBank
2	189728660	189744788	+	circANKAR_10	exon:exon	0.001	20.6874	82.9957	45.1081	0.001	76.2646	90.6408	61.9493	310.59	77.4747	1.73386	0.0215962	circANKAR-3	hsaCirc_008918	2:189728659-189744788	circBank
11	64757779	64758704	-	circPYGM	exon:exon	21.3732	20.6874	103.745	45.1081	63.0352	0.001	0.001	20.6498	0.001	0.001	-2.64819	0.0217073		hsaCirc_002942	11:64757778-64758704	CIRCpediaV2				rnoCirc_001058
12	99772922	99806700	-	circANKS1B_7	exon:exon	0.001	20.6874	0.001	0.001	0.001	101.686	90.6408	41.2995	0.001	19.3687	3.08022	0.021866		hsaCirc_003920		circBank		mmuCirc_001073		rnoCirc_010954
6	104833042	104843298	-	circHACE1_8	exon:exon	0.001	20.6874	20.7489	0.001	0.001	25.4215	22.6602	61.9493	66.5549	77.4747	2.43966	0.0218886	circHACE1-3	hsaCirc_013502		circBank				rnoCirc_007480
11	65436538	65444063	+	chr11:65436538-65444063	ambiguous	0.001	0.001	0.001	0.001	0.001	25.4215	45.3204	123.899	0.001	0.001	4.10033	0.0219016	circDG-1018
12	71626260	71629037	-	circZFC3H1_1	exon:exon	0.001	20.6874	0.001	0.001	0.001	50.8431	45.3204	41.2995	0.001	58.1061	2.736	0.0219171		hsaCirc_003831		circBank
8	28963811	29018913	+	circHMBOX1_4	utr5:exon	0.001	0.001	41.4978	112.77	21.0117	0.001	0.001	0.001	0.001	0.001	-4.00623	0.0219236	circHMBOX1-2	hsaCirc_014851	8:28963810-29018913	circBank				rnoCirc_004243
1	219179147	219211752	+	circLYPLAL1_1	exon:utr3	299.225	310.311	331.983	451.081	294.164	101.686	158.621	123.899	288.405	271.162	-0.769628	0.022054	circLYPLAL1-2	hsaCirc_001394	1:219179146-219211752	circBank
15	65463761	65480399	-	circDPP8_2	exon:exon	0.001	20.6874	20.7489	22.5541	42.0234	50.8431	22.6602	41.2995	88.7399	154.949	2.08811	0.0220946	circDPP8-1	hsaCirc_005538		circBank
1	220579354	220618755	+	circMARK1_2	exon:exon	21.3732	0.001	41.4978	0.001	84.0469	127.108	22.6602	41.2995	44.3699	38.7374	2.04216	0.0221137	circMARK1-4	hsaCirc_001410	1:220579353-220618755	circBank
18	49331864	49379758	-	circDYM_8	exon:exon	0.001	0.001	41.4978	67.6622	21.0117	50.8431	135.961	82.599	110.925	58.1061	1.53998	0.0221161	circDYM-4	hsaCirc_007237	18:49331863-49379758	circBank
10	34269657	34284245	-	circPARD3_8	exon:exon	64.1197	62.0621	62.2467	0.001	63.0352	76.2646	113.301	41.2995	110.925	135.581	1.53662	0.0222526	circPARD3-7	hsaCirc_002050	10:34269656-34284245	circBank				rnoCirc_006121
3	90215596	93884896	-	circPROS2P_e10:PROS1_e12	DGcirc	1560.25	0.001	0.001	0.001	1071.6	0.001	0.001	0.001	0.001	0.001	-6.86433	0.022385
2	210203331	210210262	-	circACADL	exon:exon	0.001	0.001	0.001	157.878	0.001	0.001	0.001	0.001	0.001	0.001	-4.71237	0.022386				CIRCpediaV2				rnoCirc_012571
4	159304342	159332697	+	circRAPGEF2_4	exon:exon	0.001	0.001	0.001	180.432	0.001	0.001	0.001	0.001	0.001	0.001	-4.71237	0.0223881				CIRCpediaV2
8	19948180	19954353	+	circLPL_1	exon:exon	42.7464	103.437	62.2467	45.1081	21.0117	0.001	22.6602	20.6498	0.001	19.3687	-1.91911	0.0225611	circLPL-2	hsaCirc_014800	8:19948179-19954353	circBank		mmuCirc_008867
10	20808510	20812940	-	circNEBL_4	exon:exon	0.001	0.001	41.4978	45.1081	0.001	50.8431	45.3204	20.6498	221.85	116.212	1.87159	0.0227086		hsaCirc_001909	10:20808509-20812940	CIRCpediaV2				rnoCirc_005239
8	42398712	42403461	+	circVDAC3_1	exon:exon	235.105	103.437	145.242	67.6622	0.001	0.001	22.6602	0.001	66.5549	58.1061	-1.55018	0.022807	circVDAC3-1	hsaCirc_014940		circBank
13	77217840	77243951	-	circMYCBP2_16	exon:exon	64.1197	0.001	0.001	0.001	0.001	25.4215	113.301	41.2995	110.925	38.7374	2.47603	0.022949	circMYCBP2-1	hsaCirc_004550	13:77217839-77243951	circBank		mmuCirc_003191	CIRCpediaV2
5	138810038	138827718	+	circCTNNA1_3	exon:exon	106.866	41.3747	41.4978	22.5541	63.0352	152.529	90.6408	165.198	88.7399	58.1061	1.65339	0.023012	circCTN1-5	hsaCirc_012748	5:138810037-138827718	circBank		mmuCirc_004503	CIRCpediaV2	rnoCirc_005506
X	77557451	77593849	-	circATRX_3	exon:exon	42.7464	82.7495	0.001	135.324	42.0234	0.001	22.6602	41.2995	0.001	0.001	-2.20435	0.0230242		hsaCirc_016267	X:77557450-77593849	circBank
5	141392572	141395237	+	circPCDHGA8_3	intergenic:exon	21.3732	20.6874	165.991	22.5541	21.0117	0.001	0.001	0.001	0.001	0.001	-4.01867	0.0230646	circPCDHGA1-6	hsaCirc_012782	5:141392571-141395237	circBank
6	144487548	144511123	+	circUTRN_7	exon:exon	106.866	0.001	62.2467	67.6622	84.0469	25.4215	0.001	0.001	22.185	0.001	-2.28666	0.0231454		hsaCirc_013729	6:144487547-144511123	circBank
9	112403995	112459577	+	circHSDL2_6	exon:exon	64.1197	0.001	82.9957	45.1081	21.0117	0.001	0.001	0.001	0.001	19.3687	-2.66855	0.0231593		hsaCirc_015926	9:112403994-112459577	CIRCpediaV2			CIRCpediaV2
9	105721537	105748190	+	circTMEM38B_4	exon:exon	85.4929	41.3747	41.4978	67.6622	0.001	25.4215	0.001	20.6498	0.001	19.3687	-1.92411	0.0232164	circTMEM38B-3	hsaCirc_015839	9:105721536-105748190	circBank
11	16234582	16341252	-	circSOX6_14	exon:exon	106.866	0.001	41.4978	22.5541	0.001	0.001	0.001	0.001	0.001	0.001	-3.84614	0.0232305	circSOX6-9			CIRCpediaV2		mmuCirc_008545	CIRCpediaV2
11	68596097	68610023	+	circPPP6R3_26	exon:exon	128.239	165.499	477.225	22.5541	126.07	203.372	181.282	227.147	931.769	813.485	1.77068	0.0232652	circPPP6R3-14	hsaCirc_002997	11:68596096-68610023	circBank
4	124500896	124556510	-	chr4:124500896-124556510	ambiguous	0.001	0.001	0.001	0.001	0.001	50.8431	22.6602	0.001	44.3699	38.7374	3.71269	0.0232862		hsaCirc_011786	4:124500895-124556510	circBank
22	24302195	24313466	+	circSPECC1L_2	exon:exon	299.225	62.0621	207.489	67.6622	231.129	279.637	203.942	392.345	354.96	213.056	1.18249	0.0232929	circDG-1365	hsaCirc_009758		circBank			CIRCpediaV2
1	180787753	180836716	+	circXPR1_3	exon:exon	0.001	20.6874	41.4978	45.1081	0.001	0.001	0.001	0.001	0.001	0.001	-3.51211	0.0233037	circXPR1-9	hsaCirc_001185	1:180787752-180836716
7	129005016	129018157	-	circTNPO3_3	exon:exon	0.001	20.6874	41.4978	45.1081	21.0117	0.001	0.001	0.001	0.001	0.001	-3.51211	0.023304	circTNPO3-1	hsaCirc_014499	7:129005015-129018157	circBank			CIRCpediaV2
1	237772012	237778770	+	circRYR2_169	exon:exon	0.001	20.6874	41.4978	45.1081	0.001	0.001	0.001	0.001	0.001	0.001	-3.51211	0.0233043				circBank
2	178678414	178715774	-	circTTN_82	exon:exon	0.001	20.6874	20.7489	45.1081	21.0117	0.001	0.001	0.001	0.001	0.001	-3.51211	0.0233048	circTTN-89		2:178678413-178715774		circTtn-14	mmuCirc_005493	CIRCpediaV2	rnoCirc_007901
18	63350888	63355299	-	circKDSR_1	exon:exon	0.001	0.001	0.001	0.001	0.001	0.001	0.001	0.001	133.11	154.949	4.50141	0.0233151
11	16046514	16186955	-	circSOX6_5	exon:exon	21.3732	0.001	41.4978	45.1081	0.001	0.001	0.001	0.001	0.001	0.001	-3.5116	0.0233311				CIRCpediaV2
14	30918966	30956242	-	circSTRN3_5	exon:exon	21.3732	0.001	41.4978	45.1081	0.001	0.001	0.001	0.001	0.001	0.001	-3.5116	0.0233313	circSTRN3-5	hsaCirc_004757	14:30918965-30956242	circBank			CIRCpediaV2
11	47752916	47754664	-	circFNBP4_9	exon:exon	85.4929	103.437	82.9957	157.878	42.0234	25.4215	0.001	0.001	44.3699	116.212	-1.52521	0.0233436	circFNBP4-4	hsaCirc_002904	11:47752915-47754664	circBank
Y	12709279	12709543	+	circUSP9Y_3	intron:exon	21.3732	20.6874	0.001	67.6622	0.001	0.001	0.001	0.001	0.001	0.001	-3.5335	0.0233586		hsaCirc_016402		circBank
14	103654564	103654825	+	circAL139300.1_1	exon:exon	42.7464	20.6874	0.001	45.1081	0.001	0.001	0.001	0.001	0.001	0.001	-3.5335	0.0233589		hsaCirc_005192		circBank
12	2566422	2567794	+	circCACNA1C_20	exon:exon	42.7464	20.6874	0.001	45.1081	21.0117	0.001	0.001	0.001	0.001	0.001	-3.5335	0.0233591	circCAC1C-3	hsaCirc_003406	12:2566421-2567794	circBank				rnoCirc_009074
8	65734794	65747803	-	circPDE7A_3	exon:exon	42.7464	20.6874	0.001	45.1081	0.001	0.001	0.001	0.001	0.001	0.001	-3.5335	0.0233594				circBank			CIRCpediaV2
3	149055303	149076047	-	circHLTF	exon:exon	42.7464	20.6874	0.001	90.2162	0.001	0.001	0.001	20.6498	0.001	0.001	-2.71011	0.0233854	circHLTF-1			circBank
9	137743371	137758011	+	circEHMT1_3	exon:exon	21.3732	41.3747	0.001	45.1081	0.001	0.001	0.001	0.001	0.001	0.001	-3.53408	0.023399		hsaCirc_016087		circBank
9	112124257	112157613	-	circSUSD1_9	exon:exon	21.3732	41.3747	0.001	45.1081	0.001	0.001	0.001	0.001	0.001	0.001	-3.53408	0.0233993				circBank			CIRCpediaV2
2	201733276	201744429	-	circALS2_2	exon:exon	21.3732	41.3747	0.001	45.1081	0.001	0.001	0.001	0.001	0.001	0.001	-3.53408	0.0233997		hsaCirc_008997		circBank		mmuCirc_000173	CIRCpediaV2	rnoCirc_012492
15	30908118	30914091	+	circFAN1_1	exon:exon	21.3732	41.3747	0.001	90.2162	21.0117	0.001	0.001	20.6498	0.001	0.001	-2.71082	0.0234468	circFAN1-2			circBank
5	131504626	131548190	-	circRAPGEF6_7	exon:exon	149.613	62.0621	0.001	90.2162	42.0234	25.4215	0.001	0.001	44.3699	0.001	-2.20582	0.0234898	circDG-1295	hsaCirc_012652		circBank
4	70950700	70959040	+	circMOB1B	utr5:exon	0.001	0.001	0.001	0.001	0.001	25.4215	45.3204	0.001	110.925	0.001	3.90542	0.0237768	circMOB1B-1	hsaCirc_011505		circBank
7	134932988	134934077	+	circCALD1_2	exon:exon	64.1197	62.0621	62.2467	0.001	21.0117	0.001	0.001	0.001	0.001	0.001	-3.8272	0.0238021	circCALD1-2
1	39287286	39287562	+	circMACF1_3	exon:exon	0.001	20.6874	62.2467	45.1081	0.001	0.001	0.001	0.001	0.001	0.001	-3.68011	0.0238813				circBank
6	75659262	75678927	+	circSENP6_13	exon:exon	192.359	206.874	311.234	315.757	63.0352	76.2646	0.001	82.599	155.295	213.056	-1.10078	0.0240146	circSENP6-11	hsaCirc_013360	6:75659261-75678927	circBank			CIRCpediaV2	rnoCirc_011938
15	42872611	42878684	-	circTTBK2_13	exon:utr5	0.001	20.6874	62.2467	67.6622	0.001	76.2646	135.961	144.548	44.3699	154.949	1.47279	0.0240489	circTTBK2-9	hsaCirc_005326	15:42872610-42878684	circBank			CIRCpediaV2
8	39186909	39257343	+	circADAM32_11	exon:exon	0.001	0.001	0.001	0.001	0.001	0.001	90.6408	41.2995	22.185	0.001	3.9401	0.0240695		hsaCirc_014922		circBank
8	105419144	105444381	+	circZFPM2_7	exon:exon	1047.29	930.932	1161.94	1082.59	483.27	610.117	747.787	660.792	754.289	852.222	-0.392519	0.0241057	circZFPM2-1	hsaCirc_015276	8:105419143-105444381	circBank	circZfpm2-2	mmuCirc_003340	circBase
10	4830675	4873307	+	circAKR1E2_4	exon:intergenic	0.001	0.001	62.2467	45.1081	0.001	0.001	0.001	0.001	0.001	0.001	-3.83848	0.0241409	circDG-426	hsaCirc_001782		circBank
8	132803819	132839582	+	circPHF20L1_5	exon:exon	0.001	0.001	62.2467	67.6622	0.001	0.001	0.001	0.001	0.001	0.001	-3.83848	0.0241427	circPHF20L1-6	hsaCirc_015368
3	56633044	56673725	-	circFAM208A_7	exon:exon	42.7464	0.001	20.7489	45.1081	0.001	0.001	0.001	0.001	0.001	0.001	-3.52285	0.0241438				CIRCpediaV2
1	151117392	151118139	+	circGABPB2_8	exon:utr3	0.001	0.001	62.2467	45.1081	0.001	0.001	0.001	20.6498	0.001	0.001	-3.83848	0.0241446		hsaCirc_000961		circBank
14	71400794	71418196	+	circSIPA1L1_2	exon:exon	0.001	41.3747	0.001	67.6622	63.0352	0.001	0.001	0.001	0.001	0.001	-3.73286	0.0241576	circINTERGENIC-302	hsaCirc_005010	14:71400793-71418196	circBank
9	5021963	5044520	+	circJAK2_1	utr5:exon	42.7464	0.001	0.001	67.6622	0.001	0.001	0.001	0.001	0.001	0.001	-3.73107	0.0241595				circBank
2	148743622	148771387	+	circEPC2_3	exon:exon	42.7464	0.001	0.001	67.6622	0.001	0.001	0.001	0.001	0.001	0.001	-3.73107	0.0241595	circEPC2-2			circBank			CIRCpediaV2		CIRCpediaV2
19	48221730	48241063	-	circCARD8_6	exon:exon	0.001	41.3747	20.7489	45.1081	0.001	0.001	0.001	0.001	0.001	0.001	-3.52395	0.0241647		hsaCirc_007651		circBank
14	80862757	80906081	-	circCEP128_5	exon:exon	0.001	0.001	0.001	0.001	0.001	50.8431	0.001	41.2995	44.3699	19.3687	3.71723	0.0241876		hsaCirc_005077	14:80862756-80906081	circBank			CIRCpediaV2	rnoCirc_010700	CIRCpediaV2
8	100259107	100275161	-	circRNF19A_2	utr3:exon	213.732	20.6874	186.74	180.432	84.0469	76.2646	22.6602	0.001	0.001	77.4747	-1.88716	0.02429	circRNF19A-2	hsaCirc_015252	8:100259106-100275161	circBank
10	124038515	124046724	-	circCHST15	exon:utr5	0.001	0.001	0.001	0.001	21.0117	0.001	135.961	41.2995	0.001	0.001	4.15116	0.024321	circCHST15-1	hsaCirc_002586	10:124038514-124046724	circBank		mmuCirc_008645	CIRCpediaV2	rnoCirc_000843	CIRCpediaV2
13	27581297	27581803	-	circLNX2_2	utr5:utr5	64.1197	0.001	41.4978	67.6622	147.082	0.001	0.001	0.001	22.185	0.001	-2.68244	0.0243298		hsaCirc_004258	13:27581296-27581803	circBank
8	51423575	51472304	-	circPXDNL_21	exon:exon	42.7464	0.001	41.4978	67.6622	0.001	0.001	0.001	0.001	22.185	0.001	-2.68244	0.0243301
8	96879798	96966046	+	circCPQ_3	exon:exon	0.001	0.001	0.001	0.001	42.0234	0.001	22.6602	61.9493	22.185	58.1061	3.68809	0.0244327		hsaCirc_015205		circBank
15	85655417	85693451	+	circAKAP13_12	exon:exon	64.1197	20.6874	103.745	67.6622	42.0234	0.001	0.001	20.6498	0.001	38.7374	-1.91947	0.0244752	circAKAP13-32	hsaCirc_005756	15:85655416-85693451	circBank
11	33105567	33106064	-	circCSTF3	exon:exon	21.3732	0.001	0.001	22.5541	0.001	25.4215	22.6602	82.599	266.22	0.001	3.56068	0.0244814	circCSTF3-1	hsaCirc_002815	11:33105566-33106064	circBank
7	16376092	16406337	-	circISPD_5	exon:exon	213.732	206.874	165.991	202.986	63.0352	101.686	67.9806	61.9493	44.3699	116.212	-1.01259	0.0244857	circISPD-1	hsaCirc_013969	7:16376091-16406337	circBank				rnoCirc_010415
15	25354353	25375763	-	circUBE3A_3	exon:exon	42.7464	62.0621	62.2467	0.001	0.001	0.001	0.001	0.001	0.001	0.001	-3.80964	0.0246428	circUBE3A-2		15:25354352-25375763	circBank	circUbe3a-2	mmuCirc_008340		rnoCirc_000408
3	81670838	81705613	-	circGBE1_9	exon:exon	64.1197	20.6874	82.9957	22.5541	42.0234	25.4215	0.001	0.001	0.001	0.001	-2.63042	0.0246805		hsaCirc_010522	3:81670837-81705613	circBank
7	64521064	64522500	-	circZNF680_3	intergenic:exon	21.3732	41.3747	82.9957	90.2162	21.0117	0.001	45.3204	0.001	0.001	0.001	-2.26878	0.0247401	circZNF680-2		7:64521063-64522500	circBank
4	99282346	99311656	-	circADH1A_e6:ADH1B_e7	DGcirc	3676.19	475.81	809.208	383.419	147.082	2160.83	3217.75	1528.08	4636.66	3525.1	1.57153	0.0247427
2	232806491	232819985	+	circGIGYF2_5	exon:exon	0.001	20.6874	0.001	90.2162	0.001	0.001	0.001	0.001	0.001	0.001	-3.90314	0.0248027				CIRCpediaV2			CIRCpediaV2
2	60786947	60787620	+	circPAPOLG_2	exon:exon	0.001	20.6874	0.001	90.2162	0.001	0.001	0.001	0.001	0.001	0.001	-3.90315	0.0248043		hsaCirc_008182		circBank
X	10469697	10567603	-	circMID1_1	exon:utr5	0.001	20.6874	0.001	90.2162	21.0117	0.001	0.001	0.001	0.001	0.001	-3.90315	0.024806	circMID1-4			circBank
11	16014942	16055901	-	circSOX6_1	exon:exon	0.001	0.001	0.001	90.2162	0.001	0.001	0.001	0.001	0.001	0.001	-3.90315	0.0248074				CIRCpediaV2
7	29030577	29072423	-	circCPVL_5	exon:exon	0.001	62.0621	518.723	67.6622	126.07	50.8431	0.001	0.001	0.001	0.001	-3.26769	0.0248141	circCPVL-4	hsaCirc_014053	7:29030576-29072423	circBank			CIRCpediaV2
11	121045674	121060085	+	circTBCEL_7	utr5:exon	363.345	372.373	892.203	563.851	546.305	457.588	997.049	640.143	865.214	794.116	0.667071	0.0248151	circTBCEL-3	hsaCirc_003322	11:121045673-121060085	circBank		mmuCirc_009245		rnoCirc_011538
17	31349120	31374129	+	circNF1_19	exon:exon	85.4929	82.7495	41.4978	67.6622	42.0234	0.001	0.001	0.001	22.185	58.1061	-1.76131	0.0248456	circNF1-10	hsaCirc_006527	17:31349119-31374129	CIRCpediaV2
8	141160632	141163429	+	circDENND3_3	exon:exon	0.001	186.186	103.745	67.6622	42.0234	25.4215	0.001	20.6498	22.185	19.3687	-1.96111	0.0249037		hsaCirc_015421	8:141160631-141163429	circBank
3	47097955	47116754	-	circSETD2_21	exon:exon	21.3732	0.001	0.001	90.2162	0.001	0.001	0.001	0.001	0.001	0.001	-3.9022	0.0249104				circBank
3	24297226	24337371	-	circTHRB_3	utr5:utr5	21.3732	0.001	0.001	90.2162	0.001	0.001	0.001	0.001	0.001	0.001	-3.9022	0.0249119	circTHRB-9	hsaCirc_010103	3:24297225-24337371	circBank
2	178850049	178856397	-	circCCDC141_2	exon:exon	21.3732	0.001	0.001	90.2162	0.001	0.001	0.001	0.001	0.001	0.001	-3.9022	0.0249134					circCcdc141-1	mmuCirc_005526	CIRCpediaV2
17	75211992	75218306	+	circNUP85	exon:exon	21.3732	0.001	0.001	90.2162	0.001	0.001	0.001	0.001	0.001	0.001	-3.9022	0.0249149				circBank
16	72957427	72960194	-	circZFHX3_2	utr5:utr5	21.3732	0.001	0.001	90.2162	21.0117	0.001	0.001	0.001	0.001	0.001	-3.9022	0.0249164	circZFHX3-2	hsaCirc_006248		circBank		mmuCirc_009057		rnoCirc_006015
8	140275658	140284021	-	circTRAPPC9_9	exon:exon	21.3732	0.001	0.001	67.6622	0.001	0.001	0.001	0.001	0.001	0.001	-3.90221	0.0249179				circBank			CIRCpediaV2
4	139678543	139704196	+	circMGST2_1	exon:utr3	21.3732	0.001	0.001	90.2162	0.001	0.001	0.001	0.001	0.001	0.001	-3.90221	0.0249194				CIRCpediaV2
8	119928400	119929938	+	circDEPTOR	exon:exon	0.001	0.001	0.001	0.001	0.001	50.8431	45.3204	20.6498	22.185	0.001	3.54201	0.0250653	circDEPTOR-1	hsaCirc_015298		circBank		mmuCirc_003355	CIRCpediaV2	rnoCirc_011172
2	40428473	40430301	-	circSLC8A1_11	utr5:utr5	7523.37	6371.71	19794.5	8232.23	5168.88	2745.53	4328.1	3283.31	6899.53	7147.04	-0.815485	0.0250866		hsaCirc_008061	2:40428472-40430301	circBank	circSlc8a1-1	mmuCirc_004295	circBase	rnoCirc_010156
2	178670218	178682903	-	circTTN_29	exon:exon	726.69	537.872	788.459	857.054	525.293	432.166	67.9806	412.995	465.884	503.586	-0.797467	0.0251851	circTTN-231	hsaCirc_008782	2:178670217-178682903	CIRCpediaV2
4	16585922	16595875	-	circLDB2_1	exon:exon	85.4929	124.124	82.9957	135.324	21.0117	0.001	22.6602	20.6498	22.185	116.212	-1.40735	0.0252021	circLDB2-2	hsaCirc_011268	4:16585921-16595875	circBank		mmuCirc_007167	CIRCpediaV2
6	98875415	98905670	-	circFBXL4_1	exon:exon	0.001	0.001	20.7489	0.001	0.001	0.001	22.6602	41.2995	66.5549	77.4747	2.85334	0.0252403	circFBXL4-2	hsaCirc_013467	6:98875414-98905670	circBank
3	14443624	14447816	+	circSLC6A6	utr5:exon	0.001	0.001	0.001	0.001	0.001	0.001	0.001	20.6498	22.185	193.687	4.27322	0.0253092	circSLC6A6-1	hsaCirc_010048	3:14443623-14447816	circBank			CIRCpediaV2	rnoCirc_008962
13	108243532	108251316	+	circTNFSF13B	intergenic:exon	42.7464	82.7495	0.001	45.1081	0.001	0.001	0.001	0.001	0.001	19.3687	-2.58299	0.0253348		hsaCirc_004645	13:108243531-108251316	circBank
8	37862737	37877551	-	circRAB11FIP1_1	utr3:exon	0.001	0.001	0.001	0.001	21.0117	0.001	45.3204	0.001	22.185	116.212	3.96462	0.0253526	circRAB11FIP1-3	hsaCirc_014886	8:37862736-37877551
16	4332215	4333519	+	circGLIS2_1	utr5:exon	427.464	372.373	352.732	202.986	168.094	457.588	657.146	578.193	354.96	329.268	0.842216	0.0253552	circGLIS2-1	hsaCirc_005921	16:4332214-4333519	circBank
11	19350373	19351027	+	circNAV2_2	intergenic:utr5	21.3732	0.001	0.001	0.001	0.001	0.001	67.9806	0.001	266.22	38.7374	3.54913	0.0254463	circOTHERS-8	hsaCirc_002765	11:19350372-19351027	circBank			CIRCpediaV2
13	32078834	32124875	+	circFRY_4	exon:exon	0.001	0.001	124.493	90.2162	21.0117	0.001	0.001	0.001	0.001	19.3687	-3.00043	0.0257849	circFRY-7	hsaCirc_004293	13:32078833-32124875	circBank				rnoCirc_002660
9	111527268	111534353	+	circZNF483_1	utr5:exon	85.4929	41.3747	41.4978	45.1081	42.0234	50.8431	67.9806	165.198	244.035	96.8434	1.41571	0.0257896	circZNF483-1	hsaCirc_015905	9:111527267-111534353	circBank
1	237417049	237445522	+	circRYR2_81	exon:exon	106.866	41.3747	186.74	45.1081	42.0234	0.001	0.001	0.001	44.3699	58.1061	-1.9619	0.025852	circRYR2-151	hsaCirc_001606	1:237417048-237445522	CIRCpediaV2				rnoCirc_005128
3	197090912	197119530	-	circDLG1_8	exon:exon	149.613	41.3747	145.242	45.1081	42.0234	0.001	22.6602	0.001	0.001	38.7374	-1.96577	0.0258722	circDLG1-12	hsaCirc_011156	3:197090911-197119530	circBank
7	23140769	23144025	+	circKLHL7_3	exon:exon	0.001	41.3747	103.745	45.1081	21.0117	0.001	0.001	0.001	22.185	0.001	-2.64933	0.0258832		hsaCirc_014019		circBank
8	17723672	17755961	-	circMTUS1_16	exon:utr5	42.7464	41.3747	0.001	180.432	84.0469	0.001	0.001	0.001	22.185	58.1061	-2.43715	0.0259419	circMTUS1-12	hsaCirc_014764	8:17723671-17755961	CIRCpediaV2
9	112574057	112575251	+	circKIAA1958_1	utr5:utr5	0.001	41.3747	103.745	45.1081	21.0117	0.001	0.001	20.6498	0.001	0.001	-2.6437	0.0260657	circKIAA1958-1	hsaCirc_015929	9:112574056-112575251	circBank		mmuCirc_006569	circBase	rnoCirc_009556	CIRCpediaV2
9	109073356	109108570	-	circTMEM245_17	exon:exon	64.1197	41.3747	0.001	22.5541	0.001	0.001	0.001	0.001	0.001	0.001	-3.53496	0.0260841	circTMEM245-10	hsaCirc_015875	9:109073355-109108570	circBank
1	154225084	154237136	+	circUBAP2L_1	utr5:exon	42.7464	62.0621	0.001	22.5541	21.0117	0.001	0.001	0.001	0.001	0.001	-3.53568	0.0261593		hsaCirc_000986		circBank		mmuCirc_006164		rnoCirc_006800
3	167500153	167537000	-	circWDR49_2	exon:exon	21.3732	0.001	0.001	0.001	0.001	50.8431	0.001	82.599	177.48	0.001	3.22735	0.0261897				circBank
15	56700935	78498679	+	circIREB2_1	intergenic:utr3	0.001	0.001	0.001	0.001	0.001	50.8431	0.001	0.001	66.5549	19.3687	3.87085	0.0261903
1	145518400	149028703	+	circAC239860.1_e7:PDE4DIP_e44	DGcirc	0.001	1220.56	0.001	0.001	0.001	0.001	0.001	0.001	0.001	0.001	-6.48732	0.0262183
1	88740988	88760376	+	circPKN2_2	exon:exon	106.866	82.7495	103.745	112.77	42.0234	25.4215	0.001	0.001	66.5549	58.1061	-1.38431	0.0262665		hsaCirc_000705	1:88740987-88760376	circBank		mmuCirc_006358		rnoCirc_007083
22	46974290	46997709	+	circTBC1D22A_2	exon:exon	85.4929	0.001	0.001	45.1081	0.001	0.001	0.001	0.001	0.001	0.001	-3.7279	0.0264056		hsaCirc_009968	22:46974289-46997709	circBank
4	169155480	169156679	-	circSH3RF1_3	exon:exon	128.239	82.7495	62.2467	45.1081	21.0117	0.001	0.001	20.6498	22.185	38.7374	-1.75385	0.0264265		hsaCirc_012007	4:169155479-169156679	circBank		mmuCirc_008847		rnoCirc_004590	CIRCpediaV2
3	65603706	65622088	-	circMAGI1_11	intron:exon	0.001	82.7495	0.001	45.1081	0.001	0.001	0.001	0.001	0.001	0.001	-3.73181	0.0265763	circMAGI1-17	hsaCirc_010464	3:65603705-65622088
17	68877519	68985128	-	circABCA8_e33:ABCA9_e33	DGcirc	0.001	0.001	0.001	0.001	0.001	0.001	0.001	0.001	0.001	677.904	5.55599	0.0266219					circDG-236	mmuCirc_001774	circBase
3	184824545	184870805	+	circVPS8_4	utr5:exon	64.1197	0.001	62.2467	22.5541	0.001	0.001	0.001	0.001	0.001	0.001	-3.67415	0.0266591	circVPS8-31		3:184824544-184870805	circBank
X	77557451	77664778	-	circATRX_5	exon:exon	149.613	41.3747	124.493	180.432	42.0234	25.4215	0.001	61.9493	44.3699	58.1061	-1.2921	0.0266734	circATRX-8			CIRCpediaV2			CIRCpediaV2
3	111913319	111920419	+	circPHLDB2_5	exon:exon	1261.02	724.058	892.203	676.622	777.434	254.215	679.806	309.746	399.329	561.692	-0.71993	0.0268847	circPHLDB2-11	hsaCirc_010603	3:111913318-111920419	circBank
14	73892027	73923522	+	circZNF410_3	utr5:exon	0.001	0.001	0.001	157.878	0.001	0.001	0.001	0.001	0.001	0.001	-4.52592	0.0270295				CIRCpediaV2			CIRCpediaV2
1	172140480	172144437	-	chr1:172140480-172144437	ambiguous	192.359	144.812	124.493	360.865	21.0117	0.001	45.3204	61.9493	177.48	77.4747	-1.34969	0.0270605	circDNM3OS-1	hsaCirc_001106	1:172140479-172144437	circBank
3	171674500	171692442	-	circPLD1_8	exon:exon	106.866	82.7495	20.7489	45.1081	21.0117	0.001	0.001	20.6498	0.001	19.3687	-2.217	0.0270833	circPLD1-5	hsaCirc_010956	3:171674499-171692442	circBank
1	228303675	228304566	+	circOBSCN_11	exon:exon	0.001	0.001	103.745	45.1081	0.001	0.001	0.001	0.001	0.001	0.001	-3.79694	0.0270975				circBank	circObscn-13
16	68003007	75631568	-	chr16:68003007-75631568	NA	42.7464	62.0621	62.2467	0.001	0.001	0.001	0.001	0.001	0.001	0.001	-3.78871	0.0271317
MT	13846	14066	-	chrMT:13846-14066	intergenic:intergenic	42.7464	124.124	41.4978	22.5541	105.059	127.108	67.9806	144.548	177.48	96.8434	1.27519	0.0271676
2	85027889	85049648	+	circKCMF1_1	exon:exon	64.1197	20.6874	62.2467	90.2162	0.001	0.001	0.001	41.2995	22.185	0.001	-1.92169	0.027175	circKCMF1-2	hsaCirc_008357	2:85027888-85049648	circBank
5	109781396	109823837	+	circMAN2A1_4	exon:exon	0.001	0.001	41.4978	180.432	0.001	25.4215	0.001	0.001	0.001	0.001	-3.34345	0.0271955				circBank
10	20831196	20840849	-	circNEBL_14	exon:exon	85.4929	62.0621	165.991	90.2162	21.0117	0.001	22.6602	20.6498	22.185	96.8434	-1.43296	0.0272559	circNEBL-52	hsaCirc_001915	10:20831195-20840849	CIRCpediaV2
3	119642366	119648668	-	circPOPDC2_1	utr3:exon	0.001	0.001	20.7489	90.2162	0.001	0.001	0.001	0.001	0.001	0.001	-3.88338	0.0273458		hsaCirc_010636
1	216677076	216715249	-	circESRRG_7	utr5:utr5	0.001	0.001	20.7489	90.2162	0.001	0.001	0.001	0.001	0.001	0.001	-3.88338	0.0273484				CIRCpediaV2
18	3112298	3151893	-	circMYOM1_21	exon:exon	0.001	0.001	20.7489	90.2162	0.001	0.001	0.001	0.001	0.001	0.001	-3.88338	0.027351
9	104101960	104114829	+	circSMC2	exon:exon	0.001	0.001	20.7489	90.2162	0.001	0.001	0.001	0.001	0.001	0.001	-3.88339	0.0273535				CIRCpediaV2
5	78449933	78459362	+	circSCAMP1_2	exon:exon	0.001	0.001	20.7489	67.6622	0.001	0.001	0.001	0.001	0.001	0.001	-3.88339	0.0273561		hsaCirc_012402		circBank
1	155681284	155682872	+	chr1:155681284-155682872	intergenic:intergenic	0.001	0.001	20.7489	90.2162	0.001	0.001	0.001	0.001	0.001	0.001	-3.88339	0.0273587
2	8722861	8723412	-	circKIDINS220_1	utr3:utr3	21.3732	20.6874	103.745	67.6622	21.0117	0.001	0.001	0.001	22.185	0.001	-2.66207	0.0276149	circRP11-434B12.1-1	hsaCirc_007722		circBank
4	87046166	87047594	+	circAFF1_1	exon:exon	705.316	579.246	477.225	383.419	231.129	610.117	974.389	516.244	865.214	484.217	0.715354	0.0276523	circAFF1-2	hsaCirc_011612	4:87046165-87047594	circBank	circAff1-1	mmuCirc_007353	CIRCpediaV2	rnoCirc_003511
8	38429682	38429948	-	circFGFR1_2	exon:exon	341.972	268.936	207.489	225.541	84.0469	457.588	430.544	371.696	665.549	174.318	0.786489	0.0276675	circFGFR1-2	hsaCirc_014899	8:38429681-38429948	circBank		mmuCirc_008764
13	41811225	41833531	-	circVWA8_27	exon:exon	85.4929	41.3747	456.476	428.527	189.105	50.8431	90.6408	82.599	66.5549	154.949	-1.55814	0.02791	circVWA8-14	hsaCirc_004372	13:41811224-41833531	circBank
14	96846095	96860735	+	circVRK1_3	exon:exon	21.3732	0.001	62.2467	67.6622	21.0117	0.001	0.001	20.6498	0.001	0.001	-2.65537	0.0279425	circVRK1-3	hsaCirc_005148	14:96846094-96860735	circBank				rnoCirc_010780	CIRCpediaV2
12	80229257	80279166	+	circOTOGL_4	exon:exon	0.001	0.001	0.001	0.001	0.001	0.001	0.001	0.001	88.7399	154.949	4.38488	0.0280081				CIRCpediaV2
15	45363900	45369521	-	circGATM_1	exon:exon	85.4929	62.0621	41.4978	0.001	0.001	0.001	0.001	0.001	0.001	0.001	-3.84356	0.0282393				circBank
3	65429520	65453340	-	circMAGI1_7	exon:exon	42.7464	20.6874	165.991	45.1081	63.0352	0.001	0.001	0.001	0.001	38.7374	-2.37121	0.0284207	circMAGI1-7	hsaCirc_010461	3:65429519-65453340	circBank		mmuCirc_007954	CIRCpediaV2	rnoCirc_008982	CIRCpediaV2
12	31451940	31495919	-	circDENND5B_18	exon:exon	192.359	227.561	373.481	383.419	294.164	203.372	113.301	165.198	199.665	116.212	-0.753077	0.0284442	circDENND5B-3	hsaCirc_003633	12:31451939-31495919	circBank
14	105226069	105226760	-	circBRF1_1	exon:exon	85.4929	41.3747	20.7489	112.77	84.0469	25.4215	0.001	20.6498	22.185	19.3687	-1.7584	0.0286666		hsaCirc_005206		circBank
X	53645311	53680186	-	circHUWE1_7	exon:exon	42.7464	41.3747	41.4978	45.1081	0.001	0.001	0.001	0.001	0.001	19.3687	-2.55017	0.0286693		hsaCirc_016216		circBank
18	6213149	6312056	-	circL3MBTL4_4	exon:utr5	0.001	20.6874	0.001	0.001	0.001	0.001	22.6602	20.6498	22.185	77.4747	3.66792	0.0287208		hsaCirc_006988		circBank
6	73479732	73482620	+	circMTO1_4	exon:exon	0.001	0.001	0.001	0.001	42.0234	50.8431	22.6602	0.001	88.7399	0.001	3.73886	0.0291581	circMTO1-3			circBank
8	17743604	17758204	-	circMTUS1_18	exon:intergenic	0.001	0.001	103.745	157.878	21.0117	0.001	0.001	20.6498	22.185	0.001	-2.72844	0.0293052			8:17743603-17758204
9	16727797	16738485	-	circBNC2_3	exon:exon	192.359	186.186	103.745	338.311	84.0469	483.009	271.922	268.447	399.329	232.424	0.856262	0.0294957	circBNC2-2	hsaCirc_015524	9:16727796-16738485	circBank		mmuCirc_006604	circBase	rnoCirc_009622
4	73085249	73092300	-	circANKRD17_2	exon:exon	448.838	351.685	311.234	180.432	420.234	381.323	339.903	557.543	443.699	445.48	0.742362	0.0295172	circANKRD17-12	hsaCirc_011515	4:73085248-73092300	circBank				rnoCirc_003579
4	109659011	109664394	+	circMCUB_2	exon:exon	0.001	0.001	0.001	0.001	0.001	25.4215	67.9806	0.001	0.001	58.1061	3.87739	0.0297199				circBank
5	66021322	66054951	+	circERBIN_4	exon:exon	0.001	82.7495	82.9957	135.324	21.0117	25.4215	0.001	0.001	0.001	0.001	-2.69056	0.029754	circERBB2IP-2	hsaCirc_012332	5:66021321-66054951	circBank
10	72508155	72566794	-	circMICU1_2	exon:utr5	0.001	0.001	0.001	0.001	0.001	0.001	22.6602	0.001	22.185	174.318	4.17502	0.0298125				circBank
20	21326279	21357792	+	circXRN2_2	exon:exon	21.3732	41.3747	62.2467	45.1081	21.0117	25.4215	0.001	0.001	0.001	0.001	-2.53117	0.0298628	circXRN2-6	hsaCirc_009346	20:21326278-21357792	circBank			CIRCpediaV2
7	95225961	95290404	+	circPPP1R9A_5	exon:utr3	790.809	641.309	663.965	676.622	588.328	584.695	815.767	681.442	1264.54	1200.86	0.557273	0.0300297	circPPP1R9A-3	hsaCirc_014357	7:95225960-95290404
15	92996957	92998621	+	circCHD2_18	exon:exon	85.4929	20.6874	20.7489	0.001	0.001	25.4215	271.922	61.9493	44.3699	96.8434	2.06976	0.0301794	circCHD2-15	hsaCirc_005833	15:92996956-92998621	circBank
8	17675186	17715901	-	circMTUS1_7	exon:exon	21.3732	0.001	103.745	90.2162	0.001	0.001	0.001	20.6498	22.185	0.001	-2.28065	0.030209	circMTUS1-11	hsaCirc_014757		circBank			CIRCpediaV2
18	24178013	24179835	-	circOSBPL1A_1	exon:exon	42.7464	144.812	20.7489	45.1081	42.0234	0.001	0.001	0.001	0.001	38.7374	-2.46402	0.0303474		hsaCirc_007109		circBank
14	49795791	49831361	-	circNEMF_5	exon:exon	0.001	20.6874	20.7489	112.77	21.0117	0.001	0.001	41.2995	22.185	0.001	-2.82695	0.0303722	circNEMF-4	hsaCirc_004861	14:49795790-49831361	circBank
18	8714139	8720496	+	circMTCL1_1	intergenic:exon	42.7464	41.3747	20.7489	67.6622	0.001	0.001	0.001	0.001	0.001	38.7374	-2.23815	0.0304258	circSOGA2-3	hsaCirc_007014	18:8714138-8720496	circBank
10	4830675	4933330	+	circAKR1E2_7	exon:intergenic	0.001	20.6874	0.001	0.001	21.0117	76.2646	0.001	20.6498	44.3699	96.8434	2.83431	0.0306422	circDG-873
18	27982944	28013909	-	circCDH2_6	exon:exon	128.239	41.3747	269.736	22.5541	42.0234	0.001	0.001	41.2995	22.185	19.3687	-2.15103	0.0306498	circCDH2-9	hsaCirc_007127	18:27982943-28013909	circBank		mmuCirc_004406	CIRCpediaV2	rnoCirc_005365	CIRCpediaV2
12	29659880	29660885	-	circTMTC1_3	exon:exon	256.479	124.124	82.9957	270.649	84.0469	101.686	67.9806	103.249	22.185	96.8434	-1.13221	0.030772	circTMTC1-5	hsaCirc_003606	12:29659879-29660885	circBank
2	226864604	226865126	+	circRHBDD1_1	utr5:utr5	0.001	0.001	0.001	338.311	0.001	0.001	22.6602	0.001	0.001	0.001	-4.09722	0.0308955				circBank
11	22221097	22276199	+	circANO5_8	exon:exon	64.1197	41.3747	186.74	180.432	105.059	25.4215	0.001	61.9493	22.185	77.4747	-1.43082	0.0310396	circANO5-15	hsaCirc_002790	11:22221096-22276199	circBank
12	120142507	120142941	-	circGCN1_1	exon:exon	0.001	0.001	0.001	0.001	0.001	50.8431	22.6602	82.599	0.001	0.001	3.76909	0.0310719				circBank
6	167022409	167033971	+	circFGFR1OP_2	exon:exon	128.239	82.7495	20.7489	67.6622	21.0117	0.001	22.6602	41.2995	0.001	58.1061	-1.72557	0.0311243	circDG-142	hsaCirc_013886		circBank
5	158777413	158840110	-	circEBF1_1	exon:exon	0.001	0.001	0.001	0.001	0.001	50.8431	0.001	82.599	22.185	19.3687	3.74942	0.0311968		hsaCirc_012893	5:158777412-158840110	circBank		mmuCirc_001333		rnoCirc_001514
12	69589485	69592159	+	circCCT2_1	exon:exon	213.732	186.186	62.2467	112.77	63.0352	50.8431	67.9806	61.9493	0.001	77.4747	-1.31131	0.0312894	circCCT2-1	hsaCirc_003822	12:69589484-69592159	circBank
10	12094073	12120267	+	circDHTKD1_10	exon:exon	0.001	0.001	0.001	0.001	21.0117	25.4215	45.3204	0.001	0.001	96.8434	3.84683	0.0312932	circDHTKD1-2	hsaCirc_001839	10:12094072-12120267	circBank
12	79820774	79828464	-	circPPP1R12A_3	exon:exon	0.001	0.001	0.001	0.001	0.001	0.001	0.001	0.001	155.295	77.4747	4.2068	0.0312996		hsaCirc_003849		circBank
2	15461201	15478289	-	circNBAS_17	exon:exon	149.613	144.812	124.493	112.77	63.0352	25.4215	22.6602	20.6498	44.3699	77.4747	-1.19548	0.031333	circNBAS-37	hsaCirc_007789	2:15461200-15478289	circBank
21	33340999	33349543	+	circIFNAR1_2	exon:exon	0.001	0.001	0.001	22.5541	0.001	76.2646	67.9806	20.6498	0.001	58.1061	2.46286	0.0314039			21:33340998-33349543	circBank
9	112403995	112409021	+	circHSDL2_2	exon:exon	85.4929	20.6874	186.74	180.432	63.0352	50.8431	22.6602	82.599	44.3699	19.3687	-1.44557	0.0314086	circHSDL2-7	hsaCirc_015923	9:112403994-112409021	circBank			CIRCpediaV2
16	53141179	53157541	+	circCHD9_1	intergenic:exon	299.225	434.435	394.229	338.311	336.188	76.2646	45.3204	227.147	354.96	290.53	-0.768561	0.0314445	circCHD9-9	hsaCirc_006115		circBank
14	79697630	79805190	+	circNRXN3_4	exon:exon	42.7464	20.6874	62.2467	0.001	21.0117	50.8431	22.6602	123.899	88.7399	77.4747	1.61889	0.031452	circNRXN3-1			circBank			CIRCpediaV2
10	37803833	37838111	-	circZNF248_2	utr3:exon	0.001	20.6874	20.7489	0.001	0.001	0.001	22.6602	61.9493	44.3699	96.8434	2.42626	0.0314528	circDG-515	hsaCirc_002071		circBank
4	168709028	168711923	+	circPALLD_7	exon:exon	64.1197	41.3747	62.2467	22.5541	42.0234	0.001	0.001	0.001	22.185	0.001	-2.53771	0.0314883	circPALLD-11	hsaCirc_011999	4:168709027-168711923	circBank	circPalld-1	mmuCirc_008849		rnoCirc_004586
5	95736889	95783963	+	circRHOBTB3_4	exon:exon	21.3732	62.0621	20.7489	90.2162	189.105	101.686	90.6408	144.548	88.7399	135.581	1.21716	0.0315324	circRHOBTB3-12	hsaCirc_012494		circBank
11	68804000	68807638	-	circCPT1A_6	exon:exon	0.001	62.0621	0.001	0.001	21.0117	25.4215	90.6408	61.9493	44.3699	0.001	2.76882	0.0316052	circCPT1A-1	hsaCirc_003005	11:68803999-68807638	circBank
5	65170617	65197151	-	circADAMTS6_1	exon:exon	85.4929	0.001	207.489	22.5541	0.001	0.001	0.001	0.001	0.001	0.001	-4.40236	0.0316251	circADAMTS6-2		5:65170616-65197151	circBank
3	111112030	111126335	+	circNECTIN3_2	exon:exon	0.001	20.6874	62.2467	45.1081	84.0469	101.686	67.9806	82.599	66.5549	96.8434	1.39646	0.0318237	circPVRL3-1	hsaCirc_010592	3:111112029-111126335	circBank		mmuCirc_003822		rnoCirc_002420
13	95925680	95999307	-	circUGGT2_6	exon:exon	0.001	0.001	20.7489	0.001	21.0117	0.001	22.6602	0.001	44.3699	135.581	3.92601	0.0318574		hsaCirc_004585	13:95925679-95999307	circBank
4	47722453	47807047	-	circCORIN_15	intron:exon	0.001	0.001	0.001	0.001	0.001	0.001	22.6602	0.001	22.185	116.212	3.926	0.0318585		hsaCirc_011419		circBank
12	89619999	89635251	-	circATP2B1_3	exon:exon	0.001	20.6874	0.001	22.5541	21.0117	50.8431	90.6408	0.001	44.3699	38.7374	2.74384	0.032008	circATP2B1-3	hsaCirc_003874	12:89619998-89635251	circBank
10	69384796	69401275	+	circHK1_2	exon:utr3	0.001	62.0621	290.485	45.1081	42.0234	127.108	181.282	103.249	443.699	309.899	1.53847	0.0324012	circHK1-1	hsaCirc_002210	10:69384795-69401275
15	50300789	50309798	-	circGABPB1_2	exon:exon	0.001	0.001	20.7489	0.001	0.001	76.2646	22.6602	82.599	0.001	19.3687	2.94735	0.0324289	circGABPB1-1	hsaCirc_005386	15:50300788-50309798	circBank
8	115587001	115620060	-	circTRPS1_2	exon:exon	0.001	0.001	0.001	0.001	21.0117	0.001	90.6408	20.6498	0.001	38.7374	3.88989	0.0324817				circBank			CIRCpediaV2	rnoCirc_011162	CIRCpediaV2
10	15548455	15586664	-	circITGA8_4	exon:exon	0.001	0.001	0.001	0.001	21.0117	0.001	181.282	82.599	0.001	0.001	4.41664	0.0326675	circITGA8-3		10:15548454-15586664	circBank
3	136001059	136003493	+	circPPP2R3A_1	utr5:utr5	85.4929	62.0621	186.74	112.77	0.001	0.001	22.6602	20.6498	88.7399	38.7374	-1.36482	0.0326719	circPPP2R3A-1	hsaCirc_010765	3:136001058-136003493	circBank
1	15909321	15911301	+	circSPEN_2	exon:exon	0.001	0.001	0.001	0.001	42.0234	50.8431	45.3204	0.001	0.001	38.7374	3.5304	0.0329303		hsaCirc_000133		circBank				rnoCirc_010020
2	62979188	62996766	+	circEHBP1_6	exon:exon	170.986	41.3747	394.229	225.541	63.0352	457.588	317.243	289.097	288.405	309.899	0.87561	0.0329391	circEHBP1-1	hsaCirc_008238	2:62979187-62996766	circBank	circEhbp1-3	mmuCirc_001275		rnoCirc_003917
1	155676548	155784089	-	circYY1AP1_e4:GON4L_e14	DGcirc	0.001	868.87	0.001	0.001	0.001	0.001	0.001	0.001	0.001	0.001	-5.9827	0.0330088
22	41808875	41810000	+	circCCDC134_2	utr5:exon	0.001	0.001	0.001	0.001	0.001	50.8431	45.3204	0.001	44.3699	0.001	3.55196	0.0332007		hsaCirc_009921		circBank
7	121124331	121142141	+	circCPED1_5	exon:exon	170.986	62.0621	165.991	67.6622	84.0469	50.8431	45.3204	0.001	0.001	0.001	-2.06078	0.0333826	circCPED1-3	hsaCirc_014478	7:121124330-121142141	circBank			CIRCpediaV2	rnoCirc_008674
13	41685047	41703411	-	circVWA8_9	exon:exon	64.1197	62.0621	41.4978	67.6622	63.0352	0.001	22.6602	0.001	0.001	38.7374	-1.8357	0.0334856	circVWA8-27	hsaCirc_004361	13:41685046-41703411	CIRCpediaV2
MT	3534	3845	-	chrMT:3534-3845	intergenic:intergenic	0.001	0.001	0.001	135.324	0.001	0.001	0.001	0.001	0.001	0.001	-4.31168	0.0335962
12	69800209	69801721	+	circRAB3IP_2	exon:exon	363.345	475.81	643.216	496.189	147.082	940.597	611.825	764.041	421.514	542.323	0.647833	0.0337122	circRAB3IP-2	hsaCirc_003826		circBank
11	22834907	22838364	+	circAC006299.1	exon:exon	85.4929	82.7495	20.7489	202.986	63.0352	0.001	0.001	0.001	88.7399	19.3687	-1.95523	0.0337669	circRP11-17A1.3-1	hsaCirc_002804	11:22834906-22838364	circBank
2	121459980	121469960	-	circCLASP1_14	exon:exon	0.001	0.001	0.001	0.001	0.001	50.8431	45.3204	41.2995	0.001	0.001	3.56534	0.0338506				circBank
13	75299330	75312898	-	circTBC1D4_1	exon:exon	42.7464	0.001	145.242	22.5541	0.001	0.001	0.001	20.6498	0.001	0.001	-2.7186	0.0338531	circTBC1D4-3	hsaCirc_004517	13:75299329-75312898	CIRCpediaV2
14	23386405	23416093	+	chr14:23386405-23416093	intergenic:intergenic	0.001	0.001	0.001	0.001	0.001	127.108	0.001	0.001	0.001	58.1061	4.20219	0.033875
15	85064370	85067204	+	circPDE8A_1	exon:exon	21.3732	0.001	20.7489	0.001	21.0117	0.001	22.6602	41.2995	133.11	77.4747	2.42243	0.0339626	circPDE8A-2	hsaCirc_005733	15:85064369-85067204	circBank		mmuCirc_008402	CIRCpediaV2	rnoCirc_000521
2	233449982	233452060	+	circDGKD_2	exon:exon	0.001	0.001	0.001	0.001	42.0234	101.686	0.001	0.001	22.185	38.7374	3.74866	0.0340743	circDGKD-1	hsaCirc_009209	2:233449981-233452060	circBank
8	103246294	103246684	-	circBAALC-AS1	exon:exon	42.7464	0.001	0.001	0.001	21.0117	50.8431	67.9806	41.2995	110.925	0.001	2.47229	0.0340754	circRP11-318M2.2-1	hsaCirc_015269	8:103246293-103246684	circBank
1	213996469	214011715	+	circPROX1_2	utr5:exon	919.048	827.495	809.208	721.73	504.281	152.529	317.243	247.797	687.734	561.692	-0.814851	0.034384	circPROX1-1	hsaCirc_001367	1:213996468-214011715	circBank	circProx1-1	mmuCirc_000700		rnoCirc_003440	CIRCpediaV2
3	182865456	182872537	+	circATP11B_5	exon:exon	64.1197	0.001	0.001	45.1081	0.001	0.001	0.001	0.001	0.001	0.001	-3.54588	0.0344201				CIRCpediaV2
14	55616517	55630097	+	circKTN1_5	exon:exon	64.1197	0.001	0.001	45.1081	84.0469	0.001	0.001	0.001	0.001	0.001	-3.54588	0.0344216	circKTN1-13	hsaCirc_004918	14:55616516-55630097	circBank			CIRCpediaV2
9	5064883	5070052	+	circJAK2_4	exon:exon	64.1197	0.001	0.001	45.1081	0.001	0.001	0.001	0.001	0.001	0.001	-3.54588	0.0344231				circBank
7	134843884	134867804	+	circCALD1_1	exon:exon	64.1197	0.001	0.001	45.1081	0.001	0.001	0.001	0.001	0.001	0.001	-3.54588	0.0344246				CIRCpediaV2
3	142523993	142560454	-	circATR_5	exon:exon	64.1197	0.001	0.001	45.1081	21.0117	0.001	0.001	0.001	0.001	0.001	-3.54588	0.0344261				circBank
Y	13355003	13360528	-	circUTY_5	exon:exon	0.001	62.0621	0.001	45.1081	21.0117	0.001	0.001	0.001	0.001	0.001	-3.54862	0.0345455	circUTY-12	hsaCirc_016414	Y:13355002-13360528	CIRCpediaV2
17	40256391	40260667	+	circWIPF2_1	utr5:exon	0.001	62.0621	0.001	45.1081	42.0234	0.001	0.001	0.001	0.001	0.001	-3.54862	0.0345456				circBank
12	31495810	31499671	-	circDENND5B_21	exon:exon	0.001	0.001	0.001	0.001	21.0117	50.8431	113.301	20.6498	22.185	0.001	3.81101	0.034566	circDENND5B-19	hsaCirc_003637	12:31495809-31499671	circBank		mmuCirc_008220	CIRCpediaV2
14	22947171	22948013	-	circHAUS4_1	exon:exon	0.001	62.0621	20.7489	22.5541	0.001	0.001	22.6602	0.001	0.001	0.001	-3.52681	0.0345817		hsaCirc_004695		circBank
15	50631417	50648885	-	circTRPM7_10	exon:exon	106.866	20.6874	145.242	135.324	42.0234	25.4215	67.9806	0.001	0.001	58.1061	-1.64188	0.0347617	circTRPM7-22	hsaCirc_005402	15:50631416-50648885	circBank
8	51457498	51472304	-	circPXDNL_28	exon:exon	0.001	0.001	0.001	0.001	0.001	25.4215	0.001	82.599	0.001	38.7374	3.87837	0.0349905
4	169507037	169537911	-	circNEK1_12	exon:exon	64.1197	20.6874	20.7489	67.6622	21.0117	0.001	0.001	20.6498	0.001	19.3687	-2.10167	0.0349938	circNEK1-1	hsaCirc_012013	4:169507036-169537911	circBank
6	129049918	129059896	+	circLAMA2_5	exon:exon	256.479	20.6874	622.467	157.878	105.059	0.001	0.001	0.001	133.11	96.8434	-2.10303	0.0350527	circLAMA2-28	hsaCirc_013615	6:129049917-129059896	circBank		mmuCirc_000857		rnoCirc_000090
6	82214227	82220713	-	circIBTK_7	exon:exon	21.3732	0.001	0.001	0.001	0.001	25.4215	0.001	41.2995	22.185	96.8434	2.82387	0.0350827	circIBTK-11		6:82214226-82220713	circBank
2	32401163	32477583	+	circBIRC6_8	exon:exon	64.1197	41.3747	62.2467	0.001	42.0234	0.001	0.001	0.001	0.001	0.001	-3.6656	0.0351212	circBIRC6-14			CIRCpediaV2
4	150761783	150817257	-	circLRBA_11	exon:exon	64.1197	41.3747	62.2467	0.001	0.001	0.001	0.001	0.001	0.001	0.001	-3.6656	0.0351214	circLRBA-11	hsaCirc_011930	4:150761782-150817257	circBank				rnoCirc_006746
6	87215903	87245644	+	circZNF292_6	exon:exon	42.7464	82.7495	41.4978	22.5541	21.0117	0.001	0.001	0.001	22.185	0.001	-2.54712	0.0351877		hsaCirc_013425	6:87215902-87245644	circBank
18	7926568	7955414	+	circPTPRM_8	exon:exon	21.3732	20.6874	207.489	0.001	0.001	0.001	0.001	0.001	0.001	0.001	-4.08706	0.0352231	circPTPRM-17	hsaCirc_007002	18:7926567-7955414	circBank
4	102714438	102726683	-	circMANBA_11	exon:exon	192.359	165.499	82.9957	135.324	126.07	228.794	135.961	227.147	244.035	271.162	0.790121	0.0352237	circMANBA-3	hsaCirc_011684	4:102714437-102726683	circBank
2	169872236	169947715	+	circUBR3_6	exon:exon	42.7464	62.0621	82.9957	0.001	0.001	0.001	0.001	0.001	0.001	0.001	-3.66637	0.035252
3	179614971	179618521	+	circNDUFB5	exon:exon	0.001	20.6874	41.4978	0.001	0.001	76.2646	22.6602	41.2995	44.3699	38.7374	1.76204	0.0354319	circNDUFB5-1	hsaCirc_011005		circBank
1	74271598	74354129	+	circTNNI3K_7	exon:exon	0.001	20.6874	41.4978	90.2162	0.001	0.001	0.001	0.001	0.001	19.3687	-2.70694	0.0354772	circFPGT-TNNI3K-16	hsaCirc_000612		CIRCpediaV2
10	20812769	20869841	-	circNEBL_9	exon:exon	42.7464	20.6874	103.745	225.541	84.0469	50.8431	45.3204	20.6498	22.185	0.001	-1.88174	0.0355174	circNEBL-53		10:20812768-20869841
9	134690912	134701333	+	circCOL5A1_1	exon:exon	21.3732	0.001	0.001	0.001	0.001	76.2646	22.6602	20.6498	88.7399	0.001	2.76248	0.035549	circCOL5A1-2	hsaCirc_016070	9:134690911-134701333	circBank				rnoCirc_007541
16	66730112	66732505	-	circDYNC1LI2_2	exon:intron	64.1197	82.7495	20.7489	90.2162	21.0117	25.4215	0.001	20.6498	22.185	0.001	-1.83023	0.0355616	circDYNC1LI2-3	hsaCirc_006175	16:66730111-66732505	circBank
X	135545423	135552146	+	circINTS6L_3	exon:exon	42.7464	20.6874	41.4978	90.2162	0.001	25.4215	45.3204	268.447	155.295	193.687	1.52253	0.0356523	circDDX26B-2	hsaCirc_016354	X:135545422-135552146	circBank			CIRCpediaV2	rnoCirc_013087	CIRCpediaV2
16	68266593	68275249	+	circSLC7A6_1	utr5:exon	21.3732	0.001	0.001	0.001	0.001	50.8431	67.9806	20.6498	22.185	0.001	2.5974	0.0356526		hsaCirc_006199	16:68266592-68275249	circBank
10	27017502	27017792	-	circANKRD26_4	exon:exon	42.7464	41.3747	0.001	90.2162	0.001	0.001	45.3204	0.001	0.001	0.001	-2.31055	0.0356583				circBank
4	145514438	145515013	+	circSMAD1	utr5:utr5	0.001	62.0621	62.2467	45.1081	0.001	0.001	0.001	0.001	0.001	19.3687	-2.5478	0.0356875	circSMAD1-1	hsaCirc_011865	4:145514437-145515013	circBank	circSmad1-1	mmuCirc_008939		rnoCirc_005914	CIRCpediaV2
12	128414732	128415620	+	circTMEM132C	exon:exon	0.001	0.001	0.001	0.001	0.001	0.001	0.001	0.001	110.925	77.4747	4.07701	0.0357449		hsaCirc_004169		circBank			CIRCpediaV2
17	56814869	56825321	-	circC17orf67	exon:utr5	42.7464	0.001	20.7489	0.001	0.001	50.8431	45.3204	41.2995	22.185	116.212	2.41271	0.0359607	circC17orf67-1	hsaCirc_006723	17:56814868-56825321	circBank
3	63834063	63839773	-	circTHOC7	utr3:exon	0.001	20.6874	41.4978	22.5541	0.001	0.001	0.001	0.001	0.001	0.001	-3.3088	0.0359815	circTHOC7-1		3:63834062-63839773	circBank
5	32774708	32784883	+	circNPR3_3	exon:exon	21.3732	20.6874	41.4978	22.5541	21.0117	0.001	0.001	0.001	0.001	0.001	-3.3088	0.035984		hsaCirc_012164	5:32774707-32784883	circBank
16	21019624	21098769	-	circDNAH3_2	exon:exon	21.3732	0.001	82.9957	45.1081	0.001	0.001	0.001	0.001	0.001	0.001	-3.65531	0.0361851	circDH3-1	hsaCirc_006031	16:21019623-21098769	circBank
13	20026612	20067390	+	circZMYM2_8	exon:exon	0.001	0.001	82.9957	45.1081	0.001	0.001	0.001	0.001	0.001	0.001	-3.65531	0.0361854	circZMYM2-4			circBank			CIRCpediaV2
22	41125864	41173784	+	circEP300_6	exon:exon	64.1197	41.3747	0.001	45.1081	0.001	0.001	22.6602	0.001	0.001	0.001	-2.41424	0.0363122				circBank
2	239156652	239163923	-	circHDAC4_4	exon:exon	64.1197	41.3747	0.001	45.1081	0.001	0.001	22.6602	0.001	0.001	0.001	-2.41424	0.0363126	circHDAC4-1	hsaCirc_009227		circBank
22	46974290	47037198	+	circTBC1D22A_3	exon:exon	0.001	0.001	0.001	0.001	0.001	25.4215	45.3204	0.001	66.5549	0.001	3.53307	0.0363303		hsaCirc_009969		circBank			CIRCpediaV2
18	21023620	21042709	-	circROCK1_11	exon:exon	0.001	0.001	0.001	0.001	0.001	0.001	22.6602	0.001	66.5549	38.7374	3.66025	0.0363361			18:21023619-21042709	circBank		mmuCirc_004379	CIRCpediaV2
22	29978442	29998857	+	circMTMR3_6	exon:exon	0.001	41.3747	0.001	0.001	42.0234	76.2646	22.6602	41.2995	155.295	96.8434	2.325	0.0363514	circMTMR3-2	hsaCirc_009823	22:29978441-29998857	circBank
1	1637762	1704655	-	circCDK11B_e14:CDK11A_e13	DGcirc	0.001	0.001	0.001	0.001	0.001	0.001	453.204	0.001	0.001	0.001	5.31733	0.0363933		hsaCirc_000006		circBank
15	62589687	62657898	+	circTLN2_2	utr5:exon	21.3732	20.6874	20.7489	67.6622	0.001	0.001	0.001	0.001	22.185	0.001	-2.41773	0.0364557	circTLN2-1		15:62589686-62657898	CIRCpediaV2
12	998324	1028572	+	circERC1_1	intron:utr5	0.001	0.001	20.7489	0.001	42.0234	50.8431	113.301	0.001	0.001	58.1061	3.0693	0.0365592				circBank
18	27963357	28013909	-	circCDH2_3	exon:exon	106.866	103.437	394.229	90.2162	42.0234	50.8431	45.3204	0.001	88.7399	38.7374	-1.57863	0.0367566	circCDH2-5	hsaCirc_007125	18:27963356-28013909	circBank			CIRCpediaV2		CIRCpediaV2
9	2493075	2525717	-	circVLDLR-AS1_2	exon:exon	0.001	0.001	0.001	0.001	0.001	0.001	0.001	0.001	110.925	116.212	4.18466	0.0367573	circRP11-125B21.2-1	hsaCirc_015443	9:2493074-2525717	circBank
12	26055279	26067713	+	circRASSF8_4	utr5:exon	21.3732	0.001	41.4978	22.5541	168.094	25.4215	22.6602	20.6498	399.329	38.7374	2.235	0.036947	circRASSF8-3	hsaCirc_003560	12:26055278-26067713	circBank
9	85822880	85829606	+	circAL353743.1_2	exon:exon	21.3732	82.7495	0.001	22.5541	84.0469	0.001	0.001	0.001	0.001	19.3687	-2.5463	0.0370398	circINTERGENIC-203			CIRCpediaV2
3	62438104	62492446	-	circCADPS_3	exon:exon	0.001	0.001	0.001	0.001	0.001	50.8431	45.3204	0.001	66.5549	0.001	3.53896	0.037128	circCADPS-5	hsaCirc_010435	3:62438103-62492446	circBank			CIRCpediaV2
6	29891004	29945802	+	circHLA-A	intergenic:utr3	64.1197	144.812	207.489	202.986	42.0234	76.2646	0.001	103.249	110.925	0.001	-1.42604	0.0372639
3	196371896	196403019	-	circUBXN7_4	exon:exon	42.7464	41.3747	41.4978	0.001	21.0117	0.001	0.001	0.001	0.001	0.001	-3.31516	0.0372647		hsaCirc_011138		circBank
1	219179147	219241308	+	circLYPLAL1_3	exon:intergenic	42.7464	20.6874	20.7489	22.5541	21.0117	0.001	0.001	0.001	0.001	0.001	-3.31516	0.0372665	circDG-441	hsaCirc_001396		circBank
X	155506898	155524632	-	circTMLHE_3	exon:exon	42.7464	82.7495	20.7489	135.324	0.001	0.001	0.001	61.9493	0.001	19.3687	-1.94171	0.0373701	circTMLHE-2	hsaCirc_016393	X:155506897-155524632	circBank
8	132610166	132625454	-	circLRRC6_3	exon:exon	42.7464	0.001	82.9957	45.1081	21.0117	25.4215	0.001	0.001	0.001	0.001	-2.51289	0.0374968	circLRRC6-6	hsaCirc_015353	8:132610165-132625454	circBank
2	40428473	40430304	-	circSLC8A1_12	utr5:utr5	40929.7	38809.5	110778	40845.4	33156.5	17057.8	22546.9	17841.4	39178.7	43017.8	-0.757936	0.0378219	circSLC8A1-1	hsaCirc_008062	2:40428472-40430304	circBank
8	42906173	42943445	+	circHOOK3_1	exon:exon	363.345	124.124	560.221	563.851	210.117	152.529	249.262	165.198	199.665	232.424	-0.865427	0.0378707	circHOOK3-1	hsaCirc_014959	8:42906172-42943445	circBank
3	183643480	183654089	+	circKLHL24_2	intron:intron	0.001	0.001	0.001	0.001	0.001	76.2646	0.001	0.001	44.3699	38.7374	3.71938	0.037878	circKLHL24-14	hsaCirc_011035	3:183643479-183654089	circBank
6	56179578	56182656	-	circCOL21A1_1	exon:utr5	0.001	0.001	20.7489	0.001	0.001	50.8431	22.6602	0.001	66.5549	58.1061	2.73562	0.0378842	circCOL21A1-2	hsaCirc_013282		circBank
9	13216774	13224583	-	circMPDZ_7	exon:exon	42.7464	0.001	41.4978	67.6622	126.07	0.001	0.001	0.001	0.001	19.3687	-2.56038	0.0379528			9:13216773-13224583	circBank			CIRCpediaV2
11	14771937	14789242	+	circPDE3B_1	exon:exon	149.613	41.3747	82.9957	225.541	105.059	25.4215	45.3204	41.2995	44.3699	19.3687	-1.42835	0.0380099	circPDE3B-10	hsaCirc_002719	11:14771936-14789242	circBank
9	122998597	123015636	+	circRABGAP1_9	exon:exon	0.001	0.001	0.001	0.001	0.001	25.4215	22.6602	61.9493	0.001	0.001	3.55479	0.0380239	circRABGAP1-3			circBank			CIRCpediaV2
9	19305352	19328162	+	circDENND4C_13	exon:exon	0.001	0.001	0.001	0.001	0.001	0.001	0.001	61.9493	22.185	58.1061	3.66039	0.0380621				circBank			CIRCpediaV2
2	36387972	36396787	+	circCRIM1_5	intron:exon	42.7464	62.0621	145.242	112.77	0.001	50.8431	22.6602	41.2995	0.001	0.001	-1.76473	0.0381464	circCRIM1-6	hsaCirc_007985	2:36387971-36396787	circBank
7	92201307	92226682	-	circKRIT1_1	exon:exon	42.7464	20.6874	41.4978	22.5541	42.0234	0.001	0.001	0.001	0.001	0.001	-3.51055	0.0382029		hsaCirc_014315		circBank
20	2986765	2988474	+	circPTPRA_6	exon:exon	42.7464	20.6874	62.2467	22.5541	21.0117	25.4215	90.6408	61.9493	88.7399	116.212	1.38794	0.0382278	circPTPRA-8	hsaCirc_009265	20:2986764-2988474	circBank		mmuCirc_005726	CIRCpediaV2
1	193232993	193236356	+	circCDC73_3	exon:exon	21.3732	41.3747	41.4978	22.5541	21.0117	0.001	0.001	0.001	0.001	0.001	-3.51091	0.0382357		hsaCirc_001234		circBank
10	115120185	115334419	+	circATRNL1_7	exon:exon	21.3732	41.3747	41.4978	22.5541	0.001	0.001	0.001	0.001	0.001	0.001	-3.51091	0.0382361	circATRNL1-2			CIRCpediaV2			CIRCpediaV2	rnoCirc_001370	CIRCpediaV2
3	170113360	170136665	-	circPHC3_11	exon:exon	213.732	186.186	124.493	112.77	84.0469	25.4215	0.001	82.599	110.925	77.4747	-1.10712	0.0382798	circPHC3-5	hsaCirc_010924	3:170113359-170136665	circBank
5	113101739	113104355	-	circMCC_4	exon:exon	0.001	0.001	41.4978	67.6622	0.001	0.001	0.001	0.001	0.001	0.001	-3.69523	0.0383497		hsaCirc_012577		CIRCpediaV2		mmuCirc_004569	CIRCpediaV2
6	57050774	57059377	+	circKIAA1586_2	exon:intergenic	0.001	0.001	41.4978	67.6622	0.001	0.001	0.001	0.001	0.001	0.001	-3.69523	0.0383498
16	53155926	53254605	+	circCHD9_8	utr5:exon	0.001	0.001	41.4978	67.6622	0.001	0.001	0.001	0.001	0.001	0.001	-3.69523	0.0383498				circBank
18	13666479	13687882	-	circFAM210A_3	utr3:intron	0.001	0.001	41.4978	67.6622	0.001	0.001	0.001	0.001	0.001	0.001	-3.69523	0.0383499				circBank
8	92005116	92017363	-	circRUNX1T1_14	exon:exon	213.732	372.373	414.978	248.095	126.07	152.529	158.621	165.198	110.925	154.949	-0.745332	0.0384388	circRUNX1T1-7	hsaCirc_015173	8:92005115-92017363	circBank		mmuCirc_006435		rnoCirc_009377
18	24225042	24239382	-	circOSBPL1A_3	exon:exon	149.613	206.874	82.9957	90.2162	84.0469	25.4215	22.6602	61.9493	22.185	38.7374	-1.32829	0.0385113	circOSBPL1A-4	hsaCirc_007111	18:24225041-24239382	circBank		mmuCirc_004395	CIRCpediaV2	rnoCirc_005342	CIRCpediaV2
15	96271703	96290783	-	circNR2F2-AS1_4	exon:exon	0.001	0.001	0.001	0.001	0.001	25.4215	45.3204	20.6498	22.185	19.3687	3.51609	0.0386683				circBank
12	80506024	80546697	+	circPTPRQ_8	exon:exon	0.001	0.001	0.001	0.001	0.001	0.001	0.001	20.6498	22.185	116.212	3.76954	0.0386787
18	56717964	56731597	+	circWDR7_1	exon:exon	42.7464	0.001	41.4978	67.6622	0.001	0.001	22.6602	0.001	0.001	0.001	-2.53884	0.0387401	circWDR7-12			circBank		mmuCirc_004613	circBase
1	108885275	108904254	+	circGPSM2_1	utr5:exon	0.001	0.001	0.001	0.001	0.001	50.8431	22.6602	61.9493	0.001	0.001	3.56123	0.0388115				circBank				rnoCirc_006944
20	59773279	59774490	+	circPHACTR3_3	exon:exon	0.001	0.001	0.001	0.001	0.001	0.001	22.6602	41.2995	0.001	77.4747	3.65906	0.0389651		hsaCirc_009568		circBank			CIRCpediaV2		CIRCpediaV2
2	61203140	61214694	-	circUSP34_1	exon:exon	0.001	0.001	0.001	0.001	0.001	0.001	90.6408	0.001	0.001	116.212	4.13487	0.0391229		hsaCirc_008197		circBank
14	80743075	80778046	-	circCEP128_3	exon:exon	21.3732	0.001	0.001	0.001	21.0117	0.001	67.9806	82.599	22.185	19.3687	2.74377	0.0391461	circCEP128-2	hsaCirc_005075		circBank			CIRCpediaV2	rnoCirc_010696	CIRCpediaV2
1	180787753	180825344	+	circXPR1_2	exon:exon	21.3732	20.6874	62.2467	22.5541	21.0117	0.001	0.001	0.001	0.001	0.001	-3.50149	0.0392834	circXPR1-7	hsaCirc_001184	1:180787752-180825344	circBank
9	112403995	112441770	+	circHSDL2_4	exon:exon	21.3732	20.6874	62.2467	22.5541	0.001	0.001	0.001	0.001	0.001	0.001	-3.50149	0.0392839	circHSDL2-6	hsaCirc_015925	9:112403994-112441770	CIRCpediaV2	circHsdl2-3	mmuCirc_006564	circBase
1	62829040	62841547	+	circATG4C_6	exon:exon	21.3732	20.6874	41.4978	22.5541	0.001	0.001	0.001	0.001	0.001	0.001	-3.50148	0.0392844		hsaCirc_000563		circBank
18	8244058	8253414	+	circPTPRM_17	exon:exon	256.479	103.437	373.481	180.432	168.094	0.001	135.961	20.6498	110.925	135.581	-1.28461	0.0395026	circPTPRM-18	hsaCirc_007012	18:8244057-8253414	circBank	circPtprm-1	mmuCirc_004199		rnoCirc_012763
2	40139401	40178493	-	circSLC8A1_4	exon:exon	170.986	103.437	663.965	315.757	105.059	0.001	90.6408	82.599	133.11	213.056	-1.37237	0.0395194	circSLC8A1-20	hsaCirc_008058	2:40139400-40178493	circBank	circSlc8a1-5	mmuCirc_004289	CIRCpediaV2	rnoCirc_010147	CIRCpediaV2
6	77259667	77273307	-	chr6:77259667-77273307	intergenic:intergenic	85.4929	82.7495	20.7489	45.1081	21.0117	0.001	0.001	0.001	22.185	0.001	-2.5588	0.0396687	circINTERGENIC-139	hsaCirc_013371
1	236803428	236891329	+	circMTR_6	exon:exon	21.3732	20.6874	0.001	90.2162	0.001	0.001	0.001	0.001	0.001	19.3687	-2.60981	0.0398241				circBank
5	134666823	134671886	+	circSEC24A_1	exon:exon	21.3732	124.124	41.4978	67.6622	21.0117	0.001	45.3204	0.001	0.001	19.3687	-1.92708	0.0399039	circSEC24A-3	hsaCirc_012684	5:134666822-134671886	circBank
1	77565442	77641655	-	circAC118549.1_1	intergenic:exon	0.001	20.6874	124.493	135.324	21.0117	0.001	0.001	41.2995	0.001	19.3687	-2.25313	0.0399689	circZZZ3-2	hsaCirc_000645	1:77565441-77641655	circBank
12	50427762	50441643	+	circLARP4_5	exon:exon	106.866	165.499	228.238	225.541	168.094	50.8431	67.9806	123.899	0.001	0.001	-1.46595	0.0400591	circLARP4-8	hsaCirc_003732	12:50427761-50441643	circBank
8	94346588	94411315	-	circRAD54B_1	intergenic:exon	0.001	20.6874	0.001	0.001	0.001	25.4215	0.001	61.9493	22.185	193.687	3.26965	0.0404018		hsaCirc_015187		circBank
2	190900564	190905167	+	circGLS_1	exon:exon	0.001	0.001	62.2467	22.5541	0.001	0.001	67.9806	82.599	110.925	77.4747	1.76324	0.0404626		hsaCirc_008927	2:190900563-190905167	circBank		mmuCirc_000138		rnoCirc_012437	CIRCpediaV2
17	66175044	66183307	-	circCEP112_11	exon:utr5	21.3732	82.7495	41.4978	22.5541	63.0352	76.2646	22.6602	61.9493	133.11	116.212	1.37458	0.0404792	circCEP112-3	hsaCirc_006831	17:66175043-66183307	CIRCpediaV2		mmuCirc_001762		rnoCirc_002157
4	169580842	169602678	-	circNEK1_21	exon:utr5	64.1197	41.3747	20.7489	90.2162	42.0234	0.001	0.001	41.2995	0.001	0.001	-2.09683	0.0405681	circNEK1-13	hsaCirc_012021	4:169580841-169602678	circBank
22	19014353	24302384	+	circDGCR9_e5:SPECC1L_e3	DGcirc	0.001	0.001	0.001	0.001	0.001	0.001	0.001	0.001	421.514	0.001	4.99282	0.0409805
18	12999421	13019206	+	circCEP192_2	utr5:exon	427.464	889.557	850.706	744.284	420.234	406.744	271.922	536.894	554.624	426.111	-0.521119	0.0411474	circCEP192-12	hsaCirc_007053	18:12999420-13019206	circBank
12	28391304	28484165	+	circCCDC91_11	exon:utr3	85.4929	20.6874	41.4978	180.432	147.082	0.001	0.001	61.9493	44.3699	0.001	-1.91814	0.0411774	circCCDC91-6	hsaCirc_003598	12:28391303-28484165	circBank
5	72861808	72865729	+	circTNPO1	exon:exon	128.239	124.124	62.2467	157.878	21.0117	0.001	0.001	41.2995	0.001	116.212	-1.5697	0.0412139	circTNPO1-2	hsaCirc_012356	5:72861807-72865729	circBank				rnoCirc_006259
13	32442388	32444126	-	circN4BP2L2_9	exon:exon	21.3732	41.3747	0.001	22.5541	21.0117	127.108	90.6408	61.9493	0.001	96.8434	1.85245	0.0412689	circN4BP2L2-1		13:32442387-32444126	circBank		mmuCirc_007651		rnoCirc_002617
18	3173938	3193958	-	circMYOM1_36	exon:exon	85.4929	20.6874	165.991	22.5541	42.0234	0.001	0.001	0.001	0.001	38.7374	-2.37119	0.0412764	circMYOM1-13	hsaCirc_006981	18:3173937-3193958	CIRCpediaV2
3	183754126	183758965	+	circYEATS2_8	exon:exon	0.001	20.6874	0.001	45.1081	0.001	0.001	0.001	0.001	0.001	0.001	-3.55723	0.0412842			3:183754125-183758965	circBank			CIRCpediaV2
2	182925393	182925618	+	chr2:182925393-182925618	intergenic:intergenic	0.001	20.6874	0.001	67.6622	0.001	0.001	0.001	0.001	0.001	0.001	-3.55723	0.0412847
12	9094973	9107644	-	circA2M_2	exon:exon	0.001	20.6874	0.001	67.6622	0.001	0.001	0.001	0.001	0.001	0.001	-3.55723	0.0412852				CIRCpediaV2
9	2804257	2812362	-	circPUM3_2	utr3:exon	0.001	20.6874	0.001	67.6622	0.001	0.001	0.001	0.001	0.001	0.001	-3.55723	0.0412857				circBank
2	159729009	159762993	+	circ7-Mar_4	utr5:exon	64.1197	0.001	41.4978	45.1081	21.0117	0.001	0.001	20.6498	0.001	0.001	-2.54401	0.041311	circMARCH7-4	hsaCirc_008647	2:159729008-159762993	circBank			CIRCpediaV2
20	3596377	3604262	+	circATRN_5	exon:exon	64.1197	0.001	41.4978	45.1081	0.001	0.001	0.001	20.6498	0.001	0.001	-2.54401	0.041313		hsaCirc_009276		circBank
9	20715322	20740340	+	circFOCAD_2	utr5:exon	42.7464	165.499	62.2467	112.77	63.0352	50.8431	22.6602	41.2995	0.001	58.1061	-1.53988	0.0413311	circFOCAD-12	hsaCirc_015551		circBank		mmuCirc_006624	CIRCpediaV2	rnoCirc_009644	CIRCpediaV2
2	17665503	17745951	-	circSMC6_1	utr3:utr5	85.4929	0.001	82.9957	90.2162	126.07	0.001	22.6602	0.001	22.185	19.3687	-1.73277	0.0413694	circSMC6-3		2:17665502-17745951	circBank
17	40260535	40262641	+	circWIPF2_2	exon:exon	21.3732	0.001	0.001	67.6622	0.001	0.001	0.001	0.001	0.001	0.001	-3.55629	0.0413974	circWIPF2-1			circBank
15	77283883	77365225	-	circPEAK1_9	exon:exon	21.3732	0.001	0.001	67.6622	0.001	0.001	0.001	0.001	0.001	0.001	-3.55629	0.0413996			15:77283882-77365225	circBank
10	45625951	45627105	-	circZFAND4_1	exon:exon	21.3732	0.001	0.001	67.6622	21.0117	0.001	0.001	0.001	0.001	0.001	-3.55629	0.0414007		hsaCirc_002080	10:45625950-45627105	circBank
4	127930683	127933093	-	circMFSD8_2	exon:exon	21.3732	0.001	0.001	67.6622	84.0469	0.001	0.001	0.001	0.001	19.3687	-3.55629	0.0414018		hsaCirc_011791		circBank
3	134207472	134222539	-	circRYK_5	exon:exon	21.3732	0.001	0.001	45.1081	21.0117	0.001	0.001	0.001	0.001	0.001	-3.55629	0.0414029		hsaCirc_010757	3:134207471-134222539	circBank
6	154773989	154795139	+	circSCAF8_1	exon:exon	1111.41	558.559	975.199	744.284	546.305	381.323	249.262	330.396	354.96	890.959	-0.721494	0.0414034	circSCAF8-11	hsaCirc_013810	6:154773988-154795139	circBank			CIRCpediaV2	rnoCirc_000184	CIRCpediaV2
12	2188503	2189927	+	circCACNA1C_5	intron:intron	0.001	0.001	0.001	0.001	0.001	25.4215	0.001	41.2995	0.001	38.7374	3.4975	0.0414228				circBank
8	115619132	115623758	-	circTRPS1_6	exon:utr5	0.001	0.001	0.001	0.001	0.001	25.4215	0.001	41.2995	22.185	38.7374	3.4975	0.0414231				circBank
8	99429570	99521010	+	circVPS13B_10	intron:exon	42.7464	0.001	41.4978	22.5541	21.0117	0.001	0.001	0.001	0.001	0.001	-3.30534	0.0415092	circVPS13B-20	hsaCirc_015236	8:99429569-99521010
3	184849071	184957521	+	circVPS8_14	exon:exon	42.7464	0.001	41.4978	22.5541	21.0117	0.001	0.001	0.001	0.001	0.001	-3.30534	0.0415106	circVPS8-12			CIRCpediaV2
20	49135833	49174269	-	circSTAU1_5	exon:utr5	42.7464	0.001	41.4978	22.5541	21.0117	0.001	0.001	0.001	0.001	0.001	-3.30534	0.0415109		hsaCirc_009535	20:49135832-49174269	circBank
1	207061953	207072383	+	circPFKFB2_2	exon:utr3	42.7464	0.001	41.4978	22.5541	0.001	0.001	0.001	0.001	0.001	0.001	-3.30534	0.0415119
MT	8927	9189	-	chrMT:8927-9189	intergenic:intergenic	0.001	103.437	20.7489	248.095	189.105	0.001	0.001	0.001	22.185	58.1061	-2.54178	0.0415818
X	32438241	32699293	-	circDMD_37	exon:exon	0.001	41.3747	41.4978	22.5541	42.0234	0.001	0.001	0.001	0.001	0.001	-3.3063	0.0416048
2	13290416	13291701	+	chr2:13290416-13291701	intergenic:intergenic	0.001	41.3747	41.4978	22.5541	21.0117	0.001	0.001	0.001	0.001	0.001	-3.3063	0.0416062		hsaCirc_007769
10	21904522	21929141	-	circDNAJC1_5	exon:exon	0.001	41.3747	41.4978	22.5541	0.001	0.001	0.001	0.001	0.001	0.001	-3.3063	0.0416071	circDJC1-4	hsaCirc_001944	10:21904521-21929141	circBank			CIRCpediaV2	rnoCirc_005290	CIRCpediaV2
11	114517556	114540760	+	chr11:114517556-114540760	intergenic:intergenic	21.3732	41.3747	0.001	180.432	0.001	25.4215	0.001	0.001	0.001	38.7374	-2.33808	0.0416555	circDG-1356	hsaCirc_003261		circBank
4	102714438	102730736	-	circMANBA_12	exon:intron	128.239	103.437	518.723	180.432	147.082	0.001	67.9806	61.9493	133.11	135.581	-1.35831	0.0416591	circMANBA-8	hsaCirc_011686		circBank
3	100295087	100299331	+	circTBC1D23_3	exon:exon	42.7464	41.3747	0.001	22.5541	0.001	0.001	0.001	0.001	0.001	0.001	-3.32824	0.0417473				circBank
2	40428473	40483824	-	circSLC8A1_18	exon:intergenic	42.7464	41.3747	0.001	22.5541	21.0117	0.001	0.001	0.001	0.001	0.001	-3.32825	0.0417524
17	61960867	61995365	-	circMED13_6	exon:exon	42.7464	41.3747	0.001	22.5541	0.001	0.001	0.001	0.001	0.001	0.001	-3.32825	0.041756			17:61960866-61995365	CIRCpediaV2			CIRCpediaV2
4	173795521	173878280	+	chr4:173795521-173878280	intergenic:intergenic	42.7464	41.3747	0.001	22.5541	0.001	0.001	0.001	0.001	0.001	0.001	-3.32826	0.0417634	circINTERGENIC-215	hsaCirc_012030
3	167522315	167627292	-	circWDR49_7	exon:intron	0.001	0.001	0.001	0.001	0.001	0.001	22.6602	20.6498	133.11	0.001	3.86536	0.0418948				CIRCpediaV2
3	127930133	127984279	+	circKBTBD12_5	exon:utr3	21.3732	0.001	0.001	45.1081	0.001	0.001	0.001	0.001	0.001	0.001	-3.33077	0.0419193		hsaCirc_010712
1	56655004	56696159	+	circPRKAA2_1	intron:exon	21.3732	20.6874	0.001	45.1081	0.001	0.001	0.001	0.001	0.001	0.001	-3.33077	0.0419247		hsaCirc_000508
2	65500629	65501147	+	circAC007389.1	exon:exon	21.3732	20.6874	0.001	45.1081	0.001	0.001	0.001	0.001	0.001	0.001	-3.33078	0.0419282				circBank
14	69091674	69122360	-	circDCAF5_1	exon:exon	21.3732	20.6874	0.001	45.1081	0.001	0.001	0.001	0.001	0.001	0.001	-3.33078	0.0419289	circDCAF5-3	hsaCirc_004995		circBank			CIRCpediaV2
7	140054662	140058034	-	circPARP12_3	exon:exon	21.3732	20.6874	20.7489	45.1081	0.001	0.001	0.001	0.001	0.001	0.001	-3.33079	0.0419377				circBank				rnoCirc_008785
MT	13846	13998	-	chrMT:13846-13998	intergenic:intergenic	85.4929	165.499	103.745	67.6622	105.059	279.637	249.262	61.9493	88.7399	174.318	1.09805	0.041978
17	16137311	16146548	-	circNCOR1_12	exon:exon	0.001	0.001	0.001	0.001	21.0117	25.4215	45.3204	20.6498	0.001	38.7374	3.51232	0.0420692		hsaCirc_006418		circBank
6	144487548	144493456	+	circUTRN_6	exon:exon	363.345	475.81	352.732	248.095	294.164	203.372	135.961	227.147	133.11	174.318	-0.737141	0.0421115	circUTRN-15	hsaCirc_013728	6:144487547-144493456	circBank
Y	19587210	19590772	+	circTXLNGY_2	exon:intergenic	106.866	62.0621	0.001	67.6622	126.07	0.001	0.001	20.6498	44.3699	0.001	-1.86266	0.0421249	circINTERGENIC-104		Y:19587209-19590772	circBank
2	26311172	55544363	+	chr2:26311172-55544363	NA	64.1197	41.3747	0.001	45.1081	0.001	76.2646	90.6408	61.9493	133.11	77.4747	1.45369	0.0421308
14	21500495	21501903	-	circMETTL3_1	exon:exon	0.001	0.001	0.001	0.001	0.001	25.4215	45.3204	20.6498	22.185	38.7374	3.50866	0.042148		hsaCirc_004687		circBank
7	122113118	122133741	-	circAASS_2	exon:utr5	1090.03	641.309	892.203	699.176	336.188	279.637	203.942	351.046	465.884	813.485	-0.719379	0.0425073	circAASS-1	hsaCirc_014480	7:122113117-122133741	circBank			CIRCpediaV2	rnoCirc_008683	CIRCpediaV2
14	90593486	90618045	-	circTTC7B_1	utr3:exon	0.001	0.001	0.001	0.001	0.001	50.8431	22.6602	0.001	22.185	38.7374	3.51154	0.0426303				circBank			CIRCpediaV2
13	41865736	41891587	-	circVWA8_37	exon:exon	192.359	103.437	103.745	112.77	0.001	0.001	45.3204	41.2995	22.185	96.8434	-1.2015	0.0426342	circVWA8-5	hsaCirc_004381	13:41865735-41891587	circBank		mmuCirc_003133
3	57909076	57923023	+	circSLMAP_7	exon:exon	42.7464	62.0621	0.001	67.6622	42.0234	50.8431	0.001	0.001	0.001	0.001	-1.99033	0.042685	circSLMAP-10	hsaCirc_010414	3:57909075-57923023	CIRCpediaV2	circSlmap-7	mmuCirc_002838		rnoCirc_004439
1	52490732	52509712	-	circTUT4_7	exon:exon	0.001	103.437	0.001	67.6622	0.001	0.001	0.001	20.6498	0.001	0.001	-2.71885	0.0427169		hsaCirc_000482	1:52490731-52509712	circBank
4	6842067	6858506	+	circKIAA0232_2	exon:exon	0.001	20.6874	0.001	0.001	0.001	76.2646	45.3204	20.6498	0.001	0.001	3.59684	0.0428751		hsaCirc_011238	4:6842066-6858506	circBank
10	124488422	124498128	+	circLHPP	exon:exon	0.001	0.001	0.001	0.001	168.094	0.001	45.3204	20.6498	44.3699	19.3687	3.50663	0.0429384		hsaCirc_002588	10:124488421-124498128	circBank
16	20625423	20627316	-	circACSM1	exon:exon	0.001	0.001	0.001	0.001	0.001	76.2646	113.301	0.001	0.001	0.001	4.04232	0.0430196				CIRCpediaV2
9	137564434	137565154	-	circDPH7	exon:exon	0.001	0.001	0.001	0.001	0.001	25.4215	67.9806	0.001	22.185	0.001	3.80455	0.0430659				circBank
2	8943187	8958642	-	circMBOAT2_7	exon:exon	64.1197	41.3747	186.74	0.001	0.001	0.001	0.001	20.6498	0.001	0.001	-2.91338	0.0430931	circMBOAT2-6	hsaCirc_007732	2:8943186-8958642	circBank	circMboat2-1	mmuCirc_001917		rnoCirc_010392
17	16101250	16101805	-	circNCOR1_9	exon:exon	42.7464	41.3747	0.001	45.1081	63.0352	127.108	67.9806	61.9493	88.7399	58.1061	1.39391	0.0431954	circNCOR1-10	hsaCirc_006416	17:16101249-16101805	circBank				rnoCirc_001673
2	178792072	178793541	-	circTTN_194	exon:exon	64.1197	62.0621	20.7489	0.001	0.001	0.001	0.001	0.001	0.001	0.001	-3.52228	0.0432572					circTtn-17
22	29121357	29142100	+	circKREMEN1_2	exon:exon	0.001	0.001	0.001	0.001	0.001	0.001	22.6602	0.001	133.11	19.3687	3.84409	0.0432586
5	34020587	34035758	-	circC1QTNF3-AMACR_1	exon:exon	42.7464	0.001	20.7489	67.6622	0.001	0.001	0.001	0.001	0.001	19.3687	-2.43344	0.0433188				circBank
1	77633115	77641655	-	circAC118549.1_11	intergenic:exon	128.239	124.124	414.978	248.095	105.059	127.108	45.3204	144.548	88.7399	96.8434	-1.03616	0.0433292	circZZZ3-3	hsaCirc_000648	1:77633114-77641655	circBank				rnoCirc_007103
14	24974665	24987972	-	circSTXBP6_3	utr5:utr5	42.7464	0.001	62.2467	22.5541	0.001	0.001	0.001	0.001	0.001	0.001	-3.49671	0.0434012				circBank
8	123140761	123142456	+	circTBC1D31_13	exon:exon	0.001	41.3747	62.2467	22.5541	63.0352	0.001	0.001	0.001	0.001	0.001	-3.49778	0.0434333		hsaCirc_015312		circBank
2	32436053	32445668	+	circBIRC6_14	exon:exon	0.001	41.3747	62.2467	22.5541	0.001	0.001	0.001	0.001	0.001	0.001	-3.49778	0.043434		hsaCirc_007932		circBank
15	89113732	89116521	+	circABHD2_4	exon:intergenic	0.001	0.001	0.001	0.001	0.001	0.001	22.6602	82.599	0.001	38.7374	3.69319	0.0434871	circABHD2-1	hsaCirc_005790	15:89113731-89116521	circBank				rnoCirc_000492
1	237423092	237445522	+	circRYR2_87	exon:exon	320.598	165.499	373.481	225.541	189.105	127.108	113.301	82.599	177.48	154.949	-0.76933	0.0434991	circRYR2-33	hsaCirc_001609	1:237423091-237445522	circBank
4	40934456	40945073	-	circAPBB2_8	exon:exon	64.1197	103.437	0.001	67.6622	63.0352	0.001	0.001	61.9493	22.185	0.001	-1.85902	0.0435012	circAPBB2-1	hsaCirc_011372	4:40934455-40945073	circBank			CIRCpediaV2	rnoCirc_003674
9	109923735	109932028	+	circPALM2-AKAP2_1	exon:exon	0.001	0.001	0.001	112.77	0.001	0.001	0.001	0.001	0.001	0.001	-4.05985	0.0435352				circBank
9	37126312	37147445	+	circZCCHC7_3	exon:intron	106.866	62.0621	62.2467	45.1081	21.0117	25.4215	0.001	0.001	44.3699	38.7374	-1.46086	0.0435356	circZCCHC7-6	hsaCirc_015653	9:37126311-37147445	circBank
1	114730258	114741673	-	circCSDE1_5	exon:utr5	0.001	0.001	0.001	135.324	0.001	0.001	0.001	0.001	0.001	0.001	-4.05985	0.0435362
15	63690541	63694894	-	circHERC1_12	exon:exon	0.001	0.001	0.001	112.77	0.001	0.001	0.001	0.001	0.001	0.001	-4.05985	0.0435372		hsaCirc_005510		circBank
20	36008297	36011257	+	circCNBD2_2	exon:exon	0.001	0.001	0.001	90.2162	0.001	0.001	0.001	0.001	0.001	0.001	-4.05985	0.0435393				circBank			CIRCpediaV2
2	88027741	88028585	-	circKRCC1	utr5:utr5	0.001	0.001	0.001	90.2162	0.001	0.001	0.001	0.001	0.001	0.001	-4.05985	0.0435403
20	9435560	9459810	+	circPLCB4_8	exon:exon	0.001	20.6874	20.7489	45.1081	63.0352	0.001	0.001	0.001	0.001	0.001	-3.32049	0.0437338		hsaCirc_009298		CIRCpediaV2
3	57660760	57679725	-	circDENND6A_2	exon:intron	0.001	20.6874	20.7489	45.1081	0.001	0.001	0.001	0.001	0.001	0.001	-3.32049	0.0437348
12	21815763	21861055	-	circABCC9_1	exon:exon	0.001	20.6874	20.7489	45.1081	0.001	0.001	0.001	0.001	0.001	0.001	-3.32049	0.0437386		hsaCirc_003536		circBank
1	20840856	20886371	-	circEIF4G3_2	exon:exon	0.001	20.6874	20.7489	45.1081	0.001	0.001	0.001	0.001	0.001	0.001	-3.32049	0.0437446				circBank
7	29030577	29064234	-	circCPVL_3	exon:exon	0.001	20.6874	20.7489	45.1081	0.001	0.001	0.001	0.001	0.001	0.001	-3.3205	0.0437507				CIRCpediaV2
8	70123884	70148483	-	circNCOA2_3	exon:exon	21.3732	0.001	20.7489	45.1081	0.001	0.001	0.001	0.001	0.001	0.001	-3.31993	0.0438048				circBank
12	50427762	50461347	+	circLARP4_7	exon:exon	85.4929	124.124	41.4978	0.001	0.001	0.001	0.001	20.6498	44.3699	19.3687	-1.67495	0.0438297	circLARP4-17	hsaCirc_003733	12:50427761-50461347	circBank
2	71355719	71370005	+	circZNF638_5	exon:exon	21.3732	0.001	20.7489	45.1081	0.001	0.001	0.001	0.001	0.001	0.001	-3.31995	0.0438578	circZNF638-10	hsaCirc_008313	2:71355718-71370005	circBank			CIRCpediaV2
X	123686548	123697751	-	circTHOC2_3	exon:exon	21.3732	0.001	20.7489	45.1081	0.001	0.001	0.001	0.001	0.001	0.001	-3.31996	0.0438615	circTHOC2-3	hsaCirc_016336		circBank
10	63176297	63200677	-	circJMJD1C_4	exon:exon	21.3732	0.001	20.7489	45.1081	0.001	0.001	0.001	0.001	0.001	0.001	-3.31996	0.0438673	circJMJD1C-6		10:63176296-63200677	circBank
1	180397516	180413471	-	circACBD6	exon:exon	21.3732	0.001	20.7489	45.1081	0.001	0.001	0.001	0.001	0.001	0.001	-3.31996	0.0438673	circACBD6-2	hsaCirc_001181	1:180397515-180413471	circBank		mmuCirc_000524		rnoCirc_003231
7	18585281	18666476	+	circHDAC9_5	exon:exon	235.105	82.7495	228.238	135.324	63.0352	25.4215	45.3204	0.001	110.925	96.8434	-1.06474	0.0438711	circHDAC9-1	hsaCirc_013993	7:18585280-18666476	circBank
X	17103718	17138961	+	circREPS2_1	exon:exon	0.001	0.001	0.001	0.001	0.001	50.8431	0.001	61.9493	22.185	19.3687	3.51686	0.0439791	circREPS2-1	hsaCirc_016126	X:17103717-17138961	circBank
15	65478880	65480399	-	circDPP8_6	exon:exon	0.001	20.6874	20.7489	90.2162	21.0117	0.001	0.001	20.6498	0.001	0.001	-2.57003	0.0439951		hsaCirc_005541		circBank
3	56620355	56673725	-	chr3:56620355-56673725	NA	0.001	0.001	20.7489	67.6622	42.0234	0.001	0.001	0.001	0.001	0.001	-3.53676	0.0440623	circDG-1321			circBank
16	53879844	53934109	+	circFTO_6	exon:exon	0.001	0.001	20.7489	67.6622	0.001	0.001	0.001	0.001	0.001	0.001	-3.53676	0.0440636		hsaCirc_006142		circBank
14	35775006	35775745	-	circRALGAPA1	exon:exon	0.001	0.001	20.7489	67.6622	21.0117	0.001	0.001	0.001	0.001	0.001	-3.53676	0.0440648				circBank			CIRCpediaV2
14	66813219	67058786	+	circGPHN_1	intergenic:exon	0.001	0.001	20.7489	67.6622	0.001	0.001	0.001	0.001	0.001	0.001	-3.53676	0.0440648
12	92842465	92864987	-	circEEA1_9	exon:exon	0.001	0.001	20.7489	67.6622	0.001	0.001	0.001	0.001	0.001	0.001	-3.53676	0.0440648				CIRCpediaV2				rnoCirc_010974
8	55750964	55756411	-	circTMEM68_1	utr3:exon	0.001	0.001	20.7489	67.6622	0.001	0.001	0.001	0.001	0.001	0.001	-3.53676	0.0440648				circBank
1	201788468	201810105	+	circNAV1_1	exon:exon	0.001	0.001	20.7489	67.6622	0.001	0.001	0.001	0.001	0.001	0.001	-3.53676	0.0440648
8	47902569	47930012	-	circPRKDC_9	exon:exon	0.001	0.001	0.001	0.001	0.001	152.529	0.001	0.001	0.001	58.1061	4.12274	0.0442118	circPRKDC-1			circBank
19	8337795	8339167	-	circKANK3	utr5:intron	42.7464	124.124	165.991	67.6622	42.0234	25.4215	0.001	61.9493	44.3699	0.001	-1.55474	0.0442312	circKANK3-1	hsaCirc_007409	19:8337794-8339167	circBank
21	31182421	31195305	-	circTIAM1_2	exon:exon	0.001	0.001	0.001	0.001	21.0117	0.001	0.001	0.001	88.7399	116.212	4.05304	0.0442337		hsaCirc_009624		circBank			CIRCpediaV2
5	76697987	76701213	+	circIQGAP2	exon:exon	0.001	103.437	0.001	67.6622	42.0234	25.4215	0.001	0.001	0.001	0.001	-2.68823	0.0442513		hsaCirc_012382		circBank
1	113829592	113834439	-	circPTPN22_1	exon:exon	0.001	41.3747	20.7489	0.001	0.001	177.951	22.6602	20.6498	22.185	58.1061	2.48445	0.0442578		hsaCirc_000879	1:113829591-113834439	circBank
19	18537601	18538433	-	circFKBP8_2	exon:exon	42.7464	82.7495	62.2467	0.001	21.0117	127.108	135.961	144.548	44.3699	38.7374	1.58055	0.0445413	circFKBP8-2	hsaCirc_007494	19:18537600-18538433	circBank
1	20068873	20086227	+	circPLA2G5_2	exon:exon	0.001	0.001	0.001	0.001	0.001	0.001	45.3204	0.001	88.7399	19.3687	3.6956	0.0446247
2	201133029	201149835	+	circCFLAR_5	exon:utr3	64.1197	41.3747	82.9957	45.1081	0.001	25.4215	45.3204	20.6498	0.001	0.001	-1.90501	0.044683	circCFLAR-5	hsaCirc_008972		circBank
2	159001080	159011440	+	circTANC1_3	utr5:intron	192.359	206.874	145.242	180.432	21.0117	0.001	0.001	103.249	177.48	96.8434	-1.26961	0.0447941	circTANC1-8	hsaCirc_008628		circBank
1	205719527	227410803	-	chr1:205719527-227410803	NA	534.331	0.001	0.001	0.001	0.001	0.001	0.001	0.001	0.001	0.001	-5.41117	0.0448525
21	33432177	33432871	+	circIFNGR2_3	exon:exon	363.345	227.561	228.238	157.878	84.0469	0.001	113.301	165.198	133.11	96.8434	-1.07446	0.0448529	circIFNGR2-2	hsaCirc_009644	21:33432176-33432871	circBank
4	148152469	148154901	-	circNR3C2_3	exon:exon	42.7464	41.3747	0.001	0.001	105.059	25.4215	0.001	206.498	66.5549	174.318	2.31902	0.0448659	circNR3C2-2	hsaCirc_011916	4:148152468-148154901	circBank
X	32310082	32348528	-	circDMD_28	exon:exon	64.1197	103.437	290.485	135.324	210.117	76.2646	67.9806	20.6498	0.001	19.3687	-1.52255	0.0448844	circDMD-40	hsaCirc_016161	X:32310081-32348528	circBank
22	17044873	17047426	+	circCECR7	exon:exon	42.7464	0.001	0.001	0.001	0.001	177.951	45.3204	20.6498	66.5549	0.001	2.65366	0.0449264	circCECR7-1	hsaCirc_009726	22:17044872-17047426	circBank
1	231370562	231374099	-	circEGLN1_2	exon:exon	170.986	289.623	62.2467	248.095	126.07	76.2646	45.3204	123.899	66.5549	0.001	-1.04892	0.0450029	circEGLN1-2	hsaCirc_001498	1:231370561-231374099	circBank			CIRCpediaV2		CIRCpediaV2
4	41540701	41546166	-	chr4:41540701-41546166	intergenic:intergenic	0.001	20.6874	20.7489	90.2162	0.001	25.4215	0.001	0.001	0.001	0.001	-2.54625	0.0451118
2	68513080	68545312	+	circAPLF_8	exon:utr3	21.3732	82.7495	0.001	45.1081	0.001	0.001	0.001	20.6498	0.001	0.001	-2.42876	0.0451161				circBank
7	98191614	98194572	+	circLMTK2_5	exon:exon	42.7464	62.0621	207.489	90.2162	42.0234	127.108	430.544	123.899	155.295	154.949	1.30363	0.0451847	circLMTK2-2	hsaCirc_014368	7:98191613-98194572	circBank			CIRCpediaV2
7	156756393	156826744	-	circLMBR1_4	exon:exon	106.866	124.124	145.242	135.324	84.0469	50.8431	22.6602	41.2995	44.3699	77.4747	-1.07807	0.0452032	circLMBR1-1	hsaCirc_014661	7:156756392-156826744	circBank		mmuCirc_007079	CIRCpediaV2
6	129383122	129403959	+	circLAMA2_52	exon:exon	64.1197	0.001	41.4978	22.5541	21.0117	0.001	0.001	0.001	0.001	0.001	-3.50781	0.0453435	circLAMA2-49	hsaCirc_013642	6:129383121-129403959
12	51055835	51056502	+	circLETMD1	exon:exon	21.3732	20.6874	41.4978	22.5541	84.0469	101.686	22.6602	123.899	0.001	96.8434	1.71431	0.0454365	circLETMD1-1	hsaCirc_003744	12:51055834-51056502	circBank
12	55700899	55701154	-	circITGA7_2	exon:exon	641.197	579.246	892.203	112.77	126.07	711.803	589.165	784.691	1109.25	1317.07	1.05289	0.0455914	circITGA7-1	hsaCirc_003760	12:55700898-55701154	circBank
17	78092933	78093763	+	circTNRC6C_11	exon:exon	0.001	20.6874	0.001	0.001	0.001	25.4215	0.001	20.6498	88.7399	38.7374	2.69368	0.0458677				circBank			CIRCpediaV2
18	7888106	7955414	+	circPTPRM_6	exon:exon	128.239	0.001	0.001	22.5541	0.001	0.001	0.001	0.001	0.001	0.001	-3.73013	0.0459416	circPTPRM-16	hsaCirc_007001	18:7888105-7955414	CIRCpediaV2				rnoCirc_012771
Y	12709388	12739629	+	circUSP9Y_4	utr5:exon	0.001	20.6874	0.001	135.324	0.001	0.001	0.001	20.6498	0.001	0.001	-2.96306	0.0459626	circUSP9Y-11		Y:12709387-12739629	circBank
12	9099381	9181132	-	circA2M_e14:PZP_e15	DGcirc	0.001	0.001	0.001	0.001	0.001	0.001	747.787	0.001	0.001	0.001	4.93069	0.0462197		hsaCirc_003451
17	31032426	31033365	+	circAC138207.8	exon:exon	0.001	0.001	0.001	0.001	0.001	0.001	0.001	0.001	66.5549	135.581	4.03907	0.0463002
3	37273536	37302332	+	circGOLGA4_4	exon:exon	21.3732	0.001	103.745	135.324	0.001	0.001	67.9806	41.2995	0.001	19.3687	-2.06054	0.0463345	circGOLGA4-4	hsaCirc_010190		circBank			CIRCpediaV2
5	168488602	168492847	+	circRARS_1	exon:exon	42.7464	62.0621	62.2467	90.2162	42.0234	0.001	0.001	20.6498	22.185	58.1061	-1.47335	0.0465087		hsaCirc_012907	5:168488601-168492847	circBank
2	127989564	127989866	-	circSAP130_1	exon:exon	64.1197	62.0621	0.001	135.324	0.001	25.4215	0.001	41.2995	0.001	0.001	-2.27579	0.0468997		hsaCirc_008541	2:127989563-127989866	circBank
9	14987893	14990345	-	chr9:14987893-14990345	ambiguous	0.001	0.001	0.001	0.001	21.0117	0.001	45.3204	61.9493	22.185	19.3687	3.50334	0.0470225	circRP11-54D18.3-1	hsaCirc_015519	9:14987892-14990345	circBank
3	70987994	71053773	-	circFOXP1_3	exon:exon	64.1197	20.6874	0.001	22.5541	0.001	0.001	0.001	0.001	0.001	0.001	-3.33271	0.047072	circFOXP1-7	hsaCirc_010491	3:70987993-71053773	circBank				rnoCirc_009013
2	164678768	164705105	-	chr2:164678768-164705105	NA	64.1197	20.6874	0.001	67.6622	21.0117	0.001	0.001	0.001	0.001	0.001	-3.33271	0.0470739
13	77243059	77243951	-	circMYCBP2_18	exon:exon	64.1197	20.6874	0.001	22.5541	0.001	0.001	0.001	0.001	0.001	0.001	-3.33272	0.0470811		hsaCirc_004553	13:77243058-77243951	circBank			CIRCpediaV2
5	100886343	100895785	-	circST8SIA4	exon:exon	64.1197	20.6874	0.001	22.5541	21.0117	0.001	0.001	0.001	0.001	0.001	-3.33272	0.0470878				circBank				rnoCirc_012707	CIRCpediaV2
21	37420299	37472880	+	circDYRK1A_1	utr5:exon	384.718	227.561	228.238	202.986	105.059	25.4215	67.9806	123.899	133.11	193.687	-0.916854	0.0472287	circDYRK1A-5	hsaCirc_009672	21:37420298-37472880	circBank		mmuCirc_003907	CIRCpediaV2	rnoCirc_002335	CIRCpediaV2
22	41172499	41173784	+	circEP300_14	exon:exon	42.7464	20.6874	0.001	22.5541	0.001	50.8431	22.6602	144.548	44.3699	77.4747	1.74008	0.047637	circEP300-9	hsaCirc_009915	22:41172498-41173784	circBank				rnoCirc_011316
3	171642840	171677694	-	circPLD1_4	exon:exon	0.001	0.001	0.001	0.001	63.0352	0.001	0.001	123.899	0.001	38.7374	3.99364	0.0476788	circPLD1-16	hsaCirc_010950	3:171642839-171677694	circBank
13	41865736	41868477	-	circVWA8_34	exon:exon	555.704	434.435	560.221	518.743	462.258	0.001	22.6602	289.097	310.59	290.53	-1.32709	0.0478217	circVWA8-19	hsaCirc_004378	13:41865735-41868477	circBank
5	84060300	84066606	-	circEDIL3_3	exon:exon	149.613	165.499	290.485	90.2162	21.0117	76.2646	67.9806	61.9493	22.185	96.8434	-1.03654	0.0479092	circEDIL3-1	hsaCirc_012463	5:84060299-84066606	circBank
X	32614303	32699293	-	circDMD_59	exon:exon	0.001	62.0621	186.74	0.001	21.0117	0.001	0.001	0.001	0.001	0.001	-4.10301	0.0481313	circDMD-28	hsaCirc_016172		CIRCpediaV2
3	108605335	108616657	+	circDZIP3_1	utr5:exon	42.7464	0.001	103.745	112.77	42.0234	0.001	0.001	20.6498	44.3699	19.3687	-1.74813	0.0481797	circDZIP3-1	hsaCirc_010589	3:108605334-108616657	circBank
4	177353308	177353728	+	circNEIL3_1	exon:exon	0.001	124.124	62.2467	22.5541	0.001	0.001	0.001	0.001	22.185	0.001	-2.67203	0.0482059		hsaCirc_012040	4:177353307-177353728	circBank
18	79096476	79126375	+	circATP9B_1	exon:exon	0.001	41.3747	103.745	0.001	42.0234	50.8431	317.243	41.2995	155.295	58.1061	2.08176	0.0482757	circATP9B-5	hsaCirc_007338		circBank	circAtp9b-3	mmuCirc_004702		rnoCirc_005777
17	78079395	78093763	+	circTNRC6C_7	exon:exon	21.3732	20.6874	0.001	0.001	21.0117	0.001	67.9806	103.249	44.3699	19.3687	2.33102	0.0484132	circTNRC6C-7	hsaCirc_006898	17:78079394-78093763	circBank			CIRCpediaV2
1	39444662	39448763	+	circMACF1_24	exon:exon	0.001	0.001	0.001	0.001	0.001	0.001	113.301	0.001	66.5549	0.001	3.94733	0.0486049				circBank
18	12506477	12535601	-	circSPIRE1_6	exon:exon	0.001	20.6874	82.9957	22.5541	42.0234	0.001	0.001	0.001	0.001	0.001	-3.47832	0.0487508				circBank			CIRCpediaV2
11	93747297	93759858	+	circC11orf54_3	utr5:exon	0.001	20.6874	103.745	45.1081	21.0117	101.686	45.3204	123.899	177.48	58.1061	1.3831	0.0487763	circC11orf54-1	hsaCirc_003151	11:93747296-93759858	circBank
16	15879804	15884205	-	circFOPNL_3	utr3:exon	21.3732	41.3747	0.001	0.001	0.001	25.4215	113.301	82.599	0.001	77.4747	2.19954	0.0488372	circFOPNL-1	hsaCirc_005981		circBank			CIRCpediaV2
X	101020487	101021315	-	circTRMT2B_2	exon:exon	0.001	0.001	0.001	0.001	21.0117	0.001	90.6408	0.001	44.3699	19.3687	3.73553	0.0489292		hsaCirc_016286		circBank
11	45867612	45872233	+	circCRY2_2	exon:utr3	0.001	0.001	0.001	0.001	0.001	0.001	90.6408	0.001	44.3699	19.3687	3.73553	0.0489307				CIRCpediaV2
3	128262128	128264781	+	circEEFSEC	exon:exon	534.331	455.122	518.723	360.865	147.082	127.108	226.602	227.147	199.665	406.742	-0.649416	0.0490219	circEEFSEC-1	hsaCirc_010715	3:128262127-128264781	circBank	circEefsec-1	mmuCirc_007934		rnoCirc_008954
1	77803270	77815231	+	circMIGA1_8	exon:exon	85.4929	0.001	0.001	67.6622	0.001	0.001	0.001	0.001	0.001	19.3687	-2.61432	0.0490978				circBank
7	24623666	24668660	+	circMPP6_9	utr5:exon	128.239	351.685	103.745	45.1081	168.094	203.372	90.6408	495.594	465.884	290.53	1.32991	0.049161	circMPP6-3	hsaCirc_014033	7:24623665-24668660	circBank			CIRCpediaV2
20	59743107	59755364	+	circPHACTR3_1	exon:exon	0.001	0.001	0.001	0.001	0.001	0.001	0.001	41.2995	44.3699	38.7374	3.47485	0.0493416				circBank			CIRCpediaV2
9	85632662	85657643	-	circAGTPBP1_21	exon:exon	0.001	20.6874	62.2467	112.77	0.001	0.001	0.001	0.001	0.001	38.7374	-2.35648	0.0493558	circAGTPBP1-20		9:85632661-85657643	circBank
3	141959674	141978682	-	circTFDP2_1	exon:exon	42.7464	0.001	103.745	135.324	126.07	0.001	45.3204	0.001	0.001	38.7374	-1.89955	0.0495159	circTFDP2-8	hsaCirc_010828	3:141959673-141978682	circBank
1	95143891	95173889	+	circTMEM56_4	utr5:exon	235.105	289.623	165.991	270.649	231.129	50.8431	90.6408	123.899	88.7399	174.318	-0.82361	0.0495177	circDG-522	hsaCirc_000775		circBank
18	54187714	54205157	-	circMBD2_3	intergenic:exon	64.1197	0.001	20.7489	22.5541	84.0469	0.001	0.001	0.001	0.001	0.001	-3.31794	0.0497029	circMBD2-2	hsaCirc_007251		circBank		mmuCirc_004650		rnoCirc_005704
11	8413495	8480614	-	circSTK33_4	exon:intergenic	0.001	41.3747	82.9957	135.324	42.0234	0.001	0.001	20.6498	66.5549	0.001	-1.91721	0.0498491	circSTK33-1	hsaCirc_002667	11:8413494-8480614	circBank
2	178738082	178738360	-	circTTN_174	exon:exon	0.001	62.0621	20.7489	22.5541	21.0117	0.001	0.001	0.001	0.001	0.001	-3.3203	0.0498768	circTTN-360
9	110972073	111011690	-	circLPAR1_4	utr5:intergenic	106.866	20.6874	103.745	67.6622	0.001	76.2646	135.961	289.097	110.925	96.8434	1.15675	0.0499931	circLPAR1-4	hsaCirc_015895		circBank
14	23398728	23399037	-	circMYH6_3	exon:exon	0.001	0.001	0.001	0.001	0.001	0.001	0.001	0.001	354.96	0.001	4.75514	0.0500446						mmuCirc_003001
10	7276892	7381949	-	circSFMBT2_9	exon:utr5	0.001	82.7495	0.001	67.6622	21.0117	0.001	0.001	0.001	44.3699	0.001	-2.59782	0.0500938	circSFMBT2-10			circBank
5	179888103	179888312	-	circTBC1D9B	exon:exon	0.001	0.001	0.001	0.001	0.001	0.001	113.301	61.9493	0.001	0.001	3.97326	0.0501428	circTBC1D9B-1	hsaCirc_012969	5:179888102-179888312	circBank
5	157518823	157520031	-	circADAM19_3	exon:exon	0.001	0.001	103.745	67.6622	0.001	0.001	0.001	0.001	22.185	0.001	-2.64423	0.0503965		hsaCirc_012890	5:157518822-157520031	circBank
8	17743604	17755961	-	circMTUS1_17	exon:exon	940.422	889.557	1805.16	1736.66	1071.6	584.695	611.825	557.543	1153.62	1142.75	-0.582955	0.0504536	circMTUS1-18	hsaCirc_014765	8:17743603-17755961	circBank	circMtus1-2	mmuCirc_008809	CIRCpediaV2
14	61720382	61727655	+	circHIF1A_3	exon:exon	42.7464	41.3747	0.001	90.2162	21.0117	0.001	45.3204	0.001	0.001	0.001	-2.0967	0.0505098	circHIF1A-3	hsaCirc_004954	14:61720381-61727655	circBank		mmuCirc_002097	CIRCpediaV2	rnoCirc_010569	CIRCpediaV2
1	237369534	237530510	+	circRYR2_33	exon:exon	42.7464	62.0621	145.242	157.878	84.0469	0.001	67.9806	20.6498	22.185	19.3687	-1.75758	0.0506085	circRYR2-54			CIRCpediaV2
22	24302195	24347176	+	circSPECC1L_6	utr5:exon	85.4929	20.6874	103.745	157.878	0.001	0.001	0.001	41.2995	22.185	77.4747	-1.54297	0.0508026	circDG-129	hsaCirc_009761		circBank			CIRCpediaV2
9	85575315	85657643	-	circAGTPBP1_7	exon:exon	42.7464	41.3747	20.7489	112.77	147.082	50.8431	0.001	0.001	0.001	0.001	-2.387	0.0508859	circAGTPBP1-24		9:85575314-85657643	circBank
12	26979784	26999676	-	circTM7SF3_2	exon:exon	0.001	0.001	0.001	0.001	0.001	50.8431	0.001	0.001	0.001	135.581	3.94956	0.0510757				circBank
11	77685105	77693611	-	circRSF1_4	exon:exon	0.001	0.001	0.001	0.001	0.001	50.8431	90.6408	0.001	22.185	0.001	3.58514	0.0512114		hsaCirc_003073	11:77685104-77693611	circBank
20	36549250	36549434	+	circMYL9	utr3:utr3	0.001	0.001	0.001	0.001	0.001	25.4215	90.6408	0.001	22.185	0.001	3.58514	0.0512119
21	26051000	26053348	-	circAPP_5	exon:exon	0.001	0.001	0.001	0.001	0.001	25.4215	90.6408	0.001	22.185	19.3687	3.58514	0.0512124	circAPP-1	hsaCirc_009615	21:26050999-26053348	circBank		mmuCirc_003870	CIRCpediaV2	rnoCirc_002271	CIRCpediaV2
8	73673107	73739868	-	circSTAU2_10	exon:exon	85.4929	82.7495	20.7489	157.878	42.0234	0.001	22.6602	0.001	44.3699	38.7374	-1.48481	0.051238	circDG-481	hsaCirc_015123		circBank
7	32543141	32559464	+	circAVL9_1	exon:exon	21.3732	20.6874	62.2467	45.1081	0.001	0.001	0.001	0.001	0.001	19.3687	-2.40142	0.0513296	circAVL9-2	hsaCirc_014089	7:32543140-32559464	circBank
3	184849071	184971752	+	circVPS8_15	exon:exon	85.4929	0.001	0.001	67.6622	105.059	0.001	22.6602	0.001	0.001	0.001	-2.56468	0.0513323	circVPS8-20			CIRCpediaV2
3	134951371	134952052	+	circEPHB1	exon:exon	0.001	0.001	0.001	0.001	0.001	0.001	0.001	0.001	88.7399	77.4747	3.77651	0.0514031				circBank				rnoCirc_012057
12	123012613	123014042	-	circPITPNM2_2	exon:exon	0.001	0.001	0.001	0.001	0.001	0.001	22.6602	41.2995	0.001	38.7374	3.50165	0.0514329		hsaCirc_004141		circBank
14	59263441	59291306	+	circDAAM1_2	utr5:exon	106.866	124.124	82.9957	45.1081	21.0117	25.4215	67.9806	0.001	0.001	38.7374	-1.601	0.0514753	circDAAM1-1	hsaCirc_004941	14:59263440-59291306	circBank		mmuCirc_002089	CIRCpediaV2	rnoCirc_010553	CIRCpediaV2
4	90628025	90923447	+	circCCSER1_3	exon:exon	0.001	0.001	0.001	0.001	0.001	50.8431	0.001	0.001	44.3699	38.7374	3.49912	0.0515811	circCCSER1-1			CIRCpediaV2
6	116698704	116705160	+	circKPNA5_7	exon:exon	21.3732	0.001	20.7489	0.001	0.001	76.2646	22.6602	0.001	44.3699	38.7374	3.49912	0.0515816	circKP5-2	hsaCirc_013582	6:116698703-116705160	circBank
7	99493040	99494631	-	circZNF394_3	intergenic:exon	320.598	206.874	518.723	315.757	273.152	203.372	226.602	82.599	88.7399	251.793	-0.77629	0.051659	circZNF789-1	hsaCirc_014378	7:99493039-99494631	circBank
10	24219626	24219909	+	circKIAA1217_1	exon:exon	128.239	268.936	82.9957	157.878	189.105	25.4215	67.9806	123.899	66.5549	19.3687	-1.16816	0.0517202	circKIAA1217-13	hsaCirc_001948	10:24219625-24219909	circBank		mmuCirc_005168	circBase	rnoCirc_005294	CIRCpediaV2
13	95970112	95996135	-	circUGGT2_8	exon:exon	149.613	41.3747	103.745	90.2162	42.0234	25.4215	0.001	82.599	0.001	38.7374	-1.44906	0.0517946	circUGGT2-4	hsaCirc_004586	13:95970111-95996135	circBank
17	82178474	82179189	-	circCCDC57_1	exon:exon	0.001	20.6874	0.001	45.1081	0.001	0.001	0.001	0.001	0.001	0.001	-3.34162	0.0518348				circBank					CIRCpediaV2
17	64561500	64562966	-	circSMURF2_2	exon:exon	0.001	41.3747	0.001	45.1081	0.001	0.001	0.001	0.001	0.001	0.001	-3.34163	0.051841				circBank			CIRCpediaV2
17	80263574	80273404	+	circRNF213_1	utr5:exon	0.001	41.3747	0.001	45.1081	0.001	0.001	0.001	0.001	0.001	0.001	-3.34163	0.0518428				circBank
16	24805152	24805604	+	circTNRC6A_5	intron:intron	0.001	41.3747	0.001	22.5541	0.001	0.001	0.001	0.001	0.001	0.001	-3.34163	0.0518513
1	35099351	35101571	+	circZMYM1_2	intron:intron	0.001	41.3747	0.001	22.5541	0.001	0.001	0.001	0.001	0.001	0.001	-3.34164	0.0518594
13	101057939	101065561	-	circNALCN_1	exon:exon	0.001	41.3747	0.001	45.1081	0.001	0.001	0.001	0.001	0.001	0.001	-3.34165	0.0518722				CIRCpediaV2
10	27067157	27079161	-	circANKRD26_13	exon:exon	0.001	41.3747	0.001	45.1081	0.001	0.001	0.001	0.001	0.001	0.001	-3.34166	0.0518813	circANKRD26-1	hsaCirc_001975		circBank
9	109050283	109091152	-	circTMEM245_11	exon:intergenic	0.001	41.3747	0.001	45.1081	0.001	0.001	0.001	0.001	0.001	0.001	-3.34167	0.0518927	circTMEM245-8	hsaCirc_015866
3	17372075	17376613	-	circTBC1D5_2	exon:exon	42.7464	0.001	0.001	45.1081	0.001	0.001	0.001	0.001	0.001	0.001	-3.34015	0.0520756				circBank	circTbc1d5-2	mmuCirc_004133	CIRCpediaV2
2	167210735	167218300	+	circXIRP2_1	exon:exon	42.7464	0.001	0.001	45.1081	0.001	0.001	0.001	0.001	0.001	0.001	-3.34016	0.0520856	circXIRP2-2			CIRCpediaV2		mmuCirc_005386	CIRCpediaV2
X	31819975	31932227	-	circDMD_15	exon:exon	42.7464	0.001	0.001	45.1081	0.001	0.001	0.001	0.001	0.001	0.001	-3.34017	0.052095				CIRCpediaV2
X	115634000	115635046	+	circPLS3_2	exon:exon	42.7464	0.001	0.001	45.1081	0.001	0.001	0.001	0.001	0.001	0.001	-3.34017	0.0521061				circBank
16	53273626	53274302	+	circCHD9_23	exon:exon	42.7464	0.001	0.001	45.1081	0.001	0.001	0.001	0.001	0.001	0.001	-3.34018	0.052116				circBank
15	34488378	34490848	-	chr15:34488378-34490848	intergenic:intergenic	42.7464	0.001	0.001	45.1081	0.001	0.001	0.001	0.001	0.001	0.001	-3.34019	0.0521251
15	64112573	64114646	+	circSNX1_1	exon:intron	42.7464	0.001	0.001	45.1081	0.001	0.001	0.001	0.001	0.001	0.001	-3.3402	0.0521335		hsaCirc_005521		circBank
12	95266357	95274889	+	circVEZT_5	exon:exon	42.7464	0.001	0.001	22.5541	0.001	0.001	0.001	0.001	0.001	0.001	-3.3402	0.0521361		hsaCirc_003899		circBank
1	30980062	30995220	-	circPUM1_11	exon:exon	42.7464	0.001	0.001	45.1081	42.0234	0.001	0.001	0.001	0.001	0.001	-3.3402	0.0521414		hsaCirc_000281		circBank		mmuCirc_006808		rnoCirc_009901
9	110385898	110404552	-	circSVEP1_1	exon:exon	42.7464	0.001	0.001	45.1081	0.001	0.001	0.001	0.001	0.001	0.001	-3.3402	0.0521449				CIRCpediaV2
13	41777985	41891587	-	circVWA8_23	exon:exon	42.7464	0.001	0.001	45.1081	0.001	0.001	0.001	0.001	0.001	0.001	-3.34021	0.0521454				CIRCpediaV2
3	184849071	184870805	+	circVPS8_8	exon:exon	64.1197	20.6874	62.2467	112.77	84.0469	0.001	22.6602	41.2995	0.001	38.7374	-1.57261	0.0521527	circVPS8-18	hsaCirc_011062	3:184849070-184870805	circBank			CIRCpediaV2
9	13881899	14021355	-	chr9:13881899-14021355	intergenic:intergenic	42.7464	0.001	0.001	45.1081	0.001	0.001	0.001	0.001	0.001	0.001	-3.34021	0.0521572	circINTERGENIC-31
9	128566738	128579738	+	circSPTAN1_3	exon:exon	42.7464	0.001	0.001	45.1081	42.0234	0.001	0.001	0.001	0.001	0.001	-3.34022	0.0521587				CIRCpediaV2
5	103129306	103173972	+	circPPIP5K2_1	utr5:exon	42.7464	0.001	0.001	45.1081	0.001	0.001	0.001	0.001	0.001	0.001	-3.34022	0.0521608
4	128017358	128028853	+	circABHD18_5	utr3:utr3	42.7464	0.001	0.001	45.1081	0.001	0.001	0.001	0.001	0.001	0.001	-3.34022	0.0521701				circBank
6	17669293	17675033	-	circNUP153_7	exon:exon	42.7464	0.001	0.001	45.1081	0.001	0.001	0.001	0.001	0.001	0.001	-3.34023	0.052172		hsaCirc_013056		circBank
6	21668647	21743042	+	circCASC15_1	exon:exon	42.7464	0.001	0.001	45.1081	0.001	0.001	0.001	0.001	0.001	0.001	-3.34023	0.0521772				circBank
13	78635110	78644997	-	circRNF219	exon:exon	21.3732	41.3747	20.7489	22.5541	42.0234	0.001	0.001	0.001	22.185	0.001	-2.25286	0.0522029		hsaCirc_004560	13:78635109-78644997	circBank		mmuCirc_003194	CIRCpediaV2	rnoCirc_004379	CIRCpediaV2
18	8076455	8143779	+	circPTPRM_13	exon:exon	106.866	62.0621	82.9957	90.2162	0.001	50.8431	22.6602	20.6498	66.5549	0.001	-1.43096	0.0522396	circPTPRM-3	hsaCirc_007009	18:8076454-8143779	circBank
22	38291029	38291423	-	circCSNK1E	utr3:utr3	42.7464	41.3747	20.7489	22.5541	0.001	0.001	45.3204	61.9493	88.7399	116.212	1.80275	0.0522408				circBank
1	151315573	151316509	-	circPI4KB_2	exon:exon	21.3732	20.6874	41.4978	45.1081	21.0117	25.4215	181.282	20.6498	88.7399	116.212	1.44817	0.052248	circPI4KB-1	hsaCirc_000967	1:151315572-151316509	circBank
4	76144149	76144473	-	circNUP54_7	exon:exon	0.001	0.001	0.001	0.001	0.001	25.4215	22.6602	0.001	110.925	0.001	3.71372	0.0523255	circNUP54-2	hsaCirc_011547	4:76144148-76144473	circBank			CIRCpediaV2
21	15777904	15842540	+	circUSP25_8	exon:exon	42.7464	41.3747	82.9957	45.1081	0.001	0.001	22.6602	41.2995	0.001	0.001	-1.70634	0.0523885	circUSP25-15			circBank
18	34755976	34794250	+	circDTNA_7	utr5:exon	64.1197	62.0621	103.745	67.6622	21.0117	25.4215	0.001	0.001	88.7399	19.3687	-1.56973	0.0525943	circDT-4	hsaCirc_007155	18:34755975-34794250	circBank			CIRCpediaV2
9	127344235	127345477	+	circGARNL3_3	exon:exon	21.3732	41.3747	20.7489	45.1081	0.001	50.8431	0.001	0.001	0.001	0.001	-2.24277	0.0526633	circGARNL3-2	hsaCirc_016025	9:127344234-127345477	circBank
4	88649840	88670252	+	circHERC3_3	exon:exon	0.001	0.001	62.2467	45.1081	0.001	0.001	0.001	0.001	0.001	0.001	-3.49392	0.0528695	circHERC3-5			circBank			CIRCpediaV2
7	71415889	71421105	+	circGALNT17_1	exon:exon	0.001	0.001	62.2467	45.1081	0.001	0.001	0.001	0.001	0.001	0.001	-3.49392	0.0528705	circWBSCR17-1	hsaCirc_014214	7:71415888-71421105	circBank				rnoCirc_002816	CIRCpediaV2
10	73571421	73576621	-	circUSP54_5	exon:intergenic	0.001	0.001	62.2467	45.1081	42.0234	0.001	0.001	0.001	0.001	0.001	-3.49392	0.0528714				circBank
12	28305649	28452654	+	circCCDC91_8	exon:utr3	0.001	0.001	62.2467	45.1081	0.001	0.001	0.001	0.001	0.001	0.001	-3.49392	0.0528724				CIRCpediaV2
18	7774149	7839401	+	circPTPRM_3	exon:intron	0.001	0.001	62.2467	45.1081	21.0117	0.001	0.001	0.001	0.001	0.001	-3.49392	0.0528733	circPTPRM-7	hsaCirc_006999
2	113916884	113942359	+	circACTR3_1	exon:exon	0.001	0.001	62.2467	45.1081	0.001	0.001	0.001	0.001	0.001	0.001	-3.49391	0.0528743				circBank
2	120278618	120289757	+	circRALB_1	utr5:exon	0.001	0.001	62.2467	45.1081	42.0234	0.001	0.001	0.001	0.001	0.001	-3.49391	0.0528752	circRALB-1		2:120278617-120289757	circBank
6	129366219	129393255	+	circLAMA2_42	exon:exon	21.3732	62.0621	394.229	45.1081	21.0117	0.001	45.3204	0.001	22.185	38.7374	-1.94518	0.0529365	circLAMA2-48	hsaCirc_013637	6:129366218-129393255	CIRCpediaV2		mmuCirc_000845
7	66573385	66576932	-	circAC006001.3_2	exon:intron	64.1197	124.124	0.001	0.001	0.001	0.001	0.001	0.001	0.001	0.001	-3.89259	0.053082	circINTERGENIC-35			circBank
14	23396694	23425418	-	circMYH6_e19:MYH7_e21	DGcirc	66363.9	65703.1	57433	40710.1	58244.5	0.001	0.001	0.001	17149	8774.01	-3.31275	0.0534463		hsaCirc_004714						rnoCirc_004122
3	143985543	143989837	+	circC3orf58_1	exon:utr3	42.7464	0.001	41.4978	0.001	105.059	0.001	67.9806	41.2995	22.185	174.318	1.99932	0.0535393	circC3orf58-1	hsaCirc_010851	3:143985542-143989837	circBank
6	24416397	24418578	+	circMRS2_2	exon:exon	42.7464	62.0621	20.7489	0.001	42.0234	177.951	22.6602	20.6498	22.185	213.056	1.95303	0.0537149	circMRS2-2	hsaCirc_013085	6:24416396-24418578	circBank
4	78826037	78833687	+	circBMP2K_1	exon:exon	0.001	0.001	0.001	0.001	42.0234	25.4215	0.001	144.548	0.001	0.001	4.07895	0.0539793		hsaCirc_011553		circBank				rnoCirc_003549
3	184824545	184834742	+	circVPS8_1	utr5:exon	128.239	20.6874	62.2467	45.1081	42.0234	0.001	22.6602	41.2995	0.001	0.001	-1.80957	0.0540596	circVPS8-3	hsaCirc_011061	3:184824544-184834742	circBank
3	141570912	141577106	+	circRASA2_4	exon:exon	0.001	0.001	41.4978	45.1081	0.001	0.001	0.001	0.001	0.001	0.001	-3.30537	0.0541051
2	206028111	206095791	-	circINO80D_1	exon:intergenic	0.001	0.001	41.4978	45.1081	0.001	0.001	0.001	0.001	0.001	0.001	-3.30537	0.0541095
2	120127688	120168007	+	circEPB41L5_2	exon:exon	0.001	0.001	41.4978	45.1081	0.001	0.001	0.001	0.001	0.001	0.001	-3.30537	0.0541177				circBank
2	37536995	37612258	+	circAC006369.1	intergenic:exon	0.001	0.001	41.4978	45.1081	21.0117	0.001	0.001	0.001	0.001	0.001	-3.30537	0.0541194	circDG-1429	hsaCirc_008017
2	33257284	33315269	+	circLTBP1_21	exon:exon	0.001	0.001	41.4978	45.1081	0.001	0.001	0.001	0.001	0.001	0.001	-3.30537	0.0541248	circLTBP1-12	hsaCirc_007967		circBank
17	64348260	64352463	-	circPECAM1_1	exon:exon	0.001	0.001	41.4978	45.1081	0.001	0.001	0.001	0.001	0.001	0.001	-3.30537	0.0541264			17:64348259-64352463	CIRCpediaV2				rnoCirc_002126
22	31447426	31449531	-	circEIF4ENIF1_2	exon:exon	0.001	0.001	41.4978	45.1081	0.001	0.001	0.001	0.001	0.001	0.001	-3.30537	0.0541275				circBank
17	1050050	1091850	-	circABR_1	exon:exon	0.001	0.001	41.4978	45.1081	0.001	0.001	0.001	0.001	0.001	0.001	-3.30537	0.0541306				CIRCpediaV2
16	53303720	53306397	+	circCHD9_26	exon:exon	0.001	0.001	41.4978	45.1081	0.001	0.001	0.001	0.001	0.001	0.001	-3.30537	0.0541369				circBank
13	113839728	113898658	-	circGAS6_1	exon:intergenic	0.001	0.001	0.001	0.001	0.001	0.001	0.001	0.001	354.96	0.001	4.66632	0.054139
1	114732604	114741615	-	circCSDE1_6	exon:utr5	0.001	0.001	41.4978	45.1081	0.001	0.001	0.001	0.001	0.001	0.001	-3.30537	0.0541467
11	76513386	76516312	+	circEMSY_7	exon:exon	0.001	0.001	41.4978	45.1081	0.001	0.001	0.001	0.001	0.001	0.001	-3.30537	0.0541533				circBank
7	152220523	152238826	-	circKMT2C_9	exon:exon	0.001	0.001	41.4978	45.1081	0.001	0.001	0.001	0.001	0.001	19.3687	-3.30537	0.054155	circKMT2C-4	hsaCirc_014639	7:152220522-152238826	circBank
8	39118086	39187045	+	circADAM32_2	exon:exon	0.001	0.001	41.4978	45.1081	0.001	0.001	0.001	0.001	0.001	0.001	-3.30537	0.0541559				circBank
5	140436104	140464776	+	circANKHD1_1	exon:exon	0.001	0.001	41.4978	45.1081	0.001	0.001	0.001	0.001	0.001	0.001	-3.30536	0.054159				circBank	circAnkhd1-1	mmuCirc_004516	CIRCpediaV2		CIRCpediaV2
10	95336521	95376056	-	circSORBS1_8	exon:exon	0.001	0.001	41.4978	45.1081	21.0117	0.001	0.001	0.001	0.001	19.3687	-3.30536	0.054161	circSORBS1-10	hsaCirc_002370	10:95336520-95376056		circSorbs1-10	mmuCirc_004936		rnoCirc_001235
5	173080585	173123202	+	circCREBRF_3	utr5:exon	0.001	0.001	20.7489	45.1081	0.001	0.001	0.001	0.001	0.001	0.001	-3.30536	0.0541611				circBank	circA930001N09Rik-1	mmuCirc_003997	CIRCpediaV2	rnoCirc_001485
10	104018160	104021733	+	circSLK_4	exon:exon	0.001	0.001	41.4978	45.1081	0.001	0.001	0.001	0.001	0.001	0.001	-3.30536	0.0541672		hsaCirc_002478		circBank			CIRCpediaV2
4	169096402	169136620	-	circSH3RF1_1	utr3:exon	0.001	0.001	41.4978	45.1081	0.001	0.001	0.001	0.001	0.001	0.001	-3.30536	0.054168
8	39160897	39187045	+	circADAM32_9	exon:exon	0.001	0.001	41.4978	45.1081	0.001	0.001	0.001	0.001	0.001	0.001	-3.30536	0.0541689				CIRCpediaV2
9	71866799	71875083	-	circABHD17B_1	exon:utr5	0.001	0.001	41.4978	22.5541	0.001	0.001	0.001	0.001	0.001	0.001	-3.30536	0.0541706	circABHD17B-2			circBank		mmuCirc_004813		rnoCirc_001114
4	88038251	88052158	+	circPKD2_3	exon:exon	0.001	0.001	41.4978	22.5541	0.001	0.001	0.001	0.001	0.001	0.001	-3.30536	0.0541766		hsaCirc_011628		circBank
12	80506024	80510443	+	circPTPRQ_7	exon:exon	0.001	0.001	0.001	0.001	0.001	0.001	0.001	0.001	110.925	58.1061	3.78877	0.0542373				circBank
X	31929596	31968514	-	circDMD_18	exon:exon	21.3732	0.001	124.493	90.2162	21.0117	0.001	22.6602	0.001	0.001	38.7374	-2.19725	0.0544661	circDMD-41	hsaCirc_016157	X:31929595-31968514	circBank	circDmd-4	mmuCirc_009846		rnoCirc_012920
4	86693587	86701801	+	circPTPN13_3	exon:exon	0.001	0.001	103.745	45.1081	21.0117	152.529	113.301	247.797	44.3699	19.3687	1.78902	0.0545102	circPTPN13-2	hsaCirc_011606	4:86693586-86701801	circBank		mmuCirc_007351	CIRCpediaV2
15	83559253	83588771	+	circSH3GL3	exon:exon	0.001	0.001	0.001	0.001	0.001	0.001	22.6602	0.001	66.5549	38.7374	3.47296	0.0545798				circBank			CIRCpediaV2		CIRCpediaV2
22	41170406	41173784	+	circEP300_13	exon:exon	0.001	41.3747	0.001	90.2162	0.001	0.001	0.001	0.001	0.001	19.3687	-2.62574	0.0546033				circBank
6	129143901	129192853	+	circLAMA2_16	exon:exon	106.866	0.001	82.9957	45.1081	84.0469	0.001	22.6602	0.001	22.185	19.3687	-1.80868	0.0546056	circLAMA2-23	hsaCirc_013621	6:129143900-129192853			mmuCirc_000855		rnoCirc_000093
6	158580940	158589782	+	circTMEM181_2	exon:exon	21.3732	82.7495	62.2467	22.5541	0.001	0.001	0.001	0.001	0.001	19.3687	-2.4008	0.0546335	circTMEM181-4	hsaCirc_013850	6:158580939-158589782	circBank
12	120557282	120560886	+	circRNF10_3	exon:exon	21.3732	82.7495	41.4978	67.6622	42.0234	25.4215	0.001	20.6498	0.001	19.3687	-1.7264	0.0546679	circRNF10-5	hsaCirc_004111	12:120557281-120560886	circBank
6	111172695	111177665	+	circSLC16A10_1	exon:exon	21.3732	103.437	207.489	45.1081	0.001	0.001	0.001	41.2995	22.185	38.7374	-1.65321	0.054682	circSLC16A10-1	hsaCirc_013554	6:111172694-111177665	circBank	circSlc16a10-1	mmuCirc_000879		rnoCirc_007439
10	30026103	30029866	-	circJCAD_2	exon:exon	64.1197	20.6874	0.001	22.5541	21.0117	0.001	135.961	247.797	22.185	77.4747	2.06826	0.0547224	circKIAA1462-1	hsaCirc_002003	10:30026102-30029866	circBank
11	16095996	16111926	-	circSOX6_7	exon:intron	42.7464	20.6874	62.2467	135.324	0.001	50.8431	0.001	41.2995	0.001	0.001	-1.86613	0.0547774	circSOX6-8	hsaCirc_002730	11:16095995-16111926	circBank
9	710804	713464	+	circKANK1_5	exon:exon	106.866	0.001	62.2467	157.878	168.094	101.686	45.3204	268.447	244.035	426.111	1.4534	0.0549756	circKANK1-1	hsaCirc_015433	9:710803-713464	circBank		mmuCirc_004829	CIRCpediaV2	rnoCirc_001135	CIRCpediaV2
5	177191884	177204292	+	circNSD1_2	exon:exon	64.1197	82.7495	62.2467	90.2162	21.0117	0.001	22.6602	41.2995	44.3699	0.001	-1.53255	0.0550631		hsaCirc_012939	5:177191883-177204292	circBank		mmuCirc_002530	CIRCpediaV2	rnoCirc_004846
12	120151145	120151391	-	circGCN1_2	exon:exon	0.001	0.001	0.001	0.001	0.001	0.001	135.961	0.001	0.001	38.7374	3.94438	0.0551095				circBank
17	4282798	4296814	-	circUBE2G1_1	utr3:exon	277.852	144.812	124.493	225.541	84.0469	76.2646	0.001	41.2995	110.925	174.318	-1.03579	0.0551339	circUBE2G1-4	hsaCirc_006363	17:4282797-4296814	circBank
2	178673633	178719832	-	circTTN_46	exon:exon	85.4929	62.0621	0.001	45.1081	21.0117	0.001	0.001	0.001	0.001	38.7374	-2.02624	0.0551488	circTTN-200	hsaCirc_008797
1	61383237	61406727	+	circNFIA_4	exon:exon	0.001	0.001	0.001	0.001	0.001	0.001	22.6602	0.001	44.3699	58.1061	3.46151	0.0553599		hsaCirc_000541	1:61383236-61406727	CIRCpediaV2
4	150467673	150491035	-	circLRBA_7	exon:exon	85.4929	62.0621	82.9957	90.2162	0.001	50.8431	0.001	0.001	976.139	755.379	2.30244	0.0554605		hsaCirc_011924	4:150467672-150491035	circBank				rnoCirc_006750
10	95336521	95357803	-	circSORBS1_5	exon:exon	42.7464	41.3747	0.001	45.1081	21.0117	0.001	0.001	0.001	0.001	19.3687	-2.27162	0.0557506	circSORBS1-5	hsaCirc_002368	10:95336520-95357803			mmuCirc_004935
7	87163495	87185980	+	circDMTF1_2	utr5:exon	42.7464	41.3747	0.001	45.1081	21.0117	0.001	0.001	0.001	0.001	19.3687	-2.27162	0.0557513	circDMTF1-2			circBank
7	66808886	66810847	+	circRABGEF1_4	utr3:utr3	85.4929	0.001	0.001	22.5541	0.001	0.001	0.001	0.001	0.001	0.001	-3.55039	0.0558394	circRABGEF1-1			circBank
22	42209651	42215341	-	circTCF20	exon:intergenic	85.4929	41.3747	62.2467	45.1081	0.001	50.8431	0.001	0.001	0.001	19.3687	-1.71104	0.0558421	circTCF20-1	hsaCirc_009927	22:42209650-42215341	circBank	circTcf20-2	mmuCirc_003496	circBase	rnoCirc_011327	CIRCpediaV2
6	129098173	129192853	+	circLAMA2_13	exon:exon	0.001	0.001	124.493	22.5541	0.001	0.001	0.001	0.001	0.001	0.001	-3.5939	0.0559575	circLAMA2-19		6:129098172-129192853
22	31602212	31602785	+	circSFI1	exon:exon	64.1197	41.3747	20.7489	22.5541	0.001	0.001	0.001	20.6498	0.001	0.001	-2.24882	0.055966		hsaCirc_009830		circBank
1	84544202	84566007	+	circSPATA1_2	exon:intergenic	0.001	103.437	0.001	22.5541	0.001	0.001	0.001	0.001	0.001	0.001	-3.55658	0.0560796				circBank
2	53714384	53750941	-	circASB3_5	exon:exon	0.001	0.001	0.001	0.001	0.001	0.001	67.9806	20.6498	0.001	58.1061	3.48354	0.056134				circBank
4	47512504	47525642	+	circATP10D_1	utr5:exon	0.001	0.001	0.001	0.001	0.001	0.001	45.3204	20.6498	0.001	58.1061	3.48354	0.0561342	circATP10D-2			CIRCpediaV2
1	155853276	155853806	-	circGON4L_8	exon:exon	790.809	641.309	373.481	789.392	252.141	457.588	407.884	309.746	244.035	426.111	-0.662915	0.0561542	circGON4L-2	hsaCirc_001033	1:155853275-155853806	circBank
1	54040756	54047372	-	circTMEM59_4	exon:exon	21.3732	62.0621	0.001	0.001	42.0234	0.001	45.3204	82.599	44.3699	58.1061	2.30241	0.0562151	circTMEM59-4	hsaCirc_000499	1:54040755-54047372	circBank
X	32565702	32699293	-	circDMD_57	exon:exon	21.3732	82.7495	103.745	45.1081	42.0234	0.001	0.001	0.001	0.001	19.3687	-2.08605	0.0562323	circDMD-6			CIRCpediaV2
6	144537582	144542870	+	circUTRN_20	exon:exon	85.4929	186.186	186.74	67.6622	84.0469	25.4215	45.3204	61.9493	22.185	38.7374	-1.20375	0.05627	circUTRN-10	hsaCirc_013735	6:144537581-144542870	circBank
6	56526361	56536940	-	circDST_7	exon:exon	42.7464	0.001	62.2467	22.5541	0.001	0.001	0.001	0.001	22.185	0.001	-2.39478	0.0563454			6:56526360-56536940	CIRCpediaV2
3	17009674	17068065	+	circPLCL2_3	exon:exon	64.1197	41.3747	145.242	45.1081	21.0117	25.4215	0.001	41.2995	0.001	19.3687	-1.62407	0.0566887	circPLCL2-4	hsaCirc_010073	3:17009673-17068065	circBank			CIRCpediaV2
5	124639133	124701269	-	circZNF608_2	exon:exon	21.3732	0.001	82.9957	0.001	21.0117	50.8431	45.3204	20.6498	66.5549	154.949	1.76808	0.0567328	circZNF608-3	hsaCirc_012616	5:124639132-124701269	circBank	circZfp608-2	mmuCirc_004586	CIRCpediaV2
20	34029769	34031604	+	circRALY_1	intergenic:utr5	64.1197	62.0621	124.493	67.6622	63.0352	50.8431	22.6602	41.2995	0.001	0.001	-1.50416	0.0567778	circRALY-1	hsaCirc_009377	20:34029768-34031604	circBank
X	77971621	78003236	+	circATP7A_1	utr5:exon	42.7464	0.001	62.2467	45.1081	0.001	0.001	22.6602	0.001	0.001	0.001	-2.38423	0.0569252				circBank
2	30459552	30568176	+	circLCLAT1_4	utr5:exon	85.4929	82.7495	41.4978	67.6622	105.059	0.001	0.001	0.001	0.001	77.4747	-1.71462	0.0569402	circLCLAT1-9			CIRCpediaV2
8	86486484	86507112	-	circRMDN1_2	utr3:exon	0.001	0.001	0.001	22.5541	21.0117	76.2646	22.6602	20.6498	44.3699	38.7374	2.05955	0.0569668	circRMDN1-1			circBank
3	97898883	97915736	+	circCRYBG3_2	exon:exon	0.001	0.001	0.001	0.001	42.0234	0.001	0.001	41.2995	22.185	58.1061	3.45563	0.0570131				CIRCpediaV2				rnoCirc_002368	CIRCpediaV2
19	43497118	43497876	-	circPHLDB3	exon:exon	0.001	0.001	0.001	0.001	0.001	0.001	0.001	41.2995	22.185	38.7374	3.45562	0.057021				CIRCpediaV2
10	101800242	101810314	-	circOGA_12	exon:exon	0.001	0.001	0.001	0.001	0.001	50.8431	22.6602	0.001	0.001	58.1061	3.50383	0.057021		hsaCirc_002445		circBank		mmuCirc_005002	CIRCpediaV2
13	42198478	42209465	+	circDGKH_8	exon:exon	0.001	0.001	0.001	0.001	0.001	50.8431	0.001	20.6498	0.001	58.1061	3.49322	0.057087				circBank
11	108297287	108304852	+	circATM_15	exon:exon	0.001	0.001	0.001	0.001	0.001	50.8431	0.001	20.6498	0.001	58.1061	3.49322	0.0570889		hsaCirc_003213		circBank
1	161778244	161784096	+	circATF6_1	exon:exon	0.001	62.0621	0.001	112.77	21.0117	0.001	0.001	0.001	22.185	19.3687	-2.25874	0.0571802	circATF6-2	hsaCirc_001058	1:161778243-161784096	circBank
3	56668397	56673725	-	circFAM208A_14	exon:exon	64.1197	41.3747	0.001	180.432	42.0234	0.001	0.001	41.2995	22.185	19.3687	-1.89068	0.0571827	circFAM208A-6	hsaCirc_010386		circBank	circD14Abb1e-2	mmuCirc_002849		rnoCirc_004453
22	45689712	45740538	+	circATXN10_4	exon:exon	149.613	103.437	269.736	90.2162	105.059	101.686	22.6602	41.2995	44.3699	19.3687	-1.20466	0.0572273	circATXN10-6	hsaCirc_009948	22:45689711-45740538	circBank	circAtxn10-1	mmuCirc_003502	circBase	rnoCirc_011336	CIRCpediaV2
10	13659323	13663509	-	circFRMD4A_1	exon:exon	42.7464	0.001	20.7489	0.001	0.001	25.4215	0.001	41.2995	44.3699	58.1061	2.56538	0.0572609	circFRMD4A-4	hsaCirc_001852	10:13659322-13663509	circBank
2	8882511	8958642	-	circMBOAT2_3	exon:exon	21.3732	0.001	62.2467	90.2162	0.001	0.001	0.001	20.6498	0.001	19.3687	-2.09933	0.0573114	circMBOAT2-2	hsaCirc_007727	2:8882510-8958642	circBank
6	42632552	42637194	+	circUBR2_7	exon:exon	21.3732	0.001	0.001	0.001	42.0234	25.4215	0.001	61.9493	0.001	38.7374	3.49512	0.0573313		hsaCirc_013210	6:42632551-42637194	circBank				rnoCirc_012289	CIRCpediaV2
7	66775227	66805396	+	circRABGEF1_1	exon:exon	0.001	0.001	0.001	0.001	0.001	0.001	22.6602	0.001	0.001	38.7374	3.48999	0.0573447	circDG-1155			CIRCpediaV2
3	170122591	170129552	-	circPHC3_17	exon:exon	299.225	124.124	165.991	90.2162	63.0352	355.901	113.301	165.198	244.035	445.48	1.04508	0.0573471	circPHC3-11	hsaCirc_010929	3:170122590-170129552	circBank
11	130109429	130122513	+	circAPLP2_2	exon:exon	106.866	62.0621	62.2467	112.77	0.001	50.8431	45.3204	20.6498	22.185	19.3687	-1.30036	0.0577035	circAPLP2-3		11:130109428-130122513	CIRCpediaV2
1	224952670	225007544	+	circDNAH14_3	utr5:exon	21.3732	0.001	82.9957	0.001	0.001	101.686	67.9806	206.498	44.3699	0.001	2.07386	0.0577496	circDH14-2		1:224952669-225007544	circBank
12	101753372	101771157	-	circGNPTAB_2	exon:exon	0.001	0.001	0.001	0.001	0.001	0.001	90.6408	0.001	0.001	77.4747	3.86753	0.0577821				circBank
10	60084602	60085253	-	circANK3_4	exon:exon	213.732	124.124	248.987	67.6622	42.0234	177.951	90.6408	351.046	399.329	251.793	0.982743	0.0578657	circANK3-10	hsaCirc_002113	10:60084601-60085253	circBank
6	129143901	129154683	+	circLAMA2_14	exon:exon	42.7464	41.3747	82.9957	90.2162	0.001	0.001	0.001	0.001	0.001	77.4747	-1.69881	0.0578848	circLAMA2-10	hsaCirc_013619	6:129143900-129154683	CIRCpediaV2
10	115461941	115469329	+	circATRNL1_12	exon:exon	341.972	20.6874	207.489	22.5541	84.0469	0.001	0.001	0.001	0.001	77.4747	-2.33145	0.0579365	circATRNL1-7	hsaCirc_002539	10:115461940-115469329	circBank	circAtrnl1-2	mmuCirc_005064	CIRCpediaV2	rnoCirc_001374	CIRCpediaV2
17	48058367	48058558	-	chr17:48058367-48058558	intergenic:intergenic	0.001	0.001	0.001	0.001	0.001	0.001	0.001	20.6498	66.5549	19.3687	3.47727	0.0579542
4	143415477	143415771	+	circGAB1_1	exon:exon	21.3732	62.0621	62.2467	112.77	0.001	25.4215	0.001	41.2995	66.5549	38.7374	-1.30573	0.0579805	circGAB1-10	hsaCirc_011846	4:143415476-143415771	circBank	circGab1-2	mmuCirc_008944		rnoCirc_005911	CIRCpediaV2
12	130992237	131014340	+	circADGRD1_5	exon:exon	21.3732	0.001	0.001	22.5541	0.001	0.001	22.6602	61.9493	66.5549	116.212	2.0345	0.0580503	circGPR133-1	hsaCirc_004180	12:130992236-131014340	CIRCpediaV2
10	7367649	7381949	-	circSFMBT2_12	exon:utr5	0.001	41.3747	20.7489	22.5541	84.0469	50.8431	113.301	20.6498	66.5549	38.7374	1.77195	0.0581333	circSFMBT2-8	hsaCirc_001812	10:7367648-7381949	circBank
21	41237513	41257326	+	circBACE2_3	exon:exon	21.3732	20.6874	41.4978	22.5541	0.001	127.108	67.9806	0.001	88.7399	96.8434	1.41246	0.0581361	circBACE2-3	hsaCirc_009705	21:41237512-41257326	circBank
10	68025546	68044558	-	circHERC4_27	exon:intergenic	21.3732	20.6874	103.745	67.6622	0.001	0.001	22.6602	20.6498	22.185	0.001	-1.70089	0.0581445		hsaCirc_002155	10:68025545-68044558	circBank
8	140864312	140890769	-	circPTK2_36	exon:exon	705.316	558.559	539.472	518.743	399.223	406.744	135.961	433.645	377.145	309.899	-0.625052	0.0581899	circPTK2-2	hsaCirc_015414	8:140864311-140890769	circBank		mmuCirc_003411	CIRCpediaV2	rnoCirc_011247
9	111533739	111534353	+	circZNF483_3	exon:exon	64.1197	20.6874	41.4978	22.5541	21.0117	152.529	22.6602	103.249	110.925	0.001	1.42364	0.0582037	circZNF483-2	hsaCirc_015906	9:111533738-111534353	circBank
10	24495147	24545103	+	circKIAA1217_11	exon:exon	0.001	62.0621	82.9957	67.6622	0.001	127.108	67.9806	41.2995	133.11	77.4747	1.22777	0.0582488	circKIAA1217-10	hsaCirc_001958	10:24495146-24545103
2	39336920	39337581	-	circMAP4K3_8	exon:exon	170.986	165.499	124.493	45.1081	105.059	0.001	0.001	41.2995	66.5549	77.4747	-1.60639	0.0583842	circMAP4K3-3	hsaCirc_008054	2:39336919-39337581	circBank
2	159729009	159752571	+	circ7-Mar_3	utr5:exon	64.1197	20.6874	62.2467	45.1081	42.0234	0.001	0.001	20.6498	0.001	0.001	-1.95767	0.0585326	circMARCH7-3	hsaCirc_008646	2:159729008-159752571	circBank			CIRCpediaV2
3	155828182	155842619	-	circSLC33A1_1	utr3:exon	85.4929	62.0621	41.4978	90.2162	84.0469	0.001	0.001	41.2995	44.3699	19.3687	-1.57745	0.0586831	circSLC33A1-5		3:155828181-155842619	circBank		mmuCirc_006080	CIRCpediaV2	rnoCirc_006657	CIRCpediaV2
12	31451940	31499671	-	circDENND5B_19	exon:exon	21.3732	41.3747	0.001	67.6622	0.001	0.001	0.001	0.001	22.185	19.3687	-1.85879	0.0589067	circDENND5B-21	hsaCirc_003634	12:31451939-31499671	CIRCpediaV2
12	80313476	80323840	+	circOTOGL_9	exon:exon	0.001	0.001	0.001	0.001	0.001	0.001	0.001	61.9493	44.3699	19.3687	3.4832	0.0590728
3	142736379	142785040	+	circTRPC1_2	exon:exon	42.7464	0.001	41.4978	135.324	0.001	25.4215	0.001	0.001	0.001	38.7374	-2.05772	0.0590936	circTRPC1-6	hsaCirc_010845	3:142736378-142785040	circBank
20	41512846	41514952	-	circCHD6_3	exon:exon	42.7464	20.6874	20.7489	67.6622	0.001	0.001	0.001	20.6498	22.185	0.001	-1.84883	0.0591279	circCHD6-6	hsaCirc_009477	20:41512845-41514952	circBank			CIRCpediaV2	rnoCirc_008417
13	46020449	46045516	-	circZC3H13_14	exon:utr5	0.001	20.6874	0.001	112.77	0.001	0.001	0.001	0.001	0.001	19.3687	-2.77478	0.059294	circZC3H13-6	hsaCirc_004421	13:46020448-46045516	circBank
13	32732101	32746100	+	circPDS5B_9	exon:exon	42.7464	82.7495	20.7489	157.878	42.0234	0.001	45.3204	20.6498	22.185	19.3687	-1.47202	0.0592968	circPDS5B-2	hsaCirc_004313	13:32732100-32746100	circBank
1	23030469	23059167	+	circKDM1A_3	exon:exon	85.4929	62.0621	0.001	0.001	42.0234	76.2646	67.9806	82.599	44.3699	135.581	1.6072	0.0593391	circKDM1A-6	hsaCirc_000198		circBank
6	35619096	35620274	-	circFKBP5_2	exon:exon	0.001	0.001	20.7489	0.001	0.001	0.001	45.3204	0.001	66.5549	19.3687	2.58236	0.0595492		hsaCirc_013157	6:35619095-35620274	circBank		mmuCirc_004008	CIRCpediaV2	rnoCirc_007236	CIRCpediaV2
8	66896170	66905335	+	circMCMDC2_3	exon:exon	0.001	0.001	0.001	0.001	21.0117	0.001	45.3204	0.001	66.5549	19.3687	3.49847	0.0596972	circMCMDC2-1	hsaCirc_015061		CIRCpediaV2
2	33252677	33280158	+	circLTBP1_15	exon:exon	0.001	0.001	20.7489	0.001	42.0234	50.8431	0.001	41.2995	22.185	58.1061	2.57666	0.0597911			2:33252676-33280158	circBank		mmuCirc_004252	CIRCpediaV2
3	156694020	156696025	+	circTIPARP_2	exon:exon	0.001	0.001	20.7489	0.001	0.001	50.8431	22.6602	0.001	22.185	38.7374	2.41877	0.0598306		hsaCirc_010892	3:156694019-156696025	circBank			CIRCpediaV2		CIRCpediaV2
3	16294856	16303592	+	circOXNAD1_3	exon:utr3	320.598	124.124	248.987	180.432	105.059	101.686	22.6602	61.9493	66.5549	193.687	-1.09171	0.0598744	circOXD1-1	hsaCirc_010069	3:16294855-16303592	circBank
2	61311540	61350693	-	circUSP34_14	exon:exon	277.852	248.248	414.978	180.432	189.105	50.8431	0.001	206.498	133.11	96.8434	-1.20739	0.0599848	circUSP34-6	hsaCirc_008207	2:61311539-61350693	circBank
5	43675511	43704400	+	circNNT_13	exon:utr3	854.929	537.872	518.723	879.608	609.34	432.166	339.903	454.295	310.59	600.429	-0.61819	0.0600785	circNNT-6	hsaCirc_012252	5:43675510-43704400	circBank
7	18762157	18835997	+	circHDAC9_17	exon:exon	0.001	0.001	0.001	0.001	0.001	76.2646	0.001	0.001	0.001	77.4747	3.89805	0.0600809	circHDAC9-14	hsaCirc_014002		circBank
20	58999343	58999809	-	circCTSZ	intron:intron	0.001	0.001	0.001	0.001	21.0117	50.8431	45.3204	41.2995	0.001	0.001	3.32465	0.0602103
21	37472684	37480826	+	circDYRK1A_5	exon:exon	64.1197	20.6874	62.2467	0.001	0.001	0.001	0.001	0.001	0.001	0.001	-3.48131	0.0602159		hsaCirc_009675		circBank				rnoCirc_002339
2	152662603	152669270	-	circPRPF40A_1	exon:exon	64.1197	20.6874	62.2467	0.001	0.001	0.001	0.001	0.001	0.001	0.001	-3.48131	0.0602167		hsaCirc_008613		circBank
1	100152385	100173370	-	circLRRC39_2	exon:utr5	42.7464	124.124	82.9957	90.2162	21.0117	0.001	45.3204	41.2995	66.5549	38.7374	-1.24679	0.0602342	circLRRC39-5	hsaCirc_000801	1:100152384-100173370	circBank
12	32598497	32625779	+	circFGD4_11	exon:utr3	42.7464	0.001	0.001	135.324	84.0469	0.001	0.001	0.001	22.185	19.3687	-2.3989	0.0603415	circFGD4-5	hsaCirc_003652	12:32598496-32625779	circBank
11	34086064	34092056	+	circCAPRIN1_4	exon:exon	0.001	0.001	20.7489	0.001	63.0352	25.4215	0.001	20.6498	66.5549	38.7374	2.57967	0.0606851	circCAPRIN1-6	hsaCirc_002826	11:34086063-34092056	circBank
10	119926036	119933787	+	circSEC23IP_3	exon:utr3	42.7464	103.437	0.001	67.6622	0.001	0.001	0.001	20.6498	0.001	38.7374	-1.78342	0.0608053	circSEC23IP-1	hsaCirc_002558	10:119926035-119933787	circBank
4	169537809	169556095	-	circNEK1_14	exon:exon	85.4929	41.3747	145.242	112.77	126.07	0.001	0.001	20.6498	110.925	77.4747	-1.27323	0.0609128	circNEK1-19	hsaCirc_012016	4:169537808-169556095	circBank		mmuCirc_008845		rnoCirc_004591
10	5699525	5714207	+	circFAM208B_1	intron:exon	149.613	62.0621	207.489	270.649	42.0234	50.8431	67.9806	123.899	66.5549	116.212	-0.909366	0.0609452	circDG-305	hsaCirc_001788	10:5699524-5714207	circBank
X	80707427	80719656	-	circBRWD3_1	exon:exon	42.7464	41.3747	103.745	22.5541	63.0352	0.001	22.6602	20.6498	0.001	0.001	-1.93268	0.0610481	circBRWD3-1		X:80707426-80719656	circBank
1	183114531	183115637	+	circLAMC1_1	exon:exon	0.001	20.6874	0.001	0.001	0.001	0.001	67.9806	20.6498	0.001	38.7374	3.51161	0.0610788		hsaCirc_001192		circBank
17	76287192	76290077	-	circQRICH2_1	exon:exon	0.001	0.001	0.001	0.001	0.001	0.001	67.9806	20.6498	0.001	38.7374	3.51161	0.0610795		hsaCirc_006881		circBank
12	20629908	20654205	+	circPDE3A_9	exon:exon	21.3732	0.001	145.242	67.6622	63.0352	0.001	0.001	0.001	0.001	38.7374	-2.29254	0.0611345	circPDE3A-6	hsaCirc_003529	12:20629907-20654205	circBank
3	188755058	188760282	+	circLPP_7	intergenic:exon	0.001	0.001	0.001	90.2162	0.001	0.001	0.001	0.001	0.001	0.001	-3.75458	0.0611655
3	179754732	179765848	+	circUSP13_8	exon:exon	0.001	0.001	0.001	90.2162	0.001	0.001	0.001	0.001	0.001	0.001	-3.75458	0.061168				circBank		mmuCirc_006017
2	178834268	178978675	-	chr2:178834268-178978675	NA	0.001	0.001	0.001	67.6622	0.001	0.001	0.001	0.001	0.001	0.001	-3.75458	0.0611706
2	61490642	61495613	-	circXPO1_12	exon:exon	0.001	0.001	0.001	90.2162	0.001	0.001	0.001	0.001	0.001	0.001	-3.75458	0.0611729				circBank
2	53875627	53887989	-	circPSME4_6	exon:exon	0.001	0.001	0.001	90.2162	0.001	0.001	0.001	0.001	0.001	0.001	-3.75458	0.0611752
2	8943187	8987761	-	circMBOAT2_9	exon:intron	0.001	0.001	0.001	90.2162	0.001	0.001	0.001	0.001	0.001	0.001	-3.75458	0.0611775		hsaCirc_007734		circBank
2	208271511	208273733	+	circPIKFYVE_1	utr5:exon	0.001	0.001	0.001	90.2162	0.001	0.001	0.001	0.001	0.001	0.001	-3.75458	0.0611798				circBank
2	207555628	207570321	+	circCREB1_1	utr5:exon	0.001	0.001	0.001	90.2162	0.001	0.001	0.001	0.001	0.001	0.001	-3.75458	0.0611821				circBank		mmuCirc_000220	CIRCpediaV2
2	186636082	186668920	+	circITGAV_2	exon:exon	0.001	0.001	0.001	90.2162	0.001	0.001	0.001	0.001	0.001	0.001	-3.75458	0.0611843
2	178579209	178580486	+	circTTN-AS1_28	intron:intron	0.001	0.001	0.001	90.2162	0.001	0.001	0.001	0.001	0.001	0.001	-3.75459	0.0611866
2	119771477	119809991	+	circPTPN4_1	exon:intergenic	0.001	0.001	0.001	90.2162	0.001	0.001	0.001	0.001	0.001	0.001	-3.75459	0.0611889				circBank
2	36476889	36479694	+	circCRIM1_14	exon:exon	0.001	0.001	0.001	90.2162	0.001	0.001	0.001	0.001	0.001	0.001	-3.75459	0.0611912				circBank		mmuCirc_004265	circBase	rnoCirc_010120	CIRCpediaV2
X	21658959	21737697	-	circSMPX	intergenic:exon	0.001	0.001	0.001	90.2162	0.001	0.001	0.001	0.001	0.001	0.001	-3.75459	0.0611935
X	72085223	72086958	+	circNHSL2	intron:intron	0.001	0.001	0.001	90.2162	0.001	0.001	0.001	0.001	0.001	0.001	-3.75459	0.0611958
22	40186799	40187494	-	chr22:40186799-40187494	intergenic:intergenic	0.001	0.001	0.001	90.2162	0.001	0.001	0.001	0.001	0.001	0.001	-3.75459	0.0611981
22	29822335	29825780	-	circASCC2_1	exon:exon	0.001	0.001	0.001	67.6622	0.001	0.001	0.001	0.001	0.001	0.001	-3.75459	0.0612004				circBank		mmuCirc_001212		rnoCirc_003834
22	50372020	50394261	+	circPPP6R2_2	intergenic:intron	0.001	0.001	0.001	90.2162	0.001	0.001	0.001	0.001	0.001	0.001	-3.75459	0.0612027
20	44500258	44501300	-	circSERINC3_1	utr3:exon	0.001	0.001	0.001	90.2162	0.001	0.001	0.001	0.001	0.001	0.001	-3.75459	0.061205				CIRCpediaV2
20	6769426	6770088	-	chr20:6769426-6770088	intergenic:intergenic	0.001	0.001	0.001	67.6622	0.001	0.001	0.001	0.001	0.001	0.001	-3.75459	0.0612091
20	59987453	60033763	+	chr20:59987453-60033763	NA	0.001	0.001	0.001	90.2162	0.001	0.001	0.001	0.001	0.001	0.001	-3.75459	0.0612131
19	42287810	42287975	+	circCIC	exon:exon	0.001	0.001	0.001	90.2162	0.001	0.001	0.001	0.001	0.001	0.001	-3.75459	0.0612172				CIRCpediaV2			CIRCpediaV2
18	70047971	70121700	-	circRTTN_3	exon:exon	0.001	0.001	0.001	90.2162	0.001	0.001	0.001	0.001	0.001	0.001	-3.75459	0.0612212
17	61946020	61995365	-	circMED13_3	utr3:exon	0.001	0.001	0.001	90.2162	0.001	0.001	0.001	0.001	0.001	0.001	-3.75459	0.0612252	circMED13-6
12	80443752	80510443	+	circPTPRQ_4	exon:exon	0.001	0.001	0.001	0.001	0.001	0.001	0.001	41.2995	133.11	0.001	3.84603	0.0612275
17	57838895	57839830	-	circMRPS23	utr3:utr3	0.001	0.001	0.001	90.2162	0.001	0.001	0.001	0.001	0.001	0.001	-3.7546	0.0612293
17	15259094	15260761	-	circPMP22	exon:utr5	0.001	0.001	0.001	90.2162	0.001	0.001	0.001	0.001	0.001	0.001	-3.7546	0.0612333				circBank
17	67866464	67894165	+	circBPTF_2	exon:exon	0.001	0.001	0.001	90.2162	0.001	0.001	0.001	0.001	0.001	0.001	-3.7546	0.0612374
17	29478251	29510992	+	circTAOK1_6	exon:exon	0.001	0.001	0.001	90.2162	0.001	0.001	0.001	0.001	0.001	0.001	-3.7546	0.0612414
16	78108423	78109835	+	circWWOX	exon:exon	0.001	0.001	0.001	90.2162	0.001	0.001	0.001	0.001	0.001	0.001	-3.7546	0.0612455				circBank
15	90481960	90486132	+	circIQGAP1_8	exon:utr3	0.001	0.001	0.001	90.2162	0.001	0.001	0.001	0.001	0.001	0.001	-3.7546	0.0612536		hsaCirc_005809		CIRCpediaV2
14	71009634	71013202	+	circPCNX1_4	exon:exon	0.001	0.001	0.001	67.6622	0.001	0.001	0.001	0.001	0.001	0.001	-3.7546	0.0612576	circPCNX-8	hsaCirc_005001		circBank
13	50027207	50075653	-	circDLEU2_3	exon:exon	0.001	0.001	0.001	90.2162	0.001	0.001	0.001	0.001	0.001	0.001	-3.7546	0.0612617				CIRCpediaV2
13	98409338	98435706	+	circFARP1_4	exon:exon	0.001	0.001	0.001	90.2162	0.001	0.001	0.001	0.001	0.001	0.001	-3.7546	0.0612657				CIRCpediaV2
12	131993319	132003065	-	chr12:131993319-132003065	intergenic:intergenic	0.001	0.001	0.001	67.6622	0.001	0.001	0.001	0.001	0.001	0.001	-3.75461	0.0612698
12	123323680	123328895	-	circSBNO1_6	exon:exon	0.001	0.001	0.001	90.2162	0.001	0.001	0.001	0.001	0.001	0.001	-3.75461	0.0612738				CIRCpediaV2			CIRCpediaV2
1	74706259	74706457	-	circCRYZ_1	utr3:utr3	0.001	0.001	0.001	90.2162	0.001	0.001	0.001	0.001	0.001	0.001	-3.75461	0.0612778
12	105142453	105160148	+	circWASHC4_2	exon:exon	0.001	0.001	0.001	90.2162	0.001	0.001	0.001	0.001	0.001	0.001	-3.75461	0.0612819
12	90675293	90679945	+	chr12:90675293-90679945	intergenic:intergenic	0.001	0.001	0.001	90.2162	0.001	0.001	0.001	0.001	0.001	0.001	-3.75461	0.0612859	circINTERGENIC-294	hsaCirc_003878
12	47780154	47781744	+	circSLC48A1	utr3:utr3	0.001	0.001	0.001	90.2162	0.001	0.001	0.001	0.001	0.001	0.001	-3.75461	0.06129
11	74078115	74078717	-	circC2CD3_2	exon:exon	0.001	0.001	0.001	90.2162	0.001	0.001	0.001	0.001	0.001	0.001	-3.75461	0.061294				circBank
11	65429880	65432519	-	chr11:65429880-65432519	intergenic:intergenic	0.001	0.001	0.001	90.2162	0.001	0.001	0.001	0.001	0.001	0.001	-3.75461	0.0612981
1	51355916	51356337	-	circEPS15_1	utr3:utr3	0.001	0.001	0.001	90.2162	0.001	0.001	0.001	0.001	0.001	0.001	-3.75461	0.0613021
11	86250296	86252240	+	circEED_1	exon:exon	0.001	0.001	0.001	90.2162	0.001	0.001	0.001	20.6498	0.001	0.001	-3.75461	0.0613062		hsaCirc_003128		circBank
11	70354301	70378195	+	circPPFIA1_6	exon:exon	0.001	0.001	0.001	90.2162	0.001	0.001	0.001	0.001	0.001	0.001	-3.75462	0.0613102		hsaCirc_003015		circBank		mmuCirc_008697
10	18596208	18648645	-	circNSUN6_2	exon:exon	0.001	0.001	0.001	90.2162	0.001	0.001	0.001	0.001	0.001	0.001	-3.75462	0.0613143				CIRCpediaV2
9	89605667	89605880	+	circGADD45G	exon:exon	0.001	0.001	0.001	90.2162	0.001	0.001	0.001	0.001	0.001	0.001	-3.75462	0.0613183				circBank
9	33826606	33831754	+	circUBE2R2_1	intron:intron	0.001	0.001	0.001	90.2162	21.0117	0.001	0.001	0.001	0.001	0.001	-3.75462	0.0613224
8	105326682	105327455	+	circZFPM2_1	intron:intron	0.001	0.001	0.001	90.2162	0.001	0.001	0.001	0.001	0.001	0.001	-3.75462	0.0613304
8	28907628	28907988	+	circHMBOX1_1	intron:intron	0.001	0.001	0.001	90.2162	0.001	0.001	0.001	0.001	0.001	0.001	-3.75462	0.061332
7	73574383	73576701	-	circTBL2	utr5:utr3	0.001	0.001	0.001	90.2162	0.001	0.001	0.001	0.001	0.001	0.001	-3.75462	0.0613335
7	128830609	128846452	+	chr7:128830609-128846452	ambiguous	0.001	0.001	0.001	90.2162	0.001	0.001	0.001	0.001	0.001	0.001	-3.75462	0.0613351
7	93252653	93276305	+	circVPS50_2	exon:exon	0.001	0.001	0.001	90.2162	0.001	0.001	0.001	0.001	0.001	0.001	-3.75462	0.0613366	circCCDC132-2	hsaCirc_014349		circBank		mmuCirc_007659	CIRCpediaV2	rnoCirc_008631	CIRCpediaV2
7	80633197	80671164	+	circCD36_1	intergenic:exon	0.001	0.001	0.001	90.2162	0.001	0.001	0.001	0.001	0.001	0.001	-3.75462	0.0613381
6	161027255	161027515	-	chr6:161027255-161027515	intergenic:intergenic	0.001	0.001	0.001	90.2162	0.001	0.001	0.001	0.001	0.001	0.001	-3.75462	0.0613397
6	161091379	161106705	+	circMAP3K4_7	exon:exon	0.001	0.001	0.001	90.2162	0.001	0.001	0.001	0.001	0.001	0.001	-3.75462	0.0613412				CIRCpediaV2
6	156829227	161049979	+	circARID1B_e2:MAP3K4_e3	DGcirc	0.001	0.001	0.001	67.6622	0.001	0.001	0.001	0.001	0.001	0.001	-3.75462	0.0613427
6	96525297	96536390	+	circUFL1	exon:exon	0.001	0.001	0.001	90.2162	0.001	0.001	0.001	0.001	0.001	0.001	-3.75462	0.0613445
4	168250954	168267983	-	circDDX60_2	exon:exon	0.001	0.001	0.001	90.2162	0.001	0.001	0.001	0.001	0.001	0.001	-3.75462	0.0613462
4	74984221	74984777	-	chr4:74984221-74984777	intergenic:intergenic	0.001	0.001	0.001	90.2162	0.001	0.001	0.001	0.001	0.001	0.001	-3.75462	0.0613479
4	70982294	70982573	-	chr4:70982294-70982573	intergenic:intergenic	0.001	0.001	0.001	90.2162	0.001	0.001	0.001	0.001	0.001	0.001	-3.75463	0.0613496
4	46964970	46979456	-	circGABRA4_3	exon:intron	0.001	0.001	0.001	90.2162	0.001	0.001	0.001	0.001	0.001	0.001	-3.75463	0.0613513
4	38699904	38700471	-	chr4:38699904-38700471	intergenic:intergenic	0.001	0.001	0.001	90.2162	0.001	0.001	0.001	0.001	0.001	0.001	-3.75463	0.061353
3	183033991	183041750	-	circMCCC1_2	exon:exon	0.001	0.001	0.001	90.2162	0.001	0.001	0.001	0.001	0.001	0.001	-3.75463	0.0613547				circBank
3	167695596	167725473	-	circPDCD10	exon:utr5	21.3732	0.001	0.001	67.6622	0.001	0.001	0.001	0.001	0.001	0.001	-3.75463	0.0613565	circPDCD10-1	hsaCirc_010909	3:167695595-167725473	circBank
18	49257010	49282175	-	circDYM_1	exon:exon	21.3732	62.0621	0.001	45.1081	0.001	0.001	0.001	0.001	0.001	19.3687	-2.2794	0.0614131		hsaCirc_007233		circBank		mmuCirc_004672		rnoCirc_005721
7	112954603	112986664	-	circHRAT17_2	intergenic:exon	85.4929	103.437	62.2467	90.2162	21.0117	25.4215	0.001	20.6498	0.001	96.8434	-1.26239	0.0615195	circOTHERS-27	hsaCirc_014459	7:112954602-112986664
12	116918531	116964854	+	circFBXW8_1	intron:exon	21.3732	41.3747	82.9957	0.001	21.0117	0.001	0.001	0.001	0.001	0.001	-3.46196	0.0615454		hsaCirc_004092		circBank
20	5557945	5604440	-	circGPCPD1_2	exon:utr5	21.3732	41.3747	82.9957	0.001	0.001	0.001	0.001	0.001	0.001	0.001	-3.46196	0.0615462	circGPCPD1-1	hsaCirc_009283	20:5557944-5604440	circBank			CIRCpediaV2
1	74483447	74492266	+	circTNNI3K_25	intron:exon	21.3732	20.6874	82.9957	0.001	0.001	0.001	0.001	0.001	0.001	0.001	-3.46196	0.0615464	circLRRC53-2	hsaCirc_000632
2	39516414	39518710	+	circAC007388.1	exon:exon	21.3732	62.0621	0.001	45.1081	0.001	0.001	0.001	0.001	22.185	0.001	-2.27034	0.0617328				circBank
12	80534015	80546697	+	circPTPRQ_10	exon:exon	0.001	0.001	0.001	0.001	0.001	0.001	0.001	0.001	177.48	19.3687	3.96667	0.0620253				circBank
6	100766565	100805880	-	circASCC3_6	exon:exon	21.3732	20.6874	20.7489	90.2162	42.0234	0.001	0.001	0.001	22.185	38.7374	-2.02685	0.0621048	circASCC3-3		6:100766564-100805880	circBank
17	17847639	17850952	-	circTOM1L2_1	utr3:exon	85.4929	62.0621	20.7489	0.001	42.0234	50.8431	67.9806	123.899	110.925	96.8434	1.44249	0.0621719	circTOM1L2-2	hsaCirc_006422	17:17847638-17850952
2	109585126	109585838	-	circ10-Sep_5	exon:exon	0.001	20.6874	0.001	22.5541	21.0117	0.001	22.6602	165.198	0.001	0.001	3.92173	0.0621815	circSEPT10-1	hsaCirc_008461	2:109585125-109585838	circBank		mmuCirc_000943	CIRCpediaV2	rnoCirc_007349	CIRCpediaV2
7	77292952	77294938	+	circCCDC146_7	exon:utr3	0.001	0.001	41.4978	157.878	42.0234	0.001	22.6602	0.001	0.001	19.3687	-2.52801	0.0624078		hsaCirc_014239	7:77292951-77294938	circBank
17	4282798	4307123	-	circUBE2G1_2	utr3:exon	106.866	124.124	207.489	112.77	0.001	25.4215	0.001	61.9493	0.001	96.8434	-1.28577	0.0624835	circUBE2G1-1	hsaCirc_006364	17:4282797-4307123	circBank				rnoCirc_001760
10	15572211	15586664	-	circITGA8_5	exon:exon	0.001	0.001	0.001	0.001	0.001	50.8431	22.6602	20.6498	0.001	0.001	3.33976	0.0625001	circITGA8-2	hsaCirc_001866		circBank
1	160323431	160332557	-	circCOPA	exon:exon	128.239	103.437	62.2467	22.5541	105.059	50.8431	158.621	144.548	155.295	174.318	1.21376	0.0625752	circCOPA-1	hsaCirc_001052		circBank
12	2448976	2612013	+	circCACNA1C_12	exon:exon	21.3732	0.001	20.7489	135.324	0.001	0.001	0.001	20.6498	0.001	19.3687	-2.36603	0.062773	circCAC1C-6			CIRCpediaV2	circCac1c-2
4	3099274	3107423	+	circHTT_2	exon:exon	0.001	0.001	0.001	0.001	0.001	0.001	67.9806	0.001	44.3699	19.3687	3.51693	0.0628574				circBank			CIRCpediaV2
8	19948180	19956083	+	circLPL_2	exon:exon	128.239	82.7495	165.991	0.001	21.0117	0.001	45.3204	0.001	0.001	0.001	-2.52036	0.0628606	circLPL-1	hsaCirc_014801	8:19948179-19956083	circBank
12	108652272	108654410	-	circCORO1C_1	exon:exon	1645.74	1737.74	2012.64	1263.03	1071.6	1067.7	1472.91	2250.82	2307.24	2459.82	0.47749	0.0630513	circCORO1C-1	hsaCirc_003962	12:108652271-108654410	circBank
9	20715322	20789608	+	circFOCAD_6	utr5:exon	21.3732	103.437	290.485	225.541	168.094	0.001	0.001	0.001	88.7399	96.8434	-1.80518	0.0630664	circFOCAD-6	hsaCirc_015556		circBank		mmuCirc_006625	CIRCpediaV2		CIRCpediaV2
4	143527868	143530526	+	circSMARCA5_2	exon:exon	21.3732	0.001	41.4978	0.001	0.001	25.4215	0.001	20.6498	66.5549	58.1061	2.54356	0.0631012	circSMARCA5-2	hsaCirc_011861	4:143527867-143530526	circBank
3	47918719	47928350	-	circMAP4_10	exon:exon	64.1197	0.001	0.001	67.6622	0.001	0.001	0.001	0.001	22.185	0.001	-2.44865	0.0631761	circMAP4-1	hsaCirc_010302		circBank
6	129491901	129507642	+	circLAMA2_60	exon:exon	64.1197	0.001	0.001	67.6622	0.001	0.001	0.001	0.001	22.185	0.001	-2.44865	0.0631788	circLAMA2-5		6:129491900-129507642
2	178689813	178715264	-	circTTN_113	exon:exon	0.001	0.001	145.242	22.5541	0.001	0.001	0.001	0.001	0.001	19.3687	-2.62819	0.0632566	circTTN-277		2:178689812-178715264
1	32030298	32045390	+	circKHDRBS1_3	exon:exon	0.001	0.001	0.001	0.001	21.0117	0.001	67.9806	41.2995	0.001	19.3687	3.53165	0.0638642	circDG-1144	hsaCirc_000297	1:32030297-32045390	circBank
4	185247294	185267155	+	circSNX25_1	utr5:exon	0.001	20.6874	20.7489	45.1081	42.0234	50.8431	22.6602	82.599	221.85	38.7374	1.66923	0.0638789	circSNX25-3			circBank		mmuCirc_008827
20	32316218	32316874	+	circKIF3B_2	exon:exon	64.1197	82.7495	62.2467	45.1081	147.082	177.951	90.6408	165.198	155.295	38.7374	1.0872	0.0638951		hsaCirc_009360	20:32316217-32316874	circBank	circKif3b-1	mmuCirc_005831	CIRCpediaV2
4	64289710	64314763	-	circTECRL_1	exon:exon	726.69	496.497	871.455	834.5	714.398	177.951	203.942	309.746	488.069	852.222	-0.706845	0.0638993	circTECRL-11	hsaCirc_011496	4:64289709-64314763	CIRCpediaV2
12	110128950	110132636	+	circIFT81_4	exon:exon	21.3732	41.3747	0.001	22.5541	0.001	76.2646	113.301	20.6498	44.3699	58.1061	1.68536	0.0640508		hsaCirc_004006	12:110128949-110132636	circBank
16	67939886	67940478	-	circLCAT	intergenic:exon	42.7464	82.7495	103.745	67.6622	0.001	0.001	0.001	0.001	66.5549	0.001	-1.44254	0.0641072	circLCAT-1	hsaCirc_006187	16:67939885-67940478	circBank
2	23798138	23834078	-	circATAD2B_11	exon:exon	21.3732	20.6874	41.4978	45.1081	42.0234	50.8431	45.3204	82.599	88.7399	96.8434	1.22811	0.0641325	circATAD2B-13	hsaCirc_007814	2:23798137-23834078	circBank
3	81642781	81705613	-	circGBE1_8	exon:exon	128.239	41.3747	165.991	45.1081	21.0117	0.001	0.001	0.001	66.5549	38.7374	-1.62214	0.0641819	circGBE1-8	hsaCirc_010521	3:81642780-81705613	circBank
2	213310059	213350645	+	circSPAG16_4	exon:exon	21.3732	41.3747	0.001	67.6622	42.0234	152.529	90.6408	144.548	22.185	96.8434	1.35884	0.0643019	circSPAG16-3	hsaCirc_009089	2:213310058-213350645	circBank
15	74923648	74926887	-	circCOX5A_1	utr3:exon	42.7464	0.001	0.001	0.001	42.0234	0.001	45.3204	41.2995	0.001	77.4747	2.69346	0.0643932	circCOX5A-1		15:74923647-74926887	circBank
10	1056348	1072293	+	circWDR37_1	intergenic:utr5	0.001	20.6874	0.001	0.001	0.001	50.8431	67.9806	20.6498	0.001	58.1061	2.58718	0.0644357				circBank
5	108946130	108959347	+	circFER_14	exon:exon	0.001	20.6874	0.001	0.001	21.0117	25.4215	0.001	61.9493	22.185	116.212	2.79055	0.064445	circFER-3	hsaCirc_012538	5:108946129-108959347	circBank		mmuCirc_004165	CIRCpediaV2	rnoCirc_012722	CIRCpediaV2
8	94534839	94543942	-	circVIRMA_3	exon:exon	0.001	20.6874	20.7489	45.1081	0.001	0.001	0.001	20.6498	0.001	0.001	-2.25458	0.0645422		hsaCirc_015191	8:94534838-94543942	circBank
1	230663141	230675124	+	circCOG2_6	exon:exon	106.866	62.0621	82.9957	135.324	63.0352	152.529	113.301	144.548	133.11	329.268	0.868516	0.0645508	circCOG2-3	hsaCirc_001492	1:230663140-230675124	circBank					CIRCpediaV2
6	104833042	104852371	-	circHACE1_10	exon:exon	0.001	0.001	82.9957	67.6622	0.001	0.001	0.001	0.001	22.185	0.001	-2.52711	0.0646177	circHACE1-2	hsaCirc_013504		circBank		mmuCirc_000910		rnoCirc_007478
16	83906987	83908282	+	circMLYCD_1	exon:exon	0.001	0.001	0.001	0.001	0.001	0.001	0.001	0.001	66.5549	77.4747	3.59978	0.0646871				circBank
1	186893011	186911389	+	circPLA2G4A	exon:exon	0.001	20.6874	0.001	0.001	0.001	0.001	22.6602	103.249	0.001	77.4747	2.81892	0.0646877	circPLA2G4A-1		1:186893010-186911389	CIRCpediaV2
7	102158560	102178657	+	circCUX1_4	exon:exon	0.001	0.001	20.7489	0.001	42.0234	0.001	67.9806	0.001	44.3699	77.4747	2.72378	0.0647606	circCUX1-3	hsaCirc_014392	7:102158559-102178657	circBank
1	7835762	7837149	+	circPER3_3	exon:exon	21.3732	41.3747	41.4978	0.001	21.0117	76.2646	0.001	61.9493	66.5549	58.1061	1.47416	0.0652737	circPER3-1	hsaCirc_000030	1:7835761-7837149	circBank
11	22203804	22239684	+	circANO5_3	exon:exon	21.3732	82.7495	145.242	90.2162	21.0117	25.4215	22.6602	41.2995	22.185	38.7374	-1.35901	0.0653939	circANO5-13	hsaCirc_002784	11:22203803-22239684	circBank
16	27213585	27215008	+	circKDM8_2	exon:exon	320.598	310.311	373.481	451.081	210.117	76.2646	113.301	289.097	332.775	174.318	-0.695875	0.0655359	circKDM8-2	hsaCirc_006066	16:27213584-27215008	circBank
10	68644698	68647005	+	circTET1_1	exon:exon	170.986	248.248	207.489	157.878	105.059	254.215	294.583	185.848	465.884	213.056	0.720146	0.0656876	circTET1-1	hsaCirc_002192	10:68644697-68647005	circBank				rnoCirc_007330
5	170878097	170924550	+	circRANBP17_3	exon:exon	64.1197	0.001	0.001	67.6622	0.001	0.001	0.001	0.001	0.001	0.001	-2.4143	0.0657608	circRANBP17-5	hsaCirc_012917		circBank				rnoCirc_001509
1	77916055	77936044	+	circNEXN_4	utr5:exon	42.7464	20.6874	20.7489	22.5541	21.0117	0.001	0.001	0.001	0.001	0.001	-3.07874	0.0658003			1:77916054-77936044
2	15394227	15417712	-	circNBAS_10	exon:exon	0.001	0.001	0.001	22.5541	0.001	50.8431	67.9806	0.001	44.3699	38.7374	2.06259	0.0658419	circNBAS-2	hsaCirc_007782		circBank
3	13129305	13129525	-	chr3:13129305-13129525	intergenic:intergenic	106.866	62.0621	331.983	135.324	21.0117	50.8431	67.9806	20.6498	110.925	58.1061	-1.04662	0.0661234	circINTERGENIC-137	hsaCirc_010046		circBank
1	77916055	77918273	+	circNEXN_2	utr5:exon	64.1197	124.124	207.489	248.095	84.0469	25.4215	45.3204	123.899	110.925	58.1061	-1.11274	0.0663233	circNEXN-11	hsaCirc_000670	1:77916054-77918273	CIRCpediaV2				rnoCirc_007101
16	19644886	19652090	+	circVPS35L_7	exon:exon	0.001	0.001	41.4978	0.001	21.0117	25.4215	67.9806	20.6498	44.3699	0.001	2.44108	0.066324	circC16orf62-7	hsaCirc_006016	16:19644885-19652090	circBank				rnoCirc_000761
6	105115686	105125578	-	circBVES_3	exon:exon	149.613	20.6874	124.493	90.2162	63.0352	25.4215	0.001	20.6498	22.185	96.8434	-1.28515	0.0665275	circBVES-2	hsaCirc_013507	6:105115685-105125578	circBank				rnoCirc_007477
2	169557187	169563350	-	circFASTKD1_12	exon:exon	0.001	20.6874	41.4978	67.6622	0.001	25.4215	0.001	0.001	0.001	0.001	-2.39013	0.0668893	circFASTKD1-6	hsaCirc_008687		circBank
10	15109040	15112963	-	circNMT2_1	utr3:exon	0.001	0.001	0.001	0.001	21.0117	0.001	0.001	61.9493	0.001	77.4747	3.62506	0.0669556	circNMT2-2	hsaCirc_001859		circBank
19	32915337	32918339	-	circCEP89_4	exon:exon	64.1197	20.6874	0.001	0.001	0.001	76.2646	113.301	0.001	110.925	77.4747	1.95088	0.0670733		hsaCirc_007525	19:32915336-32918339	circBank
15	58107319	58116664	-	circALDH1A2_4	exon:intron	0.001	0.001	0.001	0.001	0.001	0.001	22.6602	20.6498	88.7399	0.001	3.49742	0.0673777
12	1371833	1444750	+	circERC1_17	exon:utr3	85.4929	62.0621	145.242	67.6622	84.0469	76.2646	271.922	165.198	155.295	96.8434	0.94412	0.0675486	circERC1-10	hsaCirc_003378		circBank
13	52397232	52402694	-	circTHSD1_4	exon:intron	21.3732	0.001	0.001	0.001	0.001	50.8431	45.3204	0.001	88.7399	0.001	2.60435	0.0678242		hsaCirc_004473	13:52397231-52402694	circBank
7	3619080	3642105	+	circSDK1	exon:exon	0.001	41.3747	62.2467	0.001	0.001	101.686	22.6602	103.249	22.185	77.4747	1.62746	0.067827		hsaCirc_013926	7:3619079-3642105	circBank		mmuCirc_007562	CIRCpediaV2	rnoCirc_002742
14	99458279	99465813	-	circSETD3_3	exon:utr5	1154.15	1510.18	1307.18	1330.69	924.516	762.646	725.126	867.29	976.139	1278.33	-0.339152	0.0680875	circSETD3-1	hsaCirc_005151	14:99458278-99465813	circBank	circSetd3-1		CIRCpediaV2		CIRCpediaV2
7	128574720	128580094	+	circAC090114.3_1	exon:exon	64.1197	20.6874	41.4978	0.001	0.001	0.001	0.001	0.001	0.001	0.001	-3.49889	0.0680917		hsaCirc_014493		circBank
20	34480599	34481206	+	circITCH_8	exon:exon	85.4929	20.6874	41.4978	0.001	0.001	0.001	0.001	0.001	0.001	0.001	-3.49889	0.0680924		hsaCirc_009390		circBank			CIRCpediaV2
5	140438461	140449305	+	circANKHD1_3	exon:exon	21.3732	0.001	20.7489	0.001	0.001	0.001	22.6602	41.2995	66.5549	77.4747	2.17448	0.0681163	circANKHD1-2	hsaCirc_012769		circBank		mmuCirc_004518	CIRCpediaV2
4	155696756	155722192	+	circGUCY1A1_2	utr5:exon	256.479	413.747	518.723	180.432	462.258	76.2646	45.3204	123.899	199.665	232.424	-0.89258	0.0681971	circGUCY1A3-1	hsaCirc_011964	4:155696755-155722192	circBank
7	99491077	99494631	-	circZNF394_2	intergenic:exon	0.001	0.001	20.7489	90.2162	0.001	25.4215	0.001	0.001	0.001	0.001	-2.66934	0.0682492		hsaCirc_014377
21	21410274	21432281	+	circNCAM2_3	exon:exon	0.001	0.001	0.001	0.001	0.001	0.001	0.001	20.6498	88.7399	19.3687	3.46327	0.0684244				circBank			CIRCpediaV2
13	20058575	20067390	+	circZMYM2_10	exon:exon	128.239	41.3747	103.745	157.878	84.0469	0.001	45.3204	61.9493	66.5549	38.7374	-1.18683	0.0684385	circZMYM2-13	hsaCirc_004206	13:20058574-20067390	circBank			CIRCpediaV2
8	70583164	70598255	-	circTRAM1_2	exon:exon	0.001	0.001	0.001	22.5541	21.0117	0.001	22.6602	41.2995	44.3699	77.4747	2.15594	0.0685002	circTRAM1-2	hsaCirc_015104	8:70583163-70598255	circBank
1	92605307	92704744	-	circEVI5_7	exon:exon	85.4929	124.124	82.9957	112.77	21.0117	25.4215	0.001	41.2995	110.925	58.1061	-1.08357	0.0685641	circEVI5-12	hsaCirc_000740		circBank			CIRCpediaV2
18	9182382	9211784	+	circANKRD12_3	exon:exon	21.3732	62.0621	41.4978	0.001	21.0117	0.001	0.001	0.001	0.001	0.001	-3.50204	0.0685947				circBank
8	70637815	70641050	-	circLACTB2_1	utr3:exon	0.001	0.001	82.9957	0.001	0.001	0.001	113.301	61.9493	177.48	19.3687	2.23634	0.0686485		hsaCirc_015106	8:70637814-70641050	circBank
21	44079564	44080127	+	circTRAPPC10_2	exon:exon	0.001	0.001	0.001	0.001	0.001	0.001	0.001	20.6498	22.185	77.4747	3.42312	0.0686897				circBank
4	174297966	174331762	+	circCEP44	utr5:intergenic	64.1197	20.6874	20.7489	45.1081	63.0352	25.4215	135.961	41.2995	155.295	96.8434	1.43142	0.0687537	circCEP44-1	hsaCirc_012036	4:174297965-174331762	circBank
3	183643480	183672484	+	circKLHL24_4	utr5:exon	854.929	1241.24	1390.18	1060.04	966.539	508.431	543.845	289.097	1064.88	890.959	-0.571921	0.0690657	circKLHL24-8	hsaCirc_011038	3:183643479-183672484	circBank			CIRCpediaV2	rnoCirc_002560
16	17258988	17259498	-	circXYLT1_2	exon:exon	21.3732	0.001	0.001	0.001	0.001	76.2646	22.6602	20.6498	44.3699	0.001	2.43148	0.0690717	circXYLT1-1	hsaCirc_005994		circBank		mmuCirc_008559		rnoCirc_000753
17	5338019	5346925	+	circRABEP1_7	exon:exon	0.001	41.3747	0.001	0.001	0.001	101.686	45.3204	41.2995	0.001	38.7374	2.23659	0.069148				CIRCpediaV2			CIRCpediaV2
15	85655417	85684873	+	circAKAP13_11	exon:exon	128.239	0.001	41.4978	22.5541	21.0117	0.001	0.001	0.001	0.001	19.3687	-2.57189	0.0691641	circAKAP13-14	hsaCirc_005755	15:85655416-85684873	CIRCpediaV2			CIRCpediaV2
10	4830675	4842504	+	circAKR1E2_1	exon:exon	21.3732	20.6874	0.001	67.6622	21.0117	0.001	0.001	0.001	0.001	19.3687	-2.29049	0.0692609		hsaCirc_001778	10:4830674-4842504	circBank
1	16929846	16930594	+	circCROCC	exon:exon	0.001	0.001	0.001	0.001	0.001	0.001	0.001	0.001	44.3699	77.4747	3.58124	0.069306
3	105670233	105685466	-	circCBLB_2	exon:exon	106.866	124.124	207.489	22.5541	105.059	0.001	22.6602	0.001	88.7399	38.7374	-1.82897	0.0694007	circCBLB-4	hsaCirc_010565	3:105670232-105685466	circBank				rnoCirc_002390	CIRCpediaV2
2	178719554	178722937	-	circTTN_158	exon:exon	64.1197	103.437	124.493	90.2162	0.001	0.001	0.001	0.001	22.185	116.212	-1.49815	0.0694672	circTTN-97	hsaCirc_008853	2:178719553-178722937	CIRCpediaV2
X	135359892	135360810	+	circZNF449_1	exon:utr3	0.001	0.001	0.001	0.001	0.001	76.2646	0.001	0.001	66.5549	0.001	3.56144	0.0694771
14	32821402	32824815	+	circAKAP6_16	utr3:utr3	149.613	20.6874	228.238	90.2162	0.001	25.4215	45.3204	20.6498	0.001	77.4747	-1.45515	0.0696073	circAKAP6-12	hsaCirc_004794	14:32821401-32824815	circBank	circAkap6-3	mmuCirc_002023	circBase
17	62010550	62035608	-	circMED13_13	exon:exon	85.4929	0.001	0.001	0.001	21.0117	25.4215	45.3204	82.599	88.7399	96.8434	1.90712	0.0696485	circMED13-2	hsaCirc_006790	17:62010549-62035608	circBank			CIRCpediaV2
15	50648687	50663046	-	circTRPM7_15	exon:exon	106.866	41.3747	186.74	90.2162	21.0117	101.686	0.001	0.001	22.185	38.7374	-1.44492	0.0696529	circTRPM7-5	hsaCirc_005409	15:50648686-50663046	circBank
5	123545417	123575963	+	circCSNK1G3_3	utr5:exon	235.105	103.437	290.485	360.865	273.152	152.529	67.9806	61.9493	155.295	232.424	-0.88518	0.0696549	circCSNK1G3-3	hsaCirc_012614	5:123545416-123575963	circBank			circBase	rnoCirc_005598
2	159438303	159439212	-	circBAZ2B_9	exon:exon	0.001	0.001	0.001	0.001	0.001	0.001	67.9806	61.9493	0.001	0.001	3.5655	0.0696961				CIRCpediaV2
13	60444683	60535233	+	circTDRD3_7	exon:exon	0.001	62.0621	82.9957	22.5541	0.001	0.001	0.001	0.001	0.001	19.3687	-2.39104	0.0698395			13:60444682-60535233	circBank
5	94909251	94924021	-	circMCTP1_5	exon:exon	0.001	20.6874	20.7489	22.5541	21.0117	25.4215	135.961	61.9493	0.001	0.001	2.8562	0.0700013	circMCTP1-4	hsaCirc_012490	5:94909250-94924021	circBank		mmuCirc_002615
9	123169902	123184298	-	circSTRBP_8	exon:utr5	170.986	20.6874	82.9957	225.541	0.001	0.001	0.001	123.899	44.3699	38.7374	-1.70614	0.0706614	circSTRBP-4	hsaCirc_015990	9:123169901-123184298	circBank		mmuCirc_005321	CIRCpediaV2	rnoCirc_007662
13	113839728	113881492	-	circGAS6_e5:LINC00454_e2	DGcirc	0.001	0.001	0.001	0.001	0.001	0.001	0.001	0.001	288.405	0.001	4.36137	0.0709032
7	139398599	139409654	+	circLUC7L2_2	exon:exon	0.001	20.6874	103.745	22.5541	63.0352	76.2646	67.9806	61.9493	155.295	154.949	1.60129	0.0710659	circLUC7L2-5	hsaCirc_014568		circBank		mmuCirc_007793	CIRCpediaV2
3	89340916	89342090	+	circEPHA3_1	exon:exon	21.3732	20.6874	0.001	45.1081	42.0234	25.4215	0.001	0.001	0.001	0.001	-2.2572	0.0713668	circEPHA3-1	hsaCirc_010525	3:89340915-89342090	circBank				rnoCirc_002239
21	32694228	32695282	-	circSYNJ1_2	exon:exon	0.001	20.6874	0.001	0.001	21.0117	50.8431	45.3204	61.9493	0.001	0.001	2.62935	0.0713797	circSYNJ1-1	hsaCirc_009635		circBank
2	200439122	200440784	+	circSPATS2L_6	exon:exon	21.3732	0.001	62.2467	0.001	84.0469	0.001	90.6408	61.9493	22.185	116.212	1.87424	0.0714253	circSPATS2L-3	hsaCirc_008956	2:200439121-200440784	circBank		mmuCirc_000165	CIRCpediaV2	rnoCirc_012469
9	2054597	2123937	+	circSMARCA2_7	exon:exon	0.001	0.001	20.7489	0.001	0.001	0.001	67.9806	41.2995	0.001	38.7374	2.62125	0.0716562			9:2054596-2123937	circBank			CIRCpediaV2
15	90486954	90492711	+	circIQGAP1_10	exon:exon	213.732	289.623	0.001	180.432	84.0469	50.8431	45.3204	41.2995	44.3699	135.581	-1.33255	0.0716657	circIQGAP1-5	hsaCirc_005813	15:90486953-90492711	circBank		mmuCirc_008394
6	159682474	159688242	-	circSOD2_2	utr3:exon	64.1197	124.124	62.2467	135.324	0.001	50.8431	203.942	227.147	221.85	135.581	0.935131	0.0716963	circSOD2-1	hsaCirc_013858	6:159682473-159688242	circBank
1	26446316	26447660	+	circDHDDS	exon:exon	0.001	124.124	20.7489	67.6622	63.0352	203.372	203.942	309.746	44.3699	0.001	1.6112	0.0717006	circDHDDS-2	hsaCirc_000230	1:26446315-26447660	circBank
14	32535554	32600792	+	circAKAP6_6	exon:exon	42.7464	0.001	165.991	0.001	21.0117	0.001	0.001	0.001	0.001	0.001	-3.84733	0.0717786	circAKAP6-2	hsaCirc_004787	14:32535553-32600792	circBank			CIRCpediaV2
1	180003174	180024582	+	circCEP350_7	exon:exon	42.7464	0.001	0.001	0.001	21.0117	127.108	45.3204	0.001	66.5549	19.3687	2.38558	0.0717917	circCEP350-9	hsaCirc_001173	1:180003173-180024582	circBank
4	113174416	113199109	+	circANK2_1	exon:exon	42.7464	62.0621	207.489	67.6622	168.094	76.2646	135.961	82.599	244.035	193.687	0.973831	0.0719824	circANK2-10	hsaCirc_011736	4:113174415-113199109	circBank				rnoCirc_007007
5	38350501	38370462	+	circEGFLAM_1	exon:exon	64.1197	20.6874	0.001	67.6622	21.0117	25.4215	0.001	20.6498	0.001	0.001	-1.84877	0.0720231	circEGFLAM-1	hsaCirc_012200	5:38350500-38370462	CIRCpediaV2				rnoCirc_006395
2	169555124	169563350	-	circFASTKD1_11	exon:exon	106.866	20.6874	62.2467	22.5541	0.001	0.001	0.001	20.6498	0.001	19.3687	-1.96748	0.0721455	circFASTKD1-5	hsaCirc_008686	2:169555123-169563350	circBank
4	15625252	15644708	-	circFBXL5_3	utr3:exon	128.239	62.0621	186.74	180.432	210.117	76.2646	45.3204	61.9493	44.3699	116.212	-0.939707	0.0721737	circFBXL5-4	hsaCirc_011262	4:15625251-15644708	circBank	circFbxl5-1	mmuCirc_007166	circBase	rnoCirc_003741
22	25895156	25921409	+	circMYO18B_9	exon:exon	0.001	20.6874	0.001	0.001	21.0117	0.001	158.621	0.001	0.001	38.7374	2.93857	0.07231	circMYO18B-10	hsaCirc_009781	22:25895155-25921409
2	61482957	61493053	-	circXPO1_8	exon:exon	21.3732	62.0621	0.001	0.001	21.0117	25.4215	45.3204	61.9493	22.185	174.318	1.95708	0.0723863	circXPO1-12	hsaCirc_008218	2:61482956-61493053	circBank
3	63912588	63913225	+	circATXN7_2	exon:exon	21.3732	0.001	20.7489	0.001	0.001	76.2646	45.3204	0.001	22.185	58.1061	2.07949	0.0724046	circATXN7-3	hsaCirc_010446	3:63912587-63913225	circBank		mmuCirc_002792	CIRCpediaV2	rnoCirc_004009
13	60483775	60535233	+	circTDRD3_16	exon:exon	0.001	20.6874	0.001	0.001	21.0117	0.001	113.301	0.001	66.5549	19.3687	2.7518	0.0726112				circBank
11	118581246	118584644	+	circARCN1_1	exon:exon	128.239	62.0621	103.745	45.1081	126.07	101.686	135.961	185.848	44.3699	174.318	0.980347	0.0726416	circARCN1-2	hsaCirc_003287	11:118581245-118584644	circBank
4	128466608	128483487	+	circAC108062.1_4	exon:exon	0.001	0.001	103.745	22.5541	0.001	0.001	0.001	0.001	0.001	0.001	-3.43561	0.0728415		hsaCirc_011808		CIRCpediaV2
9	19276158	19300331	+	circDENND4C_1	utr5:exon	0.001	0.001	103.745	22.5541	0.001	0.001	0.001	0.001	0.001	0.001	-3.43561	0.0728421				circBank
2	171925537	171979363	+	circHAT1_2	exon:exon	0.001	0.001	0.001	0.001	21.0117	0.001	0.001	0.001	22.185	154.949	3.86952	0.0729009		hsaCirc_008725	2:171925536-171979363	circBank
3	47867246	47877523	-	circMAP4_3	exon:exon	21.3732	144.812	20.7489	45.1081	63.0352	0.001	45.3204	0.001	22.185	0.001	-2.0778	0.0729886	circMAP4-4	hsaCirc_010296	3:47867245-47877523	CIRCpediaV2		mmuCirc_009676
4	102726589	102730736	-	circMANBA_18	exon:intron	170.986	103.437	186.74	180.432	42.0234	50.8431	67.9806	103.249	44.3699	154.949	-0.80745	0.0730313	circMANBA-7	hsaCirc_011690		circBank
6	99412551	99416428	-	circPNISR_3	exon:exon	42.7464	20.6874	20.7489	0.001	21.0117	0.001	45.3204	61.9493	110.925	77.4747	1.82919	0.0731362	circPNISR-1	hsaCirc_013479	6:99412550-99416428	circBank
14	75117195	75124223	-	circNEK9_7	exon:exon	21.3732	0.001	20.7489	67.6622	0.001	0.001	0.001	0.001	22.185	0.001	-2.26596	0.0734341				circBank			CIRCpediaV2
11	113815174	113817837	-	circUSP28_9	exon:exon	21.3732	0.001	20.7489	67.6622	0.001	0.001	0.001	0.001	22.185	0.001	-2.26596	0.073437	circUSP28-6	hsaCirc_003250		circBank
17	12635001	12642549	+	chr17:12635001-12642549	NA	0.001	20.6874	20.7489	67.6622	21.0117	0.001	0.001	20.6498	0.001	0.001	-2.2594	0.0735974		hsaCirc_006405	17:12635000-12642549
9	136011520	136016429	-	circNACC2	utr3:exon	0.001	0.001	0.001	0.001	0.001	0.001	90.6408	0.001	44.3699	0.001	3.56394	0.0736572
15	43809755	43815074	-	circMFAP1_1	exon:exon	0.001	0.001	0.001	0.001	0.001	0.001	90.6408	0.001	44.3699	0.001	3.56394	0.0736574				CIRCpediaV2
5	143054439	143057747	+	circARHGAP26_11	exon:exon	406.091	496.497	477.225	473.635	231.129	203.372	339.903	268.447	332.775	174.318	-0.556546	0.0736758	circARHGAP26-3	hsaCirc_012801	5:143054438-143057747	circBank		mmuCirc_004555	CIRCpediaV2	rnoCirc_005542
10	68165702	68175461	+	circMYPN_12	exon:exon	42.7464	20.6874	20.7489	112.77	42.0234	25.4215	0.001	20.6498	0.001	19.3687	-1.76287	0.0738055	circMYPN-9	hsaCirc_002171	10:68165701-68175461	CIRCpediaV2
5	141409268	141410620	+	circPCDHGB6	utr5:utr5	0.001	0.001	0.001	0.001	0.001	25.4215	0.001	20.6498	22.185	38.7374	3.25969	0.0738635	circPCDHGB6-1	hsaCirc_012783	5:141409267-141410620	circBank
8	30101898	30106843	+	circLEPROTL1_2	exon:utr3	0.001	20.6874	0.001	0.001	0.001	25.4215	22.6602	20.6498	0.001	38.7374	3.26794	0.0738829	circLEPROTL1-2	hsaCirc_014862	8:30101897-30106843	circBank
7	121015665	121064313	+	circCPED1_1	exon:exon	0.001	20.6874	41.4978	22.5541	0.001	0.001	0.001	0.001	0.001	0.001	-3.07024	0.0739432	circCPED1-10	hsaCirc_014474		circBank
18	21366027	21454563	+	circGREB1L_4	utr5:exon	0.001	20.6874	41.4978	22.5541	0.001	0.001	0.001	0.001	0.001	19.3687	-3.07024	0.0739444
8	123077111	123129218	+	circTBC1D31_8	exon:exon	0.001	20.6874	41.4978	22.5541	0.001	0.001	0.001	0.001	0.001	0.001	-3.07024	0.0739453
6	56552184	56573887	-	circDST_11	exon:exon	0.001	20.6874	41.4978	22.5541	84.0469	0.001	0.001	0.001	0.001	0.001	-3.07024	0.0739466	circDST-8		6:56552183-56573887	circBank
10	119902799	119904277	+	circSEC23IP_1	exon:exon	0.001	20.6874	41.4978	22.5541	42.0234	0.001	0.001	0.001	0.001	0.001	-3.07024	0.0739472				circBank		mmuCirc_008626	CIRCpediaV2	rnoCirc_000828
14	92142164	92155323	+	circCPSF2_3	exon:exon	21.3732	0.001	41.4978	22.5541	0.001	0.001	0.001	0.001	0.001	0.001	-3.06976	0.0739768				circBank
9	120763738	120776226	-	circFBXW2_1	utr3:exon	21.3732	0.001	41.4978	22.5541	21.0117	0.001	0.001	0.001	0.001	0.001	-3.06976	0.073978
1	200807376	200832845	+	circCAMSAP2_3	exon:exon	21.3732	0.001	41.4978	22.5541	0.001	0.001	0.001	0.001	0.001	0.001	-3.06976	0.0739836				circBank	circCamsap2-1	mmuCirc_000465		rnoCirc_003158
6	82214227	82223620	-	circIBTK_8	exon:exon	21.3732	0.001	41.4978	22.5541	21.0117	0.001	0.001	0.001	0.001	0.001	-3.06976	0.0739842				circBank
19	24105940	24128180	+	circZNF254	exon:utr3	21.3732	0.001	41.4978	22.5541	0.001	0.001	0.001	0.001	0.001	0.001	-3.06975	0.0739893	circZNF254-1		19:24105939-24128180	circBank
20	58434602	58441083	+	circVAPB_2	exon:exon	21.3732	0.001	41.4978	22.5541	0.001	0.001	0.001	0.001	0.001	0.001	-3.06975	0.0739899				circBank				rnoCirc_008486
6	129312861	129328412	+	circLAMA2_39	exon:exon	21.3732	0.001	41.4978	22.5541	42.0234	0.001	0.001	0.001	0.001	0.001	-3.06975	0.0739911	circLAMA2-6		6:129312860-129328412
17	61982198	61995365	-	circMED13_9	exon:exon	106.866	20.6874	62.2467	135.324	147.082	25.4215	45.3204	0.001	66.5549	0.001	-1.50699	0.074116	circMED13-14	hsaCirc_006787	17:61982197-61995365	circBank		mmuCirc_001608	CIRCpediaV2
2	68490190	68513680	+	circAPLF_1	exon:exon	0.001	20.6874	41.4978	22.5541	0.001	101.686	45.3204	41.2995	110.925	0.001	1.51934	0.0741958	circAPLF-9	hsaCirc_008269	2:68490189-68513680	circBank
20	21214535	21232830	+	circKIZ_2	exon:exon	0.001	82.7495	0.001	22.5541	0.001	0.001	0.001	0.001	0.001	0.001	-3.35037	0.0742064		hsaCirc_009345	20:21214534-21232830	circBank		mmuCirc_005812	CIRCpediaV2
1	226250839	226287797	-	circLIN9_1	exon:exon	0.001	82.7495	0.001	22.5541	0.001	0.001	0.001	0.001	0.001	0.001	-3.35038	0.0742206				circBank
15	58621471	58640960	-	circADAM10_1	exon:exon	0.001	82.7495	0.001	22.5541	0.001	0.001	0.001	0.001	0.001	0.001	-3.35038	0.0742323				CIRCpediaV2
11	47337391	47337794	-	circMYBPC3_2	exon:exon	42.7464	144.812	124.493	67.6622	0.001	50.8431	0.001	20.6498	22.185	19.3687	-1.57803	0.0742354	circMYBPC3-5	hsaCirc_002883	11:47337390-47337794
6	118491686	118523920	-	circCEP85L_1	exon:exon	0.001	62.0621	0.001	22.5541	0.001	0.001	0.001	0.001	0.001	0.001	-3.35039	0.0742441		hsaCirc_013590		circBank			CIRCpediaV2
14	60107586	60125823	+	circPCNX4_1	utr5:exon	0.001	0.001	82.9957	180.432	0.001	0.001	45.3204	0.001	0.001	19.3687	-2.0249	0.0743477				circBank
19	16679984	16682508	+	circTMEM38A_2	exon:exon	21.3732	103.437	20.7489	90.2162	63.0352	25.4215	0.001	20.6498	44.3699	0.001	-1.58162	0.074396	circTMEM38A-2	hsaCirc_007478	19:16679983-16682508	circBank
12	80355736	80367739	+	circOTOGL_14	exon:exon	0.001	0.001	0.001	0.001	0.001	0.001	0.001	41.2995	110.925	0.001	3.67351	0.0744069
22	38245935	38248019	-	circTMEM184B_1	exon:utr5	0.001	20.6874	20.7489	45.1081	0.001	0.001	22.6602	0.001	0.001	0.001	-2.24789	0.074433		hsaCirc_009872	22:38245934-38248019	circBank				rnoCirc_011290
15	29761139	29766542	-	circTJP1_13	exon:exon	0.001	20.6874	20.7489	67.6622	0.001	0.001	22.6602	0.001	0.001	0.001	-2.24789	0.0744346	circTJP1-6	hsaCirc_005237	15:29761138-29766542	circBank
11	22236163	22263043	+	circANO5_12	exon:exon	256.479	41.3747	82.9957	225.541	231.129	0.001	22.6602	82.599	88.7399	96.8434	-1.33554	0.0744937	circANO5-16	hsaCirc_002794	11:22236162-22263043	circBank
13	41811225	41887361	-	circVWA8_30	exon:exon	170.986	41.3747	124.493	22.5541	63.0352	50.8431	0.001	0.001	0.001	38.7374	-1.71436	0.0745305	circVWA8-2	hsaCirc_004375	13:41811224-41887361	circBank
3	142748258	142781029	+	circTRPC1_5	exon:exon	85.4929	0.001	0.001	22.5541	21.0117	0.001	0.001	0.001	0.001	0.001	-3.34555	0.0745592	circTRPC1-5	hsaCirc_010846		circBank
14	24974665	25010640	-	circSTXBP6_4	utr5:utr5	85.4929	20.6874	0.001	22.5541	0.001	0.001	0.001	20.6498	0.001	0.001	-3.34556	0.0745729		hsaCirc_004744		circBank
5	148406257	148410765	+	circFBXO38_4	exon:exon	85.4929	0.001	0.001	22.5541	0.001	0.001	0.001	0.001	0.001	0.001	-3.34556	0.0745858	circFBXO38-2	hsaCirc_012842		circBank
1	93876268	93877862	-	circDNTTIP2	exon:exon	0.001	20.6874	0.001	22.5541	0.001	50.8431	158.621	41.2995	22.185	0.001	2.05629	0.0749031	circDNTTIP2-1	hsaCirc_000751	1:93876267-93877862	circBank
8	108228267	108241913	-	circEIF3E	utr3:exon	64.1197	82.7495	0.001	45.1081	0.001	0.001	0.001	0.001	0.001	0.001	-3.55249	0.0750543	circEIF3E-2	hsaCirc_015282	8:108228266-108241913	circBank
15	65715478	65761438	-	circDENND4A_11	exon:utr5	149.613	41.3747	186.74	135.324	21.0117	0.001	45.3204	0.001	0.001	154.949	-1.55814	0.0751421	circDENND4A-5	hsaCirc_005558		circBank
4	7780304	168224376	-	chr4:7780304-168224376	NA	0.001	0.001	0.001	135.324	0.001	0.001	0.001	0.001	22.185	0.001	-3.09724	0.0751495
14	71105235	71105440	+	circPCNX1_16	exon:exon	0.001	0.001	0.001	0.001	0.001	0.001	67.9806	41.2995	0.001	0.001	3.58429	0.0752202		hsaCirc_005009		circBank
3	319683	328354	+	circCHL1_1	utr5:exon	21.3732	0.001	0.001	0.001	0.001	101.686	0.001	0.001	44.3699	38.7374	2.5945	0.0754464		hsaCirc_009982		circBank
8	123253322	123267386	-	circZHX1_2	utr5:utr5	85.4929	0.001	82.9957	0.001	0.001	0.001	0.001	0.001	0.001	0.001	-3.62588	0.0755546	circZHX1-2			circBank
11	9286455	9299701	-	circTMEM41B_2	utr3:exon	0.001	82.7495	82.9957	0.001	0.001	0.001	0.001	0.001	0.001	0.001	-3.63106	0.0758772	circTMEM41B-2	hsaCirc_002680		circBank				rnoCirc_000654	CIRCpediaV2
18	9182382	9221999	+	circANKRD12_5	exon:exon	1239.65	1427.43	1805.16	1037.49	840.469	813.489	997.049	722.742	887.399	910.328	-0.370991	0.0760361	circDG-1194	hsaCirc_007019		circBank	circAnkrd12-2
5	64325186	64330406	+	circRNF180_2	exon:exon	170.986	82.7495	352.732	90.2162	231.129	152.529	113.301	227.147	399.329	348.636	0.876189	0.0761137		hsaCirc_012317	5:64325185-64330406	circBank
11	86022367	86031611	-	circPICALM_18	exon:exon	406.091	268.936	456.476	383.419	189.105	50.8431	158.621	103.249	377.145	251.793	-0.66332	0.0762227	circPICALM-16	hsaCirc_003126	11:86022366-86031611	circBank		mmuCirc_008432		rnoCirc_000553
12	7495089	125211880	+	circTMEM132B	intergenic:intron	21.3732	0.001	0.001	0.001	0.001	0.001	158.621	0.001	133.11	0.001	3.15189	0.0763319
9	112142320	112157613	-	circSUSD1_10	exon:exon	42.7464	20.6874	0.001	22.5541	42.0234	0.001	0.001	0.001	0.001	0.001	-3.09219	0.0763872		hsaCirc_015915	9:112142319-112157613	circBank			CIRCpediaV2
4	88475841	88494331	+	circHERC5_2	exon:exon	42.7464	20.6874	0.001	22.5541	0.001	0.001	0.001	0.001	0.001	0.001	-3.09219	0.0763896		hsaCirc_011639	4:88475840-88494331	circBank
15	59202326	59214720	-	circMYO1E_6	exon:exon	42.7464	20.6874	0.001	22.5541	0.001	0.001	0.001	0.001	0.001	0.001	-3.09219	0.0763966	circMYO1E-2	hsaCirc_005471		circBank
16	47497399	47503090	+	circPHKB_1	exon:exon	42.7464	20.6874	0.001	22.5541	0.001	0.001	0.001	0.001	0.001	0.001	-3.09219	0.0763975				circBank	circPhkb-3	mmuCirc_008979	CIRCpediaV2	rnoCirc_005868
2	197416741	197420542	-	circSF3B1	exon:exon	42.7464	20.6874	0.001	22.5541	0.001	0.001	0.001	0.001	0.001	0.001	-3.0922	0.0763994		hsaCirc_008945		circBank
4	47763379	47786925	-	circCORIN_20	exon:exon	0.001	227.561	311.234	135.324	147.082	177.951	22.6602	268.447	687.734	736.01	1.4364	0.0764106	circCORIN-2	hsaCirc_011423	4:47763378-47786925	CIRCpediaV2	circCorin-5	mmuCirc_007242	CIRCpediaV2	rnoCirc_003651
8	139885879	139910300	-	circTRAPPC9_1	exon:exon	0.001	0.001	0.001	0.001	0.001	25.4215	22.6602	41.2995	0.001	19.3687	3.27834	0.0764389				circBank		mmuCirc_003391	CIRCpediaV2		CIRCpediaV2
2	40428473	40446648	-	circSLC8A1_14	exon:intergenic	448.838	310.311	456.476	135.324	294.164	25.4215	113.301	61.9493	266.22	154.949	-1.05683	0.076441	circSLC8A1-17	hsaCirc_008064	2:40428472-40446648	circBank
5	134773696	134796150	+	circDDX46_2	exon:utr3	21.3732	41.3747	0.001	22.5541	0.001	0.001	0.001	0.001	0.001	0.001	-3.09285	0.0765359				circBank
20	37065424	37068186	-	circRBL1_6	exon:exon	21.3732	41.3747	0.001	22.5541	0.001	0.001	0.001	0.001	0.001	0.001	-3.09285	0.0765362		hsaCirc_009454		circBank
1	51421786	51447105	-	circEPS15_7	exon:exon	21.3732	41.3747	0.001	22.5541	0.001	0.001	0.001	0.001	0.001	0.001	-3.09285	0.076539	circEPS15-11	hsaCirc_000462	1:51421785-51447105	CIRCpediaV2
3	100732508	100736716	+	circTFG	exon:exon	21.3732	41.3747	0.001	22.5541	0.001	0.001	0.001	0.001	0.001	0.001	-3.09286	0.0765445	circTFG-3	hsaCirc_010552	3:100732507-100736716	circBank
21	43746079	43749080	+	circPDXK	exon:exon	21.3732	41.3747	0.001	22.5541	0.001	0.001	0.001	0.001	0.001	0.001	-3.09286	0.0765482		hsaCirc_009710	21:43746078-43749080	circBank
2	43578513	43590954	-	circTHADA_8	exon:exon	21.3732	41.3747	0.001	22.5541	42.0234	0.001	0.001	20.6498	0.001	0.001	-3.09287	0.0765547	circTHADA-6	hsaCirc_008079		circBank
1	243293091	243426558	+	circSDCCAG8_13	exon:exon	85.4929	41.3747	186.74	67.6622	42.0234	0.001	67.9806	0.001	44.3699	38.7374	-1.27481	0.0765757	circSDCCAG8-15			CIRCpediaV2
6	89854817	89857199	+	circCASP8AP2_4	exon:exon	0.001	0.001	0.001	0.001	63.0352	0.001	22.6602	20.6498	22.185	19.3687	3.2657	0.0766579		hsaCirc_013462		circBank
2	200856682	200861862	-	circCLK1_3	exon:exon	0.001	0.001	41.4978	90.2162	21.0117	76.2646	90.6408	165.198	66.5549	58.1061	1.17084	0.0767404		hsaCirc_008959	2:200856681-200861862	circBank
17	75955566	75955947	-	circACOX1_1	exon:exon	0.001	0.001	0.001	0.001	0.001	101.686	0.001	0.001	44.3699	0.001	3.59976	0.07681		hsaCirc_006878		circBank
1	243645893	243843282	-	circAKT3_16	exon:utr5	0.001	0.001	0.001	0.001	0.001	0.001	0.001	103.249	0.001	38.7374	3.67011	0.0769341	circAKT3-5			circBank			CIRCpediaV2
5	65567513	65572286	+	circPPWD1_1	exon:exon	42.7464	20.6874	0.001	22.5541	0.001	25.4215	22.6602	0.001	288.405	271.162	1.99262	0.0769852	circPPWD1-1	hsaCirc_012321	5:65567512-65572286	circBank
6	149342685	149370099	+	circTAB2_1	utr5:utr5	21.3732	41.3747	82.9957	67.6622	21.0117	25.4215	22.6602	0.001	22.185	0.001	-1.81441	0.0770328	circTAB2-3	hsaCirc_013759	6:149342684-149370099	circBank
7	83134250	83135656	-	circPCLO_4	exon:exon	170.986	41.3747	20.7489	135.324	84.0469	25.4215	0.001	41.2995	66.5549	38.7374	-1.30422	0.0770934	circPCLO-2	hsaCirc_014289	7:83134249-83135656	circBank					CIRCpediaV2
1	171193335	171196811	+	circFMO2	exon:exon	0.001	41.3747	0.001	0.001	21.0117	0.001	22.6602	103.249	66.5549	38.7374	2.29336	0.0771001	circFMO2-1			CIRCpediaV2
11	9713466	9740347	+	circSWAP70_2	exon:exon	21.3732	124.124	0.001	22.5541	42.0234	0.001	22.6602	0.001	0.001	0.001	-2.41742	0.0771176				circBank
10	91525028	91539578	-	chr10:91525028-91539578	intergenic:intergenic	0.001	0.001	0.001	0.001	0.001	0.001	90.6408	0.001	22.185	19.3687	3.54148	0.0772868				CIRCpediaV2
17	69044497	69062136	-	circABCA9_5	exon:intergenic	0.001	0.001	0.001	0.001	42.0234	0.001	90.6408	0.001	22.185	19.3687	3.54148	0.0772873		hsaCirc_006861		circBank
3	172645623	172648114	-	circNCEH1_2	exon:exon	106.866	41.3747	82.9957	90.2162	63.0352	0.001	90.6408	0.001	22.185	0.001	-1.57759	0.0772971	circNCEH1-2	hsaCirc_010983	3:172645622-172648114	circBank		mmuCirc_005979
3	111897706	111920419	+	circPHLDB2_1	intergenic:exon	149.613	62.0621	124.493	0.001	0.001	0.001	0.001	0.001	0.001	38.7374	-2.50924	0.0773791	circPHLDB2-8	hsaCirc_010595
5	154950821	154967237	+	circMRPL22	exon:utr3	0.001	103.437	62.2467	180.432	63.0352	50.8431	45.3204	0.001	0.001	0.001	-1.69243	0.0774849	circMRPL22-1	hsaCirc_012873	5:154950820-154967237	circBank
3	194427075	194433896	-	circATP13A3_4	exon:exon	0.001	20.6874	0.001	0.001	0.001	25.4215	0.001	82.599	0.001	77.4747	2.68092	0.0775855	circATP13A3-5	hsaCirc_011115	3:194427074-194433896	circBank
2	24564295	24683128	+	circNCOA1_10	utr5:exon	0.001	103.437	0.001	22.5541	21.0117	0.001	0.001	0.001	22.185	0.001	-2.45499	0.077624	circNCOA1-1			CIRCpediaV2
MT	8472	8624	-	chrMT:8472-8624	intergenic:intergenic	0.001	0.001	0.001	0.001	189.105	0.001	0.001	0.001	0.001	174.318	4.21487	0.0777133
19	58285717	58295581	+	circAC020915.1	utr3:utr3	0.001	0.001	124.493	45.1081	0.001	0.001	0.001	20.6498	0.001	0.001	-2.47306	0.0777229		hsaCirc_007708		circBank
7	27748518	27769834	+	circTAX1BP1_1	utr5:exon	0.001	0.001	41.4978	67.6622	63.0352	0.001	0.001	0.001	0.001	19.3687	-2.59067	0.0777504		hsaCirc_014044	7:27748517-27769834	circBank			CIRCpediaV2		CIRCpediaV2
1	29053104	29097935	+	circEPB41_5	exon:exon	0.001	0.001	41.4978	90.2162	0.001	0.001	0.001	0.001	0.001	19.3687	-2.59067	0.0777506				circBank
17	45475100	45475726	-	circPLEKHM1	exon:exon	0.001	41.3747	62.2467	67.6622	0.001	0.001	135.961	227.147	88.7399	58.1061	1.5346	0.0777906	circPLEKHM1-1	hsaCirc_006647	17:45475099-45475726	circBank
14	23427585	23427894	-	circMYH7_4	exon:exon	42.7464	0.001	20.7489	22.5541	0.001	0.001	0.001	0.001	0.001	0.001	-3.08018	0.0780128	circMYH7-13
11	14859043	14861366	+	circPDE3B_9	exon:exon	42.7464	0.001	20.7489	22.5541	0.001	0.001	0.001	0.001	0.001	0.001	-3.08018	0.0780129				circBank
13	94605391	94612390	+	circGPR180	exon:exon	42.7464	0.001	20.7489	22.5541	0.001	0.001	0.001	0.001	0.001	0.001	-3.08018	0.0780131				circBank
8	51339624	51411407	-	circPXDNL_6	exon:exon	42.7464	0.001	20.7489	22.5541	42.0234	0.001	0.001	0.001	0.001	0.001	-3.08019	0.078018	circPXDNL-24	hsaCirc_014995	8:51339623-51411407
6	154787861	154810208	+	circSCAF8_7	exon:exon	42.7464	0.001	20.7489	22.5541	42.0234	0.001	0.001	0.001	0.001	0.001	-3.08019	0.0780192		hsaCirc_013820		circBank			CIRCpediaV2
7	31815924	31824987	-	circPDE1C_7	exon:exon	42.7464	0.001	20.7489	22.5541	84.0469	0.001	0.001	0.001	0.001	0.001	-3.08019	0.0780198			7:31815923-31824987
3	111903966	111932397	+	circPHLDB2_3	intergenic:exon	0.001	41.3747	20.7489	22.5541	0.001	0.001	0.001	0.001	0.001	0.001	-3.08139	0.0781412	circPHLDB2-9	hsaCirc_010600
6	128218922	128242602	-	circPTPRK_9	exon:exon	21.3732	41.3747	20.7489	22.5541	63.0352	0.001	0.001	0.001	0.001	0.001	-3.08139	0.0781479	circPTPRK-5	hsaCirc_013612	6:128218921-128242602	circBank
9	2115822	2123937	+	circSMARCA2_13	exon:exon	0.001	41.3747	20.7489	22.5541	0.001	0.001	0.001	20.6498	0.001	0.001	-3.08139	0.0781501			9:2115821-2123937	circBank			CIRCpediaV2
13	95983804	95999307	-	circUGGT2_11	exon:exon	0.001	41.3747	20.7489	22.5541	0.001	0.001	0.001	0.001	0.001	0.001	-3.08139	0.0781533	circUGGT2-3	hsaCirc_004588	13:95983803-95999307	circBank
22	20933779	20934244	+	circCRKL	exon:exon	106.866	248.248	414.978	67.6622	168.094	152.529	385.223	247.797	332.775	271.162	0.838053	0.078236	circCRKL-1	hsaCirc_009744	22:20933778-20934244	circBank		mmuCirc_003693	CIRCpediaV2
10	116089741	116096764	-	circGFRA1	exon:exon	0.001	0.001	0.001	0.001	0.001	25.4215	45.3204	20.6498	0.001	19.3687	3.28597	0.0784057		hsaCirc_002541	10:116089740-116096764	circBank		mmuCirc_005067	CIRCpediaV2
5	751141	840650	-	circZDHHC11B_e1:ZDHHC11_e2	DGcirc	0.001	0.001	0.001	0.001	0.001	101.686	0.001	41.2995	0.001	0.001	3.62057	0.0784814
13	24294739	24297735	+	circSPATA13_2	exon:exon	0.001	0.001	0.001	0.001	42.0234	101.686	0.001	41.2995	0.001	0.001	3.62057	0.0784815	circDG-1378	hsaCirc_004250		circBank
3	71690010	71710484	-	circEIF4E3_5	exon:exon	0.001	0.001	0.001	0.001	0.001	101.686	0.001	41.2995	0.001	0.001	3.62057	0.0784817	circEIF4E3-4	hsaCirc_010501	3:71690009-71710484	circBank		mmuCirc_007980	circBase		CIRCpediaV2
5	137945902	137954376	-	circFAM13B_3	exon:exon	0.001	0.001	0.001	0.001	21.0117	25.4215	45.3204	0.001	22.185	19.3687	3.28181	0.078504				circBank
12	80323723	80329119	+	circOTOGL_11	exon:exon	0.001	0.001	0.001	0.001	0.001	0.001	45.3204	20.6498	66.5549	19.3687	3.27195	0.078507				CIRCpediaV2
1	19269583	19307101	-	circAKR7L_e4:AKR7A2_e5	DGcirc	0.001	0.001	0.001	0.001	0.001	0.001	0.001	0.001	199.665	0.001	4.24348	0.0785977	circDG-845
4	2699680	2700544	+	circFAM193A_7	exon:exon	64.1197	0.001	41.4978	0.001	21.0117	50.8431	67.9806	0.001	44.3699	213.056	1.87877	0.078677	circFAM193A-2	hsaCirc_011209	4:2699679-2700544	circBank			CIRCpediaV2
8	52656008	52686967	-	circRB1CC1_2	exon:utr5	299.225	62.0621	165.991	0.001	63.0352	25.4215	45.3204	41.2995	66.5549	19.3687	-1.41939	0.0787392	circRB1CC1-1	hsaCirc_015011	8:52656007-52686967	circBank
5	141382682	141385323	+	circPCDHGA7	intergenic:exon	0.001	20.6874	82.9957	90.2162	63.0352	0.001	0.001	0.001	22.185	19.3687	-1.72894	0.078782	circPCDHGA1-4	hsaCirc_012779	5:141382681-141385323	circBank
3	142005441	142101841	-	circTFDP2_5	exon:exon	21.3732	41.3747	41.4978	90.2162	21.0117	0.001	0.001	20.6498	22.185	19.3687	-1.62281	0.0788078	circTFDP2-1	hsaCirc_010831		circBank	circTfdp2-2	mmuCirc_009583
9	77381976	77407607	+	circVPS13A_17	exon:exon	42.7464	0.001	62.2467	22.5541	42.0234	50.8431	135.961	41.2995	22.185	116.212	1.33829	0.0788356	circVPS13A-1	hsaCirc_015696	9:77381975-77407607	circBank
10	73146276	73163950	-	circECD_3	exon:utr5	0.001	124.124	20.7489	22.5541	0.001	0.001	0.001	0.001	22.185	0.001	-2.43232	0.0792924	circECD-1	hsaCirc_002238	10:73146275-73163950	circBank
17	78086503	78093763	+	circTNRC6C_9	exon:exon	0.001	0.001	0.001	0.001	0.001	50.8431	22.6602	20.6498	0.001	19.3687	3.29004	0.0793939	circTNRC6C-2	hsaCirc_006900		circBank
14	45148837	45170746	+	circFANCM_2	exon:exon	0.001	0.001	0.001	0.001	0.001	50.8431	22.6602	20.6498	0.001	19.3687	3.29004	0.0793955				circBank
4	73118688	73161348	-	circANKRD17_11	exon:exon	0.001	0.001	0.001	0.001	0.001	152.529	0.001	0.001	22.185	0.001	3.86522	0.0794765				CIRCpediaV2
8	51831444	51861246	-	circPCMTD1_2	exon:utr5	235.105	351.685	207.489	248.095	210.117	0.001	67.9806	61.9493	244.035	174.318	-1.03076	0.079743	circPCMTD1-3	hsaCirc_015006	8:51831443-51861246	circBank
16	69982350	69982757	-	circNPIPB14P	exon:exon	0.001	20.6874	62.2467	22.5541	0.001	0.001	0.001	0.001	0.001	0.001	-3.29148	0.079784				circBank
9	36369719	36390616	-	circRNF38_4	exon:utr5	0.001	20.6874	62.2467	22.5541	42.0234	0.001	0.001	0.001	0.001	0.001	-3.29148	0.0797854	circRNF38-3	hsaCirc_015647	9:36369718-36390616	circBank			CIRCpediaV2
7	31809031	31880860	-	circPDE1C_5	exon:exon	0.001	20.6874	62.2467	22.5541	0.001	0.001	0.001	0.001	0.001	0.001	-3.29148	0.0797887	circPDE1C-9	hsaCirc_014079	7:31809030-31880860	CIRCpediaV2			CIRCpediaV2
18	58696366	58700591	+	circMALT1_1	exon:exon	299.225	206.874	165.991	157.878	105.059	50.8431	135.961	82.599	133.11	58.1061	-0.799177	0.079819	circMALT1-2	hsaCirc_007294	18:58696365-58700591	circBank
1	237491806	237530510	+	circRYR2_109	exon:exon	21.3732	0.001	62.2467	22.5541	21.0117	0.001	0.001	0.001	0.001	0.001	-3.29082	0.0798369		hsaCirc_001625	1:237491805-237530510			mmuCirc_002381		rnoCirc_005108
13	28197185	28239696	+	circPAN3_6	exon:intron	21.3732	0.001	62.2467	22.5541	0.001	0.001	0.001	0.001	0.001	0.001	-3.29082	0.0798391		hsaCirc_004263		circBank
8	28835292	28837776	-	circINTS9	exon:exon	21.3732	0.001	62.2467	22.5541	0.001	0.001	0.001	0.001	0.001	0.001	-3.29082	0.0798393		hsaCirc_014848		circBank
7	31837180	31850741	-	circPDE1C_13	exon:exon	21.3732	0.001	41.4978	22.5541	0.001	0.001	0.001	0.001	0.001	0.001	-3.29081	0.0798425	circPDE1C-10	hsaCirc_014084	7:31837179-31850741	circBank			CIRCpediaV2
13	39687503	39699618	+	circCOG6_1	exon:exon	21.3732	0.001	62.2467	22.5541	0.001	0.001	0.001	0.001	0.001	0.001	-3.29081	0.0798441				circBank
7	71665411	71677306	+	circGALNT17_2	exon:exon	21.3732	0.001	62.2467	22.5541	21.0117	0.001	0.001	0.001	0.001	0.001	-3.29081	0.0798444	circWBSCR17-3	hsaCirc_014215	7:71665410-71677306	circBank
15	75422647	75430408	-	circSIN3A_8	exon:utr5	21.3732	0.001	62.2467	22.5541	0.001	0.001	0.001	0.001	0.001	0.001	-3.29081	0.0798507				circBank		mmuCirc_009322
5	73832338	73858219	+	circARHGEF28_1	exon:exon	0.001	0.001	0.001	0.001	0.001	152.529	0.001	20.6498	0.001	0.001	3.87496	0.0800082				circBank
15	49235851	49239367	+	circGALK2_5	exon:exon	256.479	186.186	290.485	563.851	189.105	177.951	90.6408	227.147	332.775	116.212	-0.825681	0.0800713	circGALK2-6	hsaCirc_005379	15:49235850-49239367	circBank
14	89161701	89162969	-	circFOXN3_1	intergenic:exon	128.239	41.3747	82.9957	45.1081	42.0234	76.2646	271.922	103.249	221.85	38.7374	1.22205	0.0801953	circFOXN3-6	hsaCirc_005090	14:89161700-89162969	circBank
4	128936655	128959777	-	circSCLT1_1	exon:exon	128.239	144.812	103.745	293.203	315.176	50.8431	67.9806	61.9493	110.925	154.949	-0.884322	0.0803954	circSCLT1-6	hsaCirc_011810	4:128936654-128959777	circBank					CIRCpediaV2
16	56618589	56625879	+	circMT1L_e3:MT1E_e1	DGcirc	128.239	0.001	41.4978	0.001	0.001	0.001	0.001	0.001	0.001	0.001	-3.31544	0.0806638
3	119500695	119513719	+	circTIMMDC1_2	exon:exon	213.732	124.124	207.489	202.986	105.059	279.637	294.583	247.797	221.85	251.793	0.579022	0.0807058	circTIMMDC1-5	hsaCirc_010630	3:119500694-119513719	circBank		mmuCirc_003802		rnoCirc_002440	CIRCpediaV2
1	31337175	31348974	+	circZCCHC17_2	exon:exon	42.7464	0.001	0.001	0.001	0.001	25.4215	0.001	0.001	0.001	0.001	-3.57263	0.0807533	circZCCHC17-2	hsaCirc_000289	1:31337174-31348974	circBank		mmuCirc_006796		rnoCirc_009881
5	80434109	80459494	+	circZFYVE16_3	utr5:exon	42.7464	0.001	124.493	0.001	0.001	0.001	0.001	0.001	0.001	0.001	-3.57263	0.0807575	circZFYVE16-7		5:80434108-80459494	CIRCpediaV2
12	20621296	20654205	+	circPDE3A_8	exon:exon	170.986	82.7495	414.978	180.432	84.0469	0.001	113.301	20.6498	0.001	193.687	-1.42984	0.0810626	circPDE3A-1	hsaCirc_003528	12:20621295-20654205	circBank
2	36959296	36960471	-	circSTRN_11	intron:intron	0.001	103.437	62.2467	0.001	0.001	0.001	0.001	0.001	0.001	0.001	-3.65682	0.0810787
5	179765326	179769089	+	circMAML1_1	exon:exon	0.001	103.437	41.4978	0.001	0.001	0.001	0.001	0.001	0.001	0.001	-3.65682	0.0810811		hsaCirc_012966		CIRCpediaV2
6	170358226	170395579	+	circFAM120B_5	exon:exon	64.1197	41.3747	145.242	22.5541	0.001	25.4215	67.9806	103.249	155.295	213.056	1.15257	0.0811038	circFAM120B-1	hsaCirc_013906	6:170358225-170395579	CIRCpediaV2
2	228108832	228148732	-	circSPHKAP_3	exon:intron	64.1197	20.6874	145.242	45.1081	21.0117	0.001	0.001	20.6498	22.185	38.7374	-1.46117	0.0811329	circSPHKAP-1	hsaCirc_009172		circBank			CIRCpediaV2	rnoCirc_012640
12	109167896	109171914	+	circACACB_4	exon:exon	64.1197	41.3747	145.242	157.878	0.001	0.001	0.001	20.6498	110.925	58.1061	-1.30692	0.081244		hsaCirc_003980	12:109167895-109171914	circBank
11	33286413	33287511	+	circHIPK3_1	utr5:utr5	7886.72	8274.95	11100.7	7307.51	5084.84	3686.12	4849.28	5926.48	6123.05	8154.22	-0.338238	0.0814978	circHIPK3-2	hsaCirc_002817	11:33286412-33287511	circBank	circHipk3-1	mmuCirc_005592		rnoCirc_008092
7	140702866	140704963	+	circNDUFB2	exon:exon	42.7464	20.6874	124.493	45.1081	0.001	152.529	90.6408	20.6498	133.11	135.581	0.978124	0.0817734	circNDUFB2-1	hsaCirc_014589	7:140702865-140704963	circBank			CIRCpediaV2
15	51781044	51782828	+	circTMOD2_2	exon:exon	0.001	41.3747	0.001	22.5541	0.001	25.4215	0.001	123.899	177.48	38.7374	1.98502	0.082295	circTMOD2-1	hsaCirc_005421	15:51781043-51782828	circBank
5	145796442	145826200	-	circPRELID2_5	exon:utr5	128.239	103.437	145.242	157.878	42.0234	101.686	113.301	165.198	399.329	290.53	0.823805	0.0827081	circPRELID2-2	hsaCirc_012818	5:145796441-145826200	circBank
3	179413412	179426242	-	circGNB4_3	exon:utr5	64.1197	20.6874	62.2467	157.878	21.0117	50.8431	45.3204	0.001	0.001	19.3687	-1.67019	0.0827693	circGNB4-1	hsaCirc_011000	3:179413411-179426242	circBank
6	130955105	130956499	-	circEPB41L2_4	exon:utr5	919.048	972.307	497.974	789.392	735.41	1194.81	1155.67	1011.84	865.214	794.116	0.495634	0.0827869	circEPB41L2-1	hsaCirc_013654	6:130955104-130956499	circBank		mmuCirc_000830		rnoCirc_000112
12	80328665	80353510	+	circOTOGL_13	exon:exon	0.001	0.001	0.001	0.001	0.001	0.001	0.001	20.6498	0.001	116.212	3.56575	0.0829641
11	8413495	8464822	-	circSTK33_1	exon:exon	705.316	558.559	663.965	428.527	231.129	203.372	339.903	227.147	421.514	426.111	-0.538592	0.0829775	circSTK33-5	hsaCirc_002665	11:8413494-8464822	circBank			CIRCpediaV2
18	13048859	13059312	+	circCEP192_13	exon:exon	64.1197	62.0621	165.991	90.2162	84.0469	0.001	22.6602	20.6498	22.185	116.212	-1.17757	0.0831437	circCEP192-6	hsaCirc_007057	18:13048858-13059312	circBank
12	92851111	92853025	-	circEEA1_10	exon:exon	64.1197	20.6874	0.001	22.5541	42.0234	101.686	22.6602	144.548	0.001	135.581	1.72751	0.0833316	circEEA1-2	hsaCirc_003884	12:92851110-92853025	circBank
5	108768093	108959347	+	circFER_4	utr5:exon	85.4929	144.812	145.242	0.001	0.001	0.001	22.6602	0.001	0.001	19.3687	-2.16273	0.0835451	circFER-11			CIRCpediaV2
MT	14055	14376	-	chrMT:14055-14376	ambiguous	85.4929	0.001	62.2467	45.1081	42.0234	0.001	0.001	41.2995	0.001	0.001	-1.95354	0.0835959
10	20840739	20869841	-	circNEBL_24	exon:exon	128.239	82.7495	82.9957	157.878	168.094	50.8431	45.3204	41.2995	22.185	77.4747	-0.985711	0.0837714	circNEBL-18	hsaCirc_001921	10:20840738-20869841	circBank
9	8517848	8528779	-	circPTPRD_3	exon:exon	42.7464	20.6874	124.493	22.5541	0.001	0.001	0.001	0.001	0.001	38.7374	-1.9505	0.0837774	circPTPRD-1	hsaCirc_015489	9:8517847-8528779	circBank			CIRCpediaV2
13	95757644	95763953	+	circDNAJC3_2	exon:exon	213.732	517.184	726.212	496.189	336.188	457.588	475.864	681.442	843.029	600.429	0.506453	0.0838282	circDJC3-2	hsaCirc_004579	13:95757643-95763953	circBank
7	23123777	23144025	+	circKLHL7_1	exon:exon	0.001	0.001	0.001	22.5541	42.0234	50.8431	22.6602	41.2995	66.5549	58.1061	2.04715	0.0838998	circKLHL7-1	hsaCirc_014017		circBank
5	177536358	177539147	-	circFAM193B	exon:exon	106.866	186.186	62.2467	90.2162	21.0117	76.2646	249.262	206.498	332.775	96.8434	1.03894	0.0839585	circFAM193B-1	hsaCirc_012948	5:177536357-177539147	circBank			CIRCpediaV2
1	65364635	65366196	+	circDNAJC6_2	exon:exon	64.1197	227.561	352.732	112.77	168.094	355.901	45.3204	351.046	377.145	581.061	1.03228	0.0839622	circDJC6-1	hsaCirc_000580	1:65364634-65366196	circBank			CIRCpediaV2
18	6171828	6244588	-	circL3MBTL4_2	exon:exon	0.001	0.001	0.001	0.001	0.001	25.4215	22.6602	0.001	0.001	116.212	3.58232	0.0839919				circBank
15	82765166	82766031	-	circFSD2_2	exon:exon	64.1197	20.6874	41.4978	0.001	0.001	0.001	90.6408	61.9493	22.185	232.424	1.77116	0.0842657	circFSD2-1	hsaCirc_005710	15:82765165-82766031	CIRCpediaV2				rnoCirc_000523
1	237374717	237423248	+	circRYR2_43	exon:exon	149.613	62.0621	331.983	90.2162	315.176	0.001	22.6602	41.2995	22.185	77.4747	-1.33543	0.0843099	circRYR2-10	hsaCirc_001589	1:237374716-237423248	CIRCpediaV2
6	42676056	42679832	+	circUBR2_14	exon:exon	0.001	20.6874	20.7489	0.001	21.0117	50.8431	0.001	20.6498	110.925	38.7374	2.19644	0.0843176		hsaCirc_013218	6:42676055-42679832	circBank
3	188708267	188760282	+	circLPP_6	exon:exon	0.001	41.3747	20.7489	22.5541	0.001	0.001	45.3204	0.001	22.185	0.001	-1.69736	0.0844096				CIRCpediaV2		mmuCirc_003730	CIRCpediaV2	rnoCirc_002534
3	193251367	193263235	+	circHRASLS_1	intron:exon	0.001	0.001	0.001	0.001	0.001	25.4215	0.001	0.001	0.001	96.8434	3.59077	0.0844994	circHRASLS-2	hsaCirc_011110		circBank
9	105705597	105722621	+	circTMEM38B_1	exon:exon	128.239	165.499	186.74	383.419	147.082	25.4215	45.3204	82.599	44.3699	329.268	-1.26815	0.0846565	circTMEM38B-5	hsaCirc_015835	9:105705596-105722621	circBank
4	15630666	15644708	-	circFBXL5_4	utr3:exon	21.3732	0.001	0.001	90.2162	21.0117	0.001	0.001	0.001	0.001	19.3687	-2.4889	0.0847144				circBank
5	9379823	9423238	-	circSEMA5A_4	exon:intergenic	21.3732	0.001	0.001	90.2162	0.001	0.001	0.001	0.001	0.001	19.3687	-2.4889	0.084715				circBank
8	70674818	70707153	+	circXKR9	utr5:exon	21.3732	0.001	0.001	90.2162	0.001	0.001	0.001	0.001	0.001	19.3687	-2.4889	0.0847156	circXKR9-1			circBank
1	178283564	178300118	+	circRASAL2_1	exon:exon	85.4929	0.001	82.9957	45.1081	21.0117	0.001	0.001	0.001	22.185	38.7374	-1.71781	0.0848101	circRASAL2-2	hsaCirc_001148	1:178283563-178300118	circBank		mmuCirc_000540		rnoCirc_003249
10	67966683	68044563	-	circHERC4_16	utr3:exon	42.7464	41.3747	124.493	157.878	126.07	0.001	22.6602	61.9493	66.5549	38.7374	-1.16649	0.0848436	circHERC4-3	hsaCirc_002147		circBank
1	28459085	28466535	+	circPHACTR4_2	exon:intergenic	213.732	620.621	435.727	180.432	231.129	584.695	362.563	392.345	443.699	639.167	0.697311	0.085198	circPHACTR4-4	hsaCirc_000255	1:28459084-28466535	circBank
15	64974602	64983593	-	circSPG21_2	exon:utr5	85.4929	103.437	62.2467	112.77	42.0234	50.8431	45.3204	0.001	44.3699	58.1061	-1.10294	0.0852098	circSPG21-2	hsaCirc_005535	15:64974601-64983593	circBank
7	158879684	158918869	+	circWDR60_5	exon:exon	21.3732	0.001	103.745	45.1081	84.0469	0.001	0.001	0.001	22.185	19.3687	-1.94112	0.0854182	circWDR60-8		7:158879683-158918869	circBank
16	18839698	18842454	-	circSMG1_6	exon:exon	64.1197	20.6874	103.745	67.6622	0.001	127.108	181.282	103.249	44.3699	77.4747	0.966755	0.0855403	circSMG1-2	hsaCirc_005999	16:18839697-18842454	circBank
17	82563354	82568201	+	circFOXK2_2	exon:exon	64.1197	20.6874	103.745	90.2162	147.082	177.951	45.3204	123.899	66.5549	135.581	0.934454	0.0856836	circFOXK2-1	hsaCirc_006929	17:82563353-82568201	circBank			CIRCpediaV2	rnoCirc_002225
16	30479091	30479461	+	circITGAL_1	exon:exon	21.3732	0.001	0.001	112.77	0.001	0.001	0.001	0.001	22.185	0.001	-2.4642	0.0858542	circITGAL-2			CIRCpediaV2
13	77126318	77129230	-	circMYCBP2_4	exon:exon	64.1197	165.499	41.4978	22.5541	21.0117	0.001	0.001	0.001	0.001	58.1061	-2.00697	0.0858621	circMYCBP2-8	hsaCirc_004543	13:77126317-77129230	circBank			CIRCpediaV2	rnoCirc_004386	CIRCpediaV2
17	64927636	67959875	+	chr17:64927636-67959875	NA	0.001	0.001	0.001	0.001	0.001	0.001	181.282	0.001	0.001	0.001	4.19695	0.0859027
4	82824555	82827632	-	circSEC31A_1	exon:exon	42.7464	20.6874	0.001	0.001	0.001	50.8431	0.001	185.848	22.185	38.7374	2.18798	0.0860535	circSEC31A-3	hsaCirc_011561	4:82824554-82827632	circBank		mmuCirc_007328
1	243316755	243344331	+	circSDCCAG8_18	exon:exon	213.732	206.874	352.732	225.541	84.0469	0.001	0.001	82.599	177.48	232.424	-1.15616	0.0860565	circSDCCAG8-3	hsaCirc_001706	1:243316754-243344331	circBank			CIRCpediaV2
3	184849071	184900972	+	circVPS8_11	exon:exon	42.7464	0.001	82.9957	90.2162	0.001	0.001	0.001	0.001	0.001	58.1061	-1.87658	0.0860888	circVPS8-24	hsaCirc_011064	3:184849070-184900972	circBank
15	55348332	55348725	-	circCCPG1_1	exon:intergenic	0.001	0.001	41.4978	0.001	0.001	50.8431	22.6602	0.001	0.001	135.581	2.71555	0.0863646		hsaCirc_005433	15:55348331-55348725	circBank
3	98768430	98773983	+	circST3GAL6_1	utr5:exon	213.732	41.3747	373.481	180.432	147.082	25.4215	181.282	20.6498	66.5549	96.8434	-1.32605	0.0863745	circST3GAL6-2	hsaCirc_010539	3:98768429-98773983	circBank
6	13579451	13600949	+	circSIRT5_6	utr5:exon	277.852	62.0621	165.991	225.541	63.0352	50.8431	67.9806	144.548	66.5549	135.581	-0.823988	0.0864426	circSIRT5-2	hsaCirc_013026	6:13579450-13600949	circBank
18	36576451	36602768	+	circFHOD3_5	exon:exon	42.7464	41.3747	62.2467	45.1081	21.0117	0.001	0.001	41.2995	0.001	0.001	-1.83518	0.0865202	circFHOD3-4	hsaCirc_007176	18:36576450-36602768	circBank				rnoCirc_005413
3	105670233	105693588	-	circCBLB_3	exon:exon	128.239	144.812	20.7489	45.1081	42.0234	0.001	22.6602	41.2995	0.001	19.3687	-1.86369	0.0866342		hsaCirc_010566	3:105670232-105693588	circBank		mmuCirc_003831		rnoCirc_002391
5	39002535	39021136	-	circRICTOR_5	exon:exon	85.4929	82.7495	290.485	90.2162	105.059	0.001	0.001	61.9493	66.5549	96.8434	-1.1956	0.0868039	circRICTOR-9	hsaCirc_012215	5:39002534-39021136	circBank		mmuCirc_003244
4	122927634	122979386	+	circSPATA5_2	exon:exon	128.239	41.3747	41.4978	90.2162	63.0352	0.001	22.6602	20.6498	0.001	77.4747	-1.3395	0.0870731	circSPATA5-2	hsaCirc_011783	4:122927633-122979386	circBank
13	91693187	91693881	+	circGPC5	exon:exon	0.001	0.001	0.001	0.001	0.001	0.001	0.001	41.2995	133.11	0.001	3.66107	0.0871607		hsaCirc_004572		circBank			CIRCpediaV2		CIRCpediaV2
3	180968051	180970358	+	circFXR1_3	exon:exon	0.001	41.3747	0.001	67.6622	0.001	0.001	0.001	0.001	0.001	19.3687	-2.30819	0.0872626		hsaCirc_011023		circBank
10	115215697	115315736	+	circATRNL1_9	exon:exon	42.7464	20.6874	41.4978	45.1081	0.001	0.001	0.001	0.001	0.001	38.7374	-1.84448	0.0872897	circATRNL1-5			circBank
13	73813152	73846373	-	circKLF12_1	exon:exon	21.3732	41.3747	62.2467	90.2162	105.059	0.001	0.001	0.001	44.3699	38.7374	-1.49354	0.0873614	circKLF12-1	hsaCirc_004513		circBank			CIRCpediaV2		CIRCpediaV2
1	21842770	21849031	-	circHSPG2_1	exon:exon	0.001	0.001	0.001	0.001	0.001	0.001	0.001	0.001	0.001	232.424	4.09962	0.0874943				CIRCpediaV2
6	29888583	29943383	-	chr6:29888583-29943383	intergenic:intergenic	0.001	0.001	0.001	0.001	0.001	0.001	0.001	0.001	0.001	213.056	4.09962	0.0874982
1	59321536	59512439	+	circFGGY_5	utr5:exon	0.001	20.6874	0.001	0.001	42.0234	0.001	22.6602	20.6498	22.185	58.1061	2.38336	0.0876795	circFGGY-1			circBank
13	75356147	75362607	-	circTBC1D4_12	exon:exon	0.001	82.7495	20.7489	90.2162	21.0117	0.001	0.001	20.6498	22.185	19.3687	-1.76693	0.0878001	circTBC1D4-5	hsaCirc_004529	13:75356146-75362607	circBank	circTbc1d4-1	mmuCirc_003183	CIRCpediaV2	rnoCirc_004377
13	72893784	72931267	+	circPIBF1_2	exon:exon	21.3732	20.6874	82.9957	45.1081	0.001	0.001	0.001	20.6498	0.001	19.3687	-1.82855	0.0878124	circPIBF1-3	hsaCirc_004509		circBank	circPibf1-1		CIRCpediaV2	rnoCirc_004363
7	82060428	82084900	-	circCACNA2D1_3	exon:exon	42.7464	20.6874	62.2467	22.5541	21.0117	25.4215	0.001	20.6498	0.001	0.001	-2.23117	0.0879128	circCAC2D1-1	hsaCirc_014287	7:82060427-82084900	circBank				rnoCirc_008589	CIRCpediaV2
6	152329730	152331890	-	circSYNE1_17	exon:exon	170.986	62.0621	207.489	248.095	126.07	177.951	226.602	165.198	266.22	484.217	0.729394	0.0879239	circSYNE1-1	hsaCirc_013795	6:152329729-152331890	circBank
19	17162988	17168064	+	circMYO9B_5	exon:exon	0.001	20.6874	20.7489	135.324	0.001	0.001	0.001	20.6498	0.001	38.7374	-1.99561	0.0879334		hsaCirc_007484		circBank
12	22659014	22673660	+	circETNK1_2	exon:exon	42.7464	41.3747	20.7489	22.5541	21.0117	0.001	0.001	0.001	22.185	0.001	-2.0732	0.0880383	circETNK1-1	hsaCirc_003556	12:22659013-22673660	circBank
8	140879471	140890769	-	circPTK2_37	exon:exon	192.359	103.437	248.987	383.419	189.105	127.108	67.9806	123.899	177.48	213.056	-0.764182	0.0880993	circPTK2-41	hsaCirc_015417	8:140879470-140890769	circBank		mmuCirc_003413	CIRCpediaV2
9	19286769	19305527	+	circDENND4C_5	exon:exon	128.239	103.437	145.242	180.432	105.059	177.951	90.6408	227.147	177.48	387.374	0.752522	0.0881033	circDENND4C-7	hsaCirc_015531	9:19286768-19305527	circBank
14	39158285	39159550	-	circTRAPPC6B_5	exon:exon	42.7464	20.6874	0.001	67.6622	21.0117	0.001	0.001	0.001	22.185	0.001	-2.2892	0.0881497	circTRAPPC6B-5	hsaCirc_004831	14:39158284-39159550	circBank	circTrappc6b-1	mmuCirc_002053	CIRCpediaV2	rnoCirc_010501	CIRCpediaV2
2	159097637	159150556	+	circTANC1_8	exon:exon	0.001	0.001	62.2467	67.6622	21.0117	0.001	0.001	0.001	22.185	0.001	-2.39773	0.0881938		hsaCirc_008632		circBank
3	47017638	47062346	-	circSETD2_1	exon:exon	0.001	0.001	0.001	0.001	0.001	0.001	22.6602	0.001	133.11	0.001	3.67789	0.088206				circBank
17	51263274	51288203	+	circUTP18_2	exon:exon	0.001	0.001	0.001	0.001	0.001	0.001	22.6602	0.001	133.11	0.001	3.67789	0.0882081				circBank
1	243330540	243426558	+	circSDCCAG8_23	exon:exon	42.7464	41.3747	20.7489	22.5541	0.001	0.001	0.001	20.6498	0.001	0.001	-2.06993	0.0882422				circBank			CIRCpediaV2
6	17794249	17794704	-	circKIF13A_3	exon:exon	21.3732	0.001	0.001	67.6622	21.0117	0.001	22.6602	0.001	0.001	0.001	-2.4273	0.0882735				circBank
6	31271599	31356442	-	circHLA-C_e1:HLA-B_e3	DGcirc	0.001	0.001	0.001	0.001	0.001	0.001	0.001	0.001	399.329	0.001	4.11504	0.0883456		hsaCirc_013129
6	31271630	31356718	+	chr6:31271630-31356718	ambiguous	0.001	0.001	0.001	0.001	0.001	0.001	0.001	0.001	221.85	0.001	4.11504	0.088347
4	17909094	17972885	-	circLCORL_2	exon:exon	0.001	20.6874	82.9957	45.1081	0.001	0.001	22.6602	41.2995	0.001	0.001	-1.81474	0.0883898	circLCORL-1	hsaCirc_011275	4:17909093-17972885	circBank			CIRCpediaV2
2	203138162	203138748	+	circNBEAL1_6	exon:exon	21.3732	20.6874	20.7489	45.1081	0.001	0.001	0.001	0.001	22.185	0.001	-2.07515	0.0884327		hsaCirc_009029		circBank
9	109050283	109080943	-	circTMEM245_10	utr3:exon	213.732	124.124	352.732	180.432	42.0234	0.001	113.301	41.2995	66.5549	174.318	-1.0082	0.0884393	circTMEM245-16	hsaCirc_015865	9:109050282-109080943	circBank
8	60741259	60743097	+	circCHD7_1	utr5:utr5	427.464	186.186	207.489	225.541	168.094	127.108	135.961	61.9493	199.665	116.212	-0.776291	0.088561	circCHD7-6	hsaCirc_015034	8:60741258-60743097	circBank		mmuCirc_006405	CIRCpediaV2	rnoCirc_009354
18	54159765	54205157	-	circMBD2_2	utr3:exon	0.001	20.6874	62.2467	22.5541	0.001	0.001	90.6408	61.9493	44.3699	77.4747	1.47269	0.0886028	circMBD2-1	hsaCirc_007250	18:54159764-54205157	circBank		mmuCirc_004651
4	119150872	119164394	+	circMYOZ2_3	exon:exon	256.479	248.248	207.489	225.541	189.105	25.4215	22.6602	20.6498	88.7399	329.268	-1.12177	0.088735	circMYOZ2-1	hsaCirc_011756	4:119150871-119164394	circBank		mmuCirc_006312		rnoCirc_006992
10	68142940	68150111	+	circMYPN_5	exon:exon	42.7464	62.0621	82.9957	67.6622	0.001	0.001	45.3204	0.001	22.185	38.7374	-1.2773	0.0887702	circMYPN-6	hsaCirc_002163	10:68142939-68150111	circBank	circMypn-1	mmuCirc_000974		rnoCirc_007319
4	185175786	185176051	-	circCFAP97	exon:exon	0.001	20.6874	0.001	45.1081	0.001	101.686	0.001	103.249	44.3699	77.4747	1.64824	0.0887992		hsaCirc_012059	4:185175785-185176051	circBank
12	49496833	49500205	+	circSPATS2_3	exon:exon	42.7464	0.001	0.001	67.6622	0.001	0.001	0.001	20.6498	0.001	0.001	-2.27957	0.088833		hsaCirc_003727		circBank
1	237503289	237530510	+	circRYR2_118	exon:exon	42.7464	0.001	0.001	67.6622	21.0117	0.001	0.001	20.6498	0.001	0.001	-2.27957	0.0888332		hsaCirc_001634		CIRCpediaV2
10	68393138	68394451	-	circRUFY2_2	exon:exon	64.1197	82.7495	62.2467	45.1081	42.0234	101.686	90.6408	103.249	110.925	38.7374	0.993436	0.088871	circRUFY2-4	hsaCirc_002177	10:68393137-68394451	circBank
1	179986169	179997175	+	circCEP350_1	utr5:exon	21.3732	20.6874	145.242	90.2162	21.0117	50.8431	22.6602	0.001	0.001	38.7374	-1.63818	0.0889224	circCEP350-11	hsaCirc_001167	1:179986168-179997175	circBank	circCep350-2	mmuCirc_000528		rnoCirc_003233
14	58096724	58133341	-	circARMH4_2	exon:exon	0.001	0.001	0.001	22.5541	21.0117	0.001	0.001	0.001	22.185	116.212	3.72135	0.0890041	circC14orf37-1	hsaCirc_004928	14:58096723-58133341	circBank
11	108267171	108268609	+	circATM_12	exon:exon	21.3732	0.001	0.001	90.2162	21.0117	25.4215	0.001	0.001	0.001	0.001	-2.41622	0.0891306	circATM-6	hsaCirc_003211		circBank
2	53874339	53885775	-	circPSME4_4	exon:exon	21.3732	62.0621	20.7489	45.1081	21.0117	0.001	22.6602	0.001	22.185	0.001	-1.69868	0.0891816	circPSME4-3	hsaCirc_008146	2:53874338-53885775	circBank
3	189215292	189238909	+	circTPRG1_4	exon:exon	0.001	0.001	0.001	0.001	0.001	0.001	90.6408	0.001	22.185	0.001	3.59653	0.0893497				circBank
20	8697626	8717848	+	circPLCB1_3	exon:exon	0.001	0.001	0.001	0.001	0.001	0.001	113.301	0.001	22.185	0.001	3.59653	0.0893497				circBank
18	13387341	13438384	+	circLDLRAD4_2	utr5:exon	0.001	0.001	0.001	0.001	0.001	0.001	135.961	0.001	22.185	0.001	3.59653	0.0893497				circBank
17	68875614	68983849	-	circABCA8_e36:ABCA9_e36	DGcirc	0.001	0.001	0.001	0.001	0.001	203.372	0.001	0.001	0.001	0.001	4.26822	0.089399
1	243637611	243843282	-	circAKT3_15	exon:utr5	42.7464	124.124	0.001	90.2162	21.0117	0.001	22.6602	0.001	44.3699	0.001	-1.67567	0.0894212	circAKT3-1			circBank			CIRCpediaV2
5	148548668	148550262	-	circHTR4_2	exon:exon	42.7464	0.001	41.4978	90.2162	0.001	152.529	113.301	61.9493	88.7399	77.4747	1.06182	0.0894461	circHTR4-1		5:148548667-148550262	circBank
12	122340753	122341697	-	circCLIP1_7	exon:exon	128.239	165.499	41.4978	67.6622	168.094	152.529	67.9806	165.198	310.59	116.212	0.940546	0.0894723	circCLIP1-6	hsaCirc_004127	12:122340752-122341697	circBank
2	36861132	36894033	-	circSTRN_5	exon:exon	42.7464	41.3747	103.745	90.2162	42.0234	25.4215	22.6602	61.9493	0.001	0.001	-1.42984	0.0897762	circSTRN-3	hsaCirc_007993		circBank
14	73147795	73148094	+	circPSEN1_1	exon:exon	192.359	227.561	145.242	270.649	21.0117	177.951	22.6602	165.198	0.001	0.001	-1.4489	0.0898138	circPSEN1-3	hsaCirc_005019	14:73147794-73148094	circBank
5	145866501	145935763	-	circGRXCR2_3	utr5:utr5	0.001	0.001	82.9957	0.001	63.0352	50.8431	45.3204	41.2995	199.665	0.001	2.06757	0.0898474	circDG-1314	hsaCirc_012825
5	80449591	80474830	+	circZFYVE16_4	exon:exon	149.613	165.499	145.242	135.324	84.0469	0.001	113.301	103.249	88.7399	58.1061	-0.859359	0.0898714	circZFYVE16-3	hsaCirc_012438	5:80449590-80474830	circBank
2	178678125	178721202	-	circTTN_73	exon:exon	2137.32	4365.04	3568.81	834.5	2647.48	940.597	1087.69	1755.23	1109.25	387.374	-1.00638	0.0899484	circTTN-88	hsaCirc_008812		CIRCpediaV2
1	77926691	77942221	+	circNEXN_8	intergenic:intron	0.001	0.001	0.001	0.001	0.001	0.001	113.301	20.6498	0.001	0.001	3.6072	0.0899876
19	14402597	14404562	+	circADGRE5	exon:exon	0.001	0.001	20.7489	90.2162	0.001	0.001	0.001	0.001	0.001	19.3687	-2.4724	0.0900311		hsaCirc_007469	19:14402596-14404562	circBank
7	87361390	87377450	+	circCROT	exon:exon	0.001	0.001	20.7489	90.2162	0.001	0.001	0.001	0.001	0.001	19.3687	-2.47241	0.0900347		hsaCirc_014295		circBank
6	36524341	36540204	-	circSTK38_4	exon:utr5	106.866	41.3747	0.001	112.77	21.0117	0.001	22.6602	41.2995	0.001	38.7374	-1.50709	0.0901662	circSTK38-2	hsaCirc_013178	6:36524340-36540204	circBank
14	38745144	38763045	-	circLINC00639_3	intergenic:exon	85.4929	144.812	20.7489	22.5541	42.0234	0.001	22.6602	0.001	44.3699	0.001	-1.84546	0.0902368	circDG-1180	hsaCirc_004817	14:38745143-38763045	circBank
18	21366027	21395561	+	circGREB1L_2	exon:exon	0.001	20.6874	20.7489	22.5541	21.0117	50.8431	113.301	20.6498	22.185	58.1061	1.66185	0.0903412	circGREB1L-4	hsaCirc_007077	18:21366026-21395561	circBank
8	121628714	121629340	-	circHAS2	exon:exon	0.001	41.3747	20.7489	0.001	0.001	76.2646	22.6602	20.6498	66.5549	38.7374	1.7528	0.0905274		hsaCirc_015301	8:121628713-121629340	circBank
18	36576451	36612095	+	circFHOD3_6	exon:exon	85.4929	20.6874	165.991	22.5541	21.0117	0.001	22.6602	0.001	22.185	19.3687	-1.67522	0.0905416	circFHOD3-8	hsaCirc_007177	18:36576450-36612095	circBank	circFhod3-2	mmuCirc_004434	CIRCpediaV2		CIRCpediaV2
1	168038371	168045227	+	circDCAF6_8	exon:exon	64.1197	144.812	82.9957	180.432	0.001	25.4215	0.001	82.599	110.925	58.1061	-1.06637	0.0906955	circDCAF6-2	hsaCirc_001081	1:168038370-168045227	circBank		mmuCirc_000572		rnoCirc_003300
12	112203636	112204623	-	circHECTD4_3	exon:exon	21.3732	20.6874	82.9957	67.6622	0.001	0.001	0.001	0.001	44.3699	19.3687	-1.61506	0.0907658		hsaCirc_004072	12:112203635-112204623	circBank
19	3623688	3624162	-	circCACTIN	exon:exon	0.001	41.3747	0.001	0.001	0.001	50.8431	22.6602	41.2995	22.185	38.7374	1.89795	0.0908221	circCACTIN-1	hsaCirc_007376	19:3623687-3624162	circBank
18	57731627	57731832	-	circATP8B1_3	exon:intergenic	21.3732	124.124	0.001	90.2162	42.0234	0.001	0.001	41.2995	44.3699	0.001	-1.88134	0.0908919	circRP11-35G9.5-3	hsaCirc_007284	18:57731626-57731832	circBank
4	168511423	168516188	+	circPALLD_2	utr5:intron	128.239	62.0621	186.74	67.6622	168.094	25.4215	0.001	0.001	44.3699	0.001	-2.08154	0.0909404	circPALLD-13	hsaCirc_011994	4:168511422-168516188
1	237423092	237511791	+	circRYR2_92	exon:exon	42.7464	0.001	0.001	67.6622	21.0117	25.4215	0.001	0.001	0.001	0.001	-2.25642	0.090996	circRYR2-20
12	116985206	116988869	+	circFBXW8_4	exon:exon	0.001	0.001	20.7489	0.001	21.0117	0.001	67.9806	20.6498	0.001	38.7374	2.64356	0.0910158	circFBXW8-1	hsaCirc_004096		circBank	circFbxw8-1	mmuCirc_007423		rnoCirc_002939
3	141278342	141287453	+	circPXYLP1_3	exon:exon	42.7464	41.3747	41.4978	0.001	0.001	0.001	0.001	0.001	0.001	0.001	-3.29758	0.0910667		hsaCirc_010821	3:141278341-141287453	circBank
2	8798202	8803127	-	circKIDINS220_7	exon:exon	42.7464	41.3747	41.4978	0.001	0.001	0.001	0.001	0.001	0.001	0.001	-3.29758	0.0910772				circBank
16	58599236	58599511	-	circCNOT1_6	utr5:utr5	42.7464	41.3747	41.4978	0.001	63.0352	0.001	0.001	0.001	0.001	0.001	-3.29757	0.0910908	circCNOT1-1			circBank		mmuCirc_009028	CIRCpediaV2	rnoCirc_005804
16	16052724	16056295	+	circABCC1_6	exon:exon	21.3732	41.3747	41.4978	0.001	0.001	0.001	0.001	0.001	0.001	0.001	-3.29757	0.0910914		hsaCirc_005985		circBank		mmuCirc_003656	CIRCpediaV2	rnoCirc_001448
3	179362358	179392104	+	circMFN1_1	exon:utr3	0.001	0.001	20.7489	90.2162	0.001	0.001	0.001	0.001	22.185	0.001	-2.44615	0.0911644				circBank
15	52425830	52433285	-	circMYO5A_5	exon:exon	0.001	0.001	62.2467	0.001	63.0352	50.8431	0.001	20.6498	44.3699	116.212	1.88033	0.0914312	circMYO5A-1	hsaCirc_005430	15:52425829-52433285	circBank				rnoCirc_011880
2	53693884	53750941	-	circASB3_1	exon:exon	21.3732	0.001	41.4978	135.324	21.0117	25.4215	0.001	0.001	44.3699	0.001	-1.93695	0.0915939	circDG-1462	hsaCirc_008140		circBank
17	27297693	27299280	+	circWSB1_1	intron:intron	0.001	0.001	20.7489	0.001	0.001	0.001	22.6602	41.2995	44.3699	38.7374	2.39214	0.0917397
7	102227367	102227669	+	circCUX1_5	exon:exon	213.732	413.747	331.983	225.541	168.094	279.637	271.922	474.944	332.775	387.374	0.544371	0.0918317	circCUX1-6	hsaCirc_014393	7:102227366-102227669	circBank
13	72773684	72778380	-	circDIS3	exon:exon	42.7464	0.001	41.4978	45.1081	0.001	0.001	0.001	0.001	0.001	19.3687	-2.25225	0.0918323		hsaCirc_004503		circBank
6	106279661	106293106	-	circATG5_3	exon:exon	0.001	0.001	0.001	135.324	0.001	0.001	0.001	0.001	0.001	19.3687	-2.92293	0.0918738		hsaCirc_013511		circBank
16	15771569	15786732	-	circMYH11_3	exon:exon	21.3732	0.001	0.001	0.001	0.001	25.4215	113.301	0.001	44.3699	0.001	2.64176	0.0919225				CIRCpediaV2
7	22976210	22991139	-	circFAM126A_7	exon:utr5	106.866	41.3747	124.493	67.6622	105.059	228.794	90.6408	206.498	88.7399	38.7374	1.09774	0.0919242	circFAM126A-3	hsaCirc_014014	7:22976209-22991139	circBank
19	50398851	50399484	+	circPOLD1	exon:exon	42.7464	82.7495	124.493	0.001	147.082	101.686	271.922	82.599	66.5549	77.4747	1.15378	0.0919848	circPOLD1-1	hsaCirc_007669	19:50398850-50399484	circBank
15	92924321	92929091	+	circCHD2_1	exon:exon	42.7464	0.001	0.001	45.1081	84.0469	50.8431	45.3204	82.599	66.5549	58.1061	1.46313	0.0919943	circCHD2-13	hsaCirc_005822		circBank	circChd2-1	mmuCirc_008375		rnoCirc_000473
17	47328269	47361521	+	circEFCAB13_3	utr5:exon	0.001	0.001	0.001	0.001	0.001	25.4215	0.001	0.001	44.3699	38.7374	3.24304	0.092032				circBank
1	100439932	100462881	+	circCDC14A_5	exon:exon	0.001	0.001	0.001	0.001	0.001	25.4215	0.001	0.001	44.3699	38.7374	3.24304	0.0920347				CIRCpediaV2
2	144141882	144235737	-	circGTDC1_3	exon:utr5	0.001	0.001	0.001	0.001	0.001	25.4215	0.001	0.001	44.3699	38.7374	3.24304	0.0920376	circGTDC1-3	hsaCirc_008593	2:144141881-144235737	circBank			CIRCpediaV2
12	95270039	95296258	+	circVEZT_8	exon:exon	0.001	0.001	0.001	0.001	0.001	25.4215	0.001	0.001	44.3699	38.7374	3.24304	0.0920422				circBank
7	35231504	35248841	-	circTBX20_1	exon:exon	0.001	0.001	0.001	0.001	0.001	25.4215	0.001	0.001	44.3699	38.7374	3.24303	0.0920454	circTBX20-2		7:35231503-35248841	CIRCpediaV2
7	8218305	8235940	-	circICA1_4	exon:utr5	21.3732	0.001	20.7489	0.001	0.001	50.8431	0.001	41.2995	44.3699	58.1061	2.05412	0.0921035	circICA1-2	hsaCirc_013957	7:8218304-8235940	circBank
19	34194478	34221738	+	circLSM14A_3	exon:exon	0.001	41.3747	41.4978	45.1081	0.001	0.001	0.001	0.001	22.185	0.001	-2.24582	0.0921447		hsaCirc_007533	19:34194477-34221738	circBank
9	85575315	85633374	-	circAGTPBP1_3	exon:exon	470.211	413.747	705.463	811.946	819.457	330.48	226.602	474.944	377.145	581.061	-0.52365	0.0924737	circAGTPBP1-19	hsaCirc_015725	9:85575314-85633374	circBank			CIRCpediaV2
19	4511511	4511906	-	chr19:4511511-4511906	ambiguous	2970.88	1468.8	1203.44	586.405	1491.83	3559.01	3534.99	2003.03	1397.65	1181.49	1.01115	0.0925135		hsaCirc_007380
4	169576928	169599197	-	circNEK1_19	exon:exon	106.866	41.3747	62.2467	22.5541	0.001	0.001	0.001	20.6498	22.185	19.3687	-1.6162	0.0925628				circBank
2	63856306	63862928	+	circUGP2_3	utr5:utr3	0.001	20.6874	62.2467	180.432	42.0234	0.001	0.001	0.001	88.7399	0.001	-2.10211	0.0925669	circUGP2-1	hsaCirc_008249	2:63856305-63862928	circBank
18	6213149	6244588	-	circL3MBTL4_3	exon:exon	0.001	0.001	0.001	0.001	0.001	0.001	0.001	0.001	66.5549	58.1061	3.40951	0.0927042		hsaCirc_006987		circBank
5	96993015	97028612	+	circLNPEP_11	exon:utr3	0.001	0.001	0.001	0.001	0.001	0.001	0.001	0.001	66.5549	58.1061	3.40949	0.0927253
1	179917452	179918080	+	circTOR1AIP1	exon:intergenic	0.001	0.001	0.001	0.001	21.0117	0.001	0.001	0.001	66.5549	58.1061	3.40948	0.0927454				circBank
1	117442231	117502970	+	circMAN1A2_9	exon:exon	0.001	0.001	0.001	0.001	0.001	0.001	0.001	41.2995	88.7399	0.001	3.47714	0.0928322	circMAN1A2-6			circBank
2	241704653	241709382	+	circING5	exon:exon	0.001	0.001	0.001	0.001	0.001	0.001	0.001	41.2995	88.7399	0.001	3.47714	0.0928331				circBank
2	37289356	37293271	-	circPRKD3_3	exon:exon	21.3732	0.001	0.001	0.001	0.001	25.4215	0.001	41.2995	0.001	38.7374	3.25575	0.0928353		hsaCirc_008012		circBank			CIRCpediaV2
2	158640661	209179217	+	chr2:158640661-209179217	NA	128.239	0.001	0.001	180.432	189.105	0.001	271.922	0.001	66.5549	0.001	-2.41632	0.0928568
9	35546430	35548535	+	circRUSC2	utr5:utr5	64.1197	144.812	103.745	0.001	84.0469	127.108	385.223	41.2995	88.7399	116.212	1.44132	0.092876	circRUSC2-1	hsaCirc_015635	9:35546429-35548535	circBank				rnoCirc_009442	CIRCpediaV2
8	42436989	42437577	-	circSLC20A2_1	exon:exon	0.001	0.001	0.001	0.001	0.001	0.001	0.001	20.6498	44.3699	38.7374	3.22666	0.0930185				circBank
19	46320443	46325639	+	circHIF3A_2	exon:exon	0.001	0.001	0.001	0.001	0.001	0.001	0.001	20.6498	44.3699	38.7374	3.22666	0.093024		hsaCirc_007631
6	129049918	129154683	+	circLAMA2_7	exon:exon	320.598	41.3747	62.2467	45.1081	21.0117	0.001	45.3204	0.001	88.7399	0.001	-1.82212	0.0930247	circLAMA2-50			CIRCpediaV2
22	45541229	45550615	+	circFBLN1_2	exon:exon	0.001	0.001	0.001	0.001	0.001	0.001	0.001	20.6498	44.3699	38.7374	3.22665	0.0930252				circBank
4	53383773	53391139	+	circFIP1L1_6	exon:exon	0.001	0.001	0.001	0.001	0.001	0.001	0.001	20.6498	44.3699	38.7374	3.22665	0.0930272				circBank
1	114732604	114741673	-	circCSDE1_7	exon:utr5	42.7464	62.0621	62.2467	22.5541	63.0352	0.001	0.001	0.001	0.001	38.7374	-1.84588	0.0930286	circCSDE1-1	hsaCirc_000888	1:114732603-114741673	CIRCpediaV2
19	55245120	55245678	-	circPPP6R1	exon:exon	0.001	0.001	0.001	0.001	0.001	0.001	45.3204	41.2995	44.3699	0.001	3.27384	0.0930959		hsaCirc_007695		circBank			circBase
9	85585463	85596449	-	circAGTPBP1_8	exon:exon	0.001	0.001	0.001	0.001	0.001	0.001	22.6602	41.2995	44.3699	0.001	3.27384	0.0931067	circAGTPBP1-13	hsaCirc_015728	9:85585462-85596449	circBank			CIRCpediaV2
4	5622537	5622991	-	circEVC2_2	exon:exon	0.001	0.001	0.001	0.001	0.001	0.001	22.6602	41.2995	0.001	38.7374	3.25052	0.0931106				CIRCpediaV2
16	71792067	71792592	-	circAP1G1_5	intron:intron	0.001	0.001	0.001	0.001	0.001	50.8431	0.001	0.001	0.001	77.4747	3.46189	0.0933119
3	196471640	196488683	-	circRNF168_1	utr3:exon	21.3732	0.001	0.001	0.001	21.0117	0.001	0.001	82.599	44.3699	38.7374	2.53116	0.0935768	circRNF168-3	hsaCirc_011142	3:196471639-196488683	circBank
2	121757240	121761524	+	circTSN	exon:utr3	192.359	103.437	103.745	270.649	105.059	0.001	67.9806	41.2995	133.11	154.949	-1.03308	0.0936096	circTSN-1	hsaCirc_008530	2:121757239-121761524	circBank
4	105446383	105456745	-	circPPA2_9	utr3:exon	192.359	206.874	228.238	338.311	105.059	25.4215	90.6408	82.599	155.295	174.318	-0.777663	0.0936272	circPPA2-11	hsaCirc_011700	4:105446382-105456745	circBank	circPpa2-2	mmuCirc_006332		rnoCirc_007026
18	55238091	55238844	-	circTCF4_1	intron:intron	42.7464	20.6874	0.001	45.1081	84.0469	0.001	0.001	0.001	0.001	19.3687	-2.0964	0.0941904
8	107284682	107303367	-	circANGPT1_2	exon:exon	0.001	0.001	0.001	0.001	0.001	0.001	0.001	41.2995	22.185	38.7374	3.2323	0.0942265				CIRCpediaV2			CIRCpediaV2	rnoCirc_011153
8	17675186	17755961	-	circMTUS1_9	exon:utr5	106.866	62.0621	165.991	90.2162	189.105	50.8431	0.001	20.6498	66.5549	116.212	-1.01918	0.094299	circMTUS1-4	hsaCirc_014759		CIRCpediaV2
15	29726379	29742781	-	circTJP1_7	exon:exon	21.3732	41.3747	0.001	45.1081	0.001	0.001	0.001	0.001	0.001	19.3687	-2.09702	0.0943022
8	42925557	42943445	+	circHOOK3_4	exon:exon	106.866	0.001	207.489	67.6622	0.001	0.001	0.001	41.2995	0.001	58.1061	-1.50179	0.0943563	circHOOK3-4	hsaCirc_014962	8:42925556-42943445	circBank
17	46050533	46094701	-	circKANSL1_2	exon:exon	0.001	0.001	20.7489	0.001	0.001	0.001	0.001	20.6498	66.5549	77.4747	2.52403	0.0943619			17:46050532-46094701	circBank	circ1700081L11Rik-3	mmuCirc_001710	circBase	rnoCirc_002090	CIRCpediaV2
16	15714909	15715272	-	circMYH11_1	exon:exon	0.001	0.001	20.7489	0.001	0.001	50.8431	113.301	20.6498	0.001	0.001	2.72289	0.0944113		hsaCirc_005978		circBank
13	49997074	50045232	-	circDLEU2_2	exon:exon	42.7464	82.7495	62.2467	0.001	0.001	0.001	0.001	0.001	22.185	0.001	-2.38709	0.0944461				circBank
13	99238427	99244624	+	circUBAC2_1	exon:exon	683.943	289.623	373.481	428.527	315.176	228.794	385.223	165.198	288.405	154.949	-0.65472	0.0944683	circUBAC2-1	hsaCirc_004604	13:99238426-99244624	circBank		mmuCirc_003216	circBase	rnoCirc_004411	CIRCpediaV2
1	66946150	66976722	+	circMIER1_3	exon:exon	42.7464	20.6874	0.001	45.1081	63.0352	0.001	0.001	0.001	22.185	0.001	-2.08852	0.0945312				circBank
1	31059204	31059577	-	circPUM1_16	exon:exon	0.001	0.001	0.001	0.001	0.001	0.001	67.9806	0.001	66.5549	0.001	3.53591	0.0945448		hsaCirc_000285		circBank		mmuCirc_006798
14	73147795	73192864	+	circPSEN1_4	utr5:exon	0.001	0.001	0.001	112.77	0.001	0.001	0.001	20.6498	0.001	0.001	-2.85837	0.0945834				circBank
5	40852174	40853550	+	circCARD6_1	utr3:utr3	0.001	0.001	20.7489	0.001	0.001	25.4215	0.001	103.249	0.001	38.7374	2.76118	0.0946175
18	13731476	13731934	+	circRNMT_1	utr5:utr5	0.001	0.001	0.001	0.001	0.001	76.2646	0.001	0.001	0.001	58.1061	3.51246	0.0946434		hsaCirc_007069		circBank
8	22593733	22594645	+	circPDLIM2	exon:utr3	0.001	0.001	0.001	0.001	0.001	127.108	0.001	0.001	0.001	19.3687	3.62798	0.0947841				circBank
3	183650296	183651276	+	circKLHL24_5	utr5:utr5	64.1197	20.6874	82.9957	112.77	483.27	0.001	203.942	165.198	310.59	154.949	1.26313	0.0947926	circKLHL24-2	hsaCirc_011039	3:183650295-183651276	circBank		mmuCirc_003707	CIRCpediaV2	rnoCirc_002564
14	50283871	50303017	-	circL2HGDH_3	exon:exon	0.001	0.001	0.001	0.001	0.001	0.001	0.001	82.599	0.001	38.7374	3.46364	0.0948121	circL2HGDH-1			circBank
6	37458612	37463008	+	circCMTR1	exon:exon	0.001	0.001	0.001	0.001	0.001	0.001	0.001	82.599	0.001	38.7374	3.46364	0.0948151		hsaCirc_013186		circBank
17	31155983	31236021	+	circNF1_5	exon:exon	0.001	20.6874	124.493	0.001	0.001	0.001	0.001	0.001	0.001	0.001	-3.54097	0.0949233	circNF1-9		17:31155982-31236021	circBank
9	6984166	7049200	+	circKDM4C_7	exon:exon	0.001	0.001	0.001	0.001	0.001	25.4215	45.3204	0.001	0.001	38.7374	3.27765	0.0949603		hsaCirc_015483		circBank
7	79652499	79657975	+	chr7:79652499-79657975	intergenic:intergenic	0.001	0.001	0.001	0.001	0.001	25.4215	45.3204	0.001	0.001	38.7374	3.27765	0.0949626
3	185437447	185451395	+	circMAP3K13_2	exon:exon	21.3732	41.3747	0.001	67.6622	21.0117	0.001	0.001	20.6498	0.001	0.001	-2.08487	0.0950133	circMAP3K13-2		3:185437446-185451395	circBank
2	178905329	178978675	-	circCCDC141_14	exon:exon	21.3732	0.001	145.242	0.001	42.0234	0.001	0.001	0.001	0.001	0.001	-3.53945	0.095076	circCCDC141-2	hsaCirc_008877	2:178905328-178978675				CIRCpediaV2
1	234418084	234472811	-	circTARBP1_3	exon:exon	21.3732	0.001	186.74	0.001	0.001	0.001	0.001	0.001	0.001	0.001	-3.53945	0.0950779	circTARBP1-1		1:234418083-234472811	circBank
18	6237964	6244588	-	circL3MBTL4_5	exon:exon	0.001	0.001	0.001	0.001	0.001	0.001	45.3204	0.001	0.001	77.4747	3.44478	0.0950789		hsaCirc_006989		circBank
7	33357855	33436800	+	circBBS9_10	exon:intron	21.3732	0.001	0.001	0.001	0.001	0.001	0.001	20.6498	177.48	19.3687	2.79846	0.0950823	circBBS9-11	hsaCirc_014107		circBank
6	111387765	111472140	-	circREV3L_9	exon:utr5	85.4929	41.3747	62.2467	112.77	21.0117	101.686	0.001	0.001	0.001	19.3687	-1.57672	0.0950825	circREV3L-2	hsaCirc_013561	6:111387764-111472140	circBank
8	51408067	51472304	-	circPXDNL_17	exon:exon	0.001	0.001	0.001	0.001	0.001	0.001	45.3204	0.001	0.001	77.4747	3.44477	0.0950979
14	103398951	103405267	+	circMARK3_1	intron:exon	42.7464	41.3747	20.7489	45.1081	63.0352	50.8431	0.001	0.001	0.001	0.001	-1.68353	0.0951028	circMARK3-4	hsaCirc_005180	14:103398950-103405267	circBank
20	47246008	47246517	-	circZMYND8_3	exon:exon	0.001	62.0621	0.001	0.001	21.0117	0.001	22.6602	123.899	66.5549	77.4747	2.13318	0.0951534	circZMYND8-14	hsaCirc_009498	20:47246007-47246517	circBank
1	70053026	70089819	+	circLRRC7_2	exon:exon	0.001	0.001	0.001	0.001	0.001	0.001	45.3204	20.6498	0.001	38.7374	3.26094	0.0953921		hsaCirc_000592		circBank				rnoCirc_007146
12	109258268	109259108	+	circACACB_27	exon:exon	0.001	0.001	0.001	0.001	0.001	0.001	45.3204	20.6498	0.001	38.7374	3.26094	0.0954006		hsaCirc_003997		CIRCpediaV2
12	15956936	15982436	+	circDERA_2	exon:exon	42.7464	20.6874	0.001	45.1081	0.001	0.001	22.6602	0.001	0.001	0.001	-2.07749	0.0954981				circBank			CIRCpediaV2	rnoCirc_009207
13	41811225	41819386	-	circVWA8_26	exon:exon	406.091	475.81	269.736	631.513	378.211	25.4215	67.9806	330.396	288.405	348.636	-0.975131	0.0955336	circVWA8-20	hsaCirc_004371	13:41811224-41819386	circBank
7	31837180	31880860	-	circPDE1C_14	exon:exon	21.3732	0.001	62.2467	45.1081	21.0117	0.001	0.001	0.001	0.001	19.3687	-2.24322	0.0955459		hsaCirc_014085	7:31837179-31880860	circBank			CIRCpediaV2
4	109940946	109964537	+	circEGF_4	exon:exon	21.3732	0.001	62.2467	45.1081	0.001	0.001	0.001	0.001	0.001	19.3687	-2.24322	0.0955473	circEGF-4	hsaCirc_011729		CIRCpediaV2
12	19253940	19322667	+	circPLEKHA5_4	exon:exon	21.3732	41.3747	0.001	45.1081	21.0117	0.001	22.6602	0.001	0.001	0.001	-2.07806	0.095625	circPLEKHA5-20			CIRCpediaV2
3	120399883	120409662	-	circFSTL1_1	exon:exon	0.001	0.001	0.001	67.6622	0.001	0.001	0.001	0.001	0.001	0.001	-3.36666	0.0956365
3	41681508	41754488	-	circULK4_1	exon:exon	0.001	0.001	0.001	67.6622	0.001	0.001	0.001	0.001	0.001	0.001	-3.36668	0.0956899		hsaCirc_010212		circBank
3	15563358	15568586	-	circHACL1_1	exon:exon	0.001	0.001	0.001	67.6622	0.001	0.001	0.001	0.001	0.001	0.001	-3.36668	0.0957159				circBank
18	8069686	8143779	+	circPTPRM_11	exon:exon	0.001	41.3747	82.9957	22.5541	42.0234	0.001	0.001	20.6498	0.001	19.3687	-1.82843	0.0957224	circPTPRM-15	hsaCirc_007006	18:8069685-8143779	circBank
3	160413473	160423840	+	circSMC4_1	exon:exon	0.001	0.001	0.001	67.6622	0.001	0.001	0.001	0.001	0.001	0.001	-3.36669	0.0957429				circBank
3	142748258	142804630	+	circTRPC1_6	exon:exon	0.001	0.001	0.001	45.1081	0.001	0.001	0.001	0.001	0.001	0.001	-3.3667	0.0957694				circBank
12	42355161	42398994	+	circPPHLN1_3	exon:exon	0.001	0.001	0.001	0.001	21.0117	0.001	45.3204	0.001	22.185	38.7374	3.25388	0.0958141	circPPHLN1-3	hsaCirc_003677		circBank		mmuCirc_003537	circBase		CIRCpediaV2
3	134545586	134552012	+	circCEP63_2	exon:exon	0.001	0.001	0.001	67.6622	0.001	0.001	0.001	0.001	0.001	0.001	-3.36671	0.0958188		hsaCirc_010759		circBank
1	6231902	6233643	-	circICMT_4	exon:exon	0.001	0.001	0.001	0.001	0.001	0.001	45.3204	0.001	22.185	38.7374	3.25387	0.0958286		hsaCirc_000023		circBank
3	37335053	37355187	+	circGOLGA4_18	exon:exon	0.001	0.001	0.001	67.6622	0.001	0.001	22.6602	0.001	0.001	0.001	-3.36673	0.0958683	circGOLGA4-20	hsaCirc_010197		circBank			CIRCpediaV2	rnoCirc_012185
2	161179614	161204793	+	circTANK_1	exon:exon	128.239	62.0621	228.238	293.203	126.07	127.108	113.301	41.2995	110.925	0.001	-1.17667	0.0958907	circTANK-1	hsaCirc_008651	2:161179613-161204793	circBank	circTank-1	mmuCirc_005376	circBase	rnoCirc_007752	CIRCpediaV2
3	37286014	37329093	+	circGOLGA4_9	exon:exon	0.001	0.001	0.001	67.6622	42.0234	0.001	0.001	0.001	0.001	0.001	-3.36673	0.0958914			3:37286013-37329093	CIRCpediaV2
5	41381826	41385943	-	circPLCXD3_3	exon:intron	64.1197	0.001	82.9957	0.001	21.0117	0.001	0.001	0.001	0.001	0.001	-3.44116	0.0959377	circPLCXD3-2			circBank
6	82214227	82214829	-	circIBTK_6	exon:exon	491.584	372.373	352.732	225.541	105.059	305.058	113.301	123.899	244.035	193.687	-0.665242	0.0959696	circIBTK-12	hsaCirc_013391	6:82214226-82214829	circBank
2	178537730	178539201	-	chr2:178537730-178539201	ambiguous	0.001	0.001	0.001	67.6622	0.001	0.001	0.001	0.001	0.001	0.001	-3.36676	0.0959942
2	172505952	172506146	-	circAC078883.1	intron:intron	0.001	0.001	0.001	45.1081	0.001	0.001	0.001	0.001	0.001	0.001	-3.36678	0.096046
2	49596947	49652134	-	chr2:49596947-49652134	intergenic:intergenic	0.001	0.001	0.001	0.001	0.001	0.001	0.001	41.2995	44.3699	19.3687	3.24317	0.096071
2	163609907	163612584	-	circFIGN	utr3:intron	0.001	0.001	0.001	67.6622	0.001	0.001	0.001	0.001	0.001	0.001	-3.36678	0.0960719
16	46727236	46730698	-	circMYLK3_4	exon:exon	0.001	0.001	0.001	0.001	0.001	0.001	0.001	41.2995	44.3699	19.3687	3.24317	0.0960818
2	24068321	24074194	-	circSF3B6	exon:exon	0.001	0.001	0.001	67.6622	0.001	0.001	0.001	0.001	0.001	0.001	-3.36681	0.096151				circBank
2	220602333	220634128	+	circAC067956.1_1	intron:exon	0.001	0.001	0.001	45.1081	0.001	0.001	0.001	0.001	0.001	0.001	-3.36681	0.0961733
2	208298641	208302353	+	circPIKFYVE_5	exon:exon	0.001	0.001	0.001	67.6622	0.001	0.001	0.001	0.001	0.001	0.001	-3.36682	0.0961979				circBank
18	13099476	13103588	+	circCEP192_16	exon:exon	64.1197	20.6874	20.7489	45.1081	0.001	0.001	0.001	0.001	0.001	38.7374	-1.72437	0.0962124	circCEP192-3	hsaCirc_007060	18:13099475-13103588	circBank
2	186651982	186656401	+	circITGAV_4	exon:exon	0.001	0.001	0.001	67.6622	0.001	0.001	0.001	0.001	0.001	0.001	-3.36683	0.0962229
2	45697941	45701524	+	circPRKCE_2	intergenic:exon	0.001	62.0621	82.9957	0.001	0.001	0.001	0.001	0.001	0.001	0.001	-3.44516	0.0962268	circPRKCE-1	hsaCirc_008105		circBank
14	35050784	35053451	+	circFAM177A1	exon:utr3	0.001	62.0621	62.2467	0.001	0.001	0.001	0.001	0.001	0.001	0.001	-3.44516	0.0962277				circBank
2	159743061	159752571	+	circ7-Mar_7	exon:exon	0.001	0.001	0.001	67.6622	84.0469	0.001	0.001	0.001	0.001	0.001	-3.36683	0.0962474				circBank
MT	8398	8608	-	chrMT:8398-8608	intergenic:intergenic	0.001	0.001	0.001	67.6622	0.001	0.001	0.001	0.001	0.001	0.001	-3.36684	0.096264
2	27667268	27669387	+	circSLC4A1AP_1	exon:utr3	0.001	0.001	0.001	67.6622	0.001	0.001	0.001	0.001	0.001	0.001	-3.36684	0.0962735						mmuCirc_007094
X	134896817	134899534	-	circMOSPD1	exon:utr5	0.001	0.001	0.001	67.6622	0.001	0.001	0.001	0.001	0.001	0.001	-3.36684	0.0962883				circBank			CIRCpediaV2
X	150619038	150663609	+	circMTM1_3	exon:exon	0.001	0.001	0.001	67.6622	0.001	0.001	0.001	0.001	0.001	0.001	-3.36686	0.096339		hsaCirc_016367		CIRCpediaV2
X	118572323	118574018	+	circDOCK11_1	exon:exon	0.001	0.001	0.001	67.6622	0.001	0.001	0.001	0.001	0.001	0.001	-3.36687	0.0963638				CIRCpediaV2
2	71348753	71370005	+	circZNF638_4	utr5:exon	0.001	41.3747	20.7489	45.1081	0.001	0.001	0.001	0.001	0.001	19.3687	-2.08779	0.0963691	circZNF638-8		2:71348752-71370005	circBank			CIRCpediaV2		CIRCpediaV2
X	24791075	24791815	+	circPOLA1_5	intron:intron	0.001	0.001	0.001	67.6622	0.001	0.001	0.001	0.001	0.001	0.001	-3.36687	0.09639
22	24321294	24324431	+	chr22:24321294-24324431	ambiguous	0.001	0.001	0.001	67.6622	0.001	0.001	0.001	0.001	0.001	0.001	-3.36688	0.0964169
12	95251940	95296258	+	circVEZT_2	utr5:exon	0.001	0.001	20.7489	0.001	0.001	0.001	22.6602	0.001	88.7399	38.7374	2.54486	0.09643				circBank
21	15847663	15874526	+	circUSP25_18	exon:exon	0.001	0.001	0.001	67.6622	0.001	0.001	0.001	0.001	0.001	0.001	-3.36689	0.0964414
20	13569507	13587370	-	circTASP1_4	exon:exon	0.001	0.001	0.001	45.1081	0.001	0.001	0.001	0.001	0.001	0.001	-3.36689	0.0964674				circBank			CIRCpediaV2
20	20251595	20298386	+	circCFAP61_6	exon:exon	0.001	0.001	0.001	67.6622	0.001	0.001	0.001	0.001	0.001	0.001	-3.3669	0.0964939
4	90308244	90313047	+	circCCSER1_2	utr5:exon	235.105	227.561	705.463	405.973	252.141	50.8431	135.961	268.447	177.48	329.268	-0.725512	0.0965096	circCCSER1-2	hsaCirc_011642	4:90308243-90313047	circBank			circBase		CIRCpediaV2
19	52225271	52229182	-	circAC010320.2	intergenic:intron	0.001	0.001	0.001	67.6622	0.001	0.001	0.001	0.001	0.001	0.001	-3.36691	0.0965189
18	23464577	23466246	-	chr18:23464577-23466246	intergenic:intergenic	0.001	0.001	0.001	67.6622	0.001	0.001	0.001	0.001	0.001	0.001	-3.36692	0.0965451
18	21838365	21847125	+	circMIB1_13	exon:exon	0.001	0.001	0.001	67.6622	0.001	0.001	0.001	0.001	0.001	0.001	-3.36693	0.0966124				circBank
12	110128950	110136860	+	circIFT81_5	exon:exon	0.001	0.001	0.001	0.001	0.001	50.8431	0.001	20.6498	0.001	38.7374	3.27189	0.096635				circBank
1	192908438	192911481	-	chr1:192908438-192911481	intergenic:intergenic	0.001	0.001	0.001	67.6622	0.001	0.001	0.001	0.001	0.001	0.001	-3.36694	0.096638
7	99485193	99494631	-	circZNF394_1	intergenic:exon	0.001	0.001	0.001	0.001	0.001	50.8431	0.001	20.6498	0.001	38.7374	3.27189	0.0966478				circBank
6	138911276	138934326	-	circREPS1_3	exon:intron	0.001	0.001	0.001	0.001	63.0352	76.2646	0.001	20.6498	0.001	58.1061	3.27189	0.0966577	circREPS1-1	hsaCirc_013706	6:138911275-138934326	circBank
17	67959541	67975958	+	circBPTF_26	exon:exon	0.001	0.001	0.001	67.6622	42.0234	0.001	0.001	0.001	0.001	0.001	-3.36695	0.0966638				CIRCpediaV2
15	65579355	65591731	-	circINTS14_1	utr3:exon	0.001	0.001	0.001	67.6622	0.001	0.001	0.001	0.001	0.001	0.001	-3.36696	0.0967145		hsaCirc_005551
15	52605133	52611777	-	circFAM214A_3	exon:exon	128.239	20.6874	0.001	0.001	0.001	0.001	0.001	0.001	0.001	0.001	-3.55072	0.0967165	circFAM214A-2			circBank
15	98812053	98899621	+	circIGF1R_3	intergenic:exon	0.001	0.001	0.001	90.2162	0.001	0.001	0.001	0.001	0.001	0.001	-3.36697	0.0967405
15	70980101	70984257	+	circLRRC49_3	exon:exon	0.001	0.001	0.001	67.6622	0.001	0.001	0.001	0.001	0.001	0.001	-3.36697	0.0967512		hsaCirc_005602		circBank
15	72544820	72555363	+	circARIH1_1	exon:exon	0.001	0.001	0.001	67.6622	0.001	0.001	0.001	0.001	0.001	0.001	-3.36698	0.0967652
2	73489634	73520016	+	circALMS1_10	exon:exon	42.7464	0.001	20.7489	45.1081	63.0352	0.001	0.001	0.001	22.185	0.001	-2.07807	0.0967892	circALMS1-9	hsaCirc_008339	2:73489633-73520016	circBank
15	43151790	43160794	+	circTMEM62_6	exon:exon	0.001	0.001	0.001	67.6622	0.001	0.001	0.001	0.001	0.001	0.001	-3.36699	0.0968055				circBank
14	72723633	72731934	-	circDPF3_4	exon:exon	0.001	0.001	0.001	67.6622	0.001	0.001	0.001	0.001	0.001	0.001	-3.36699	0.0968308	circDPF3-2		14:72723632-72731934	CIRCpediaV2
X	136230385	136244795	-	circMAP7D3_1	exon:exon	0.001	0.001	20.7489	0.001	21.0117	127.108	0.001	0.001	44.3699	19.3687	2.68394	0.096841				CIRCpediaV2
14	74892834	74894409	+	circDLST	exon:exon	0.001	0.001	0.001	67.6622	0.001	0.001	0.001	0.001	0.001	0.001	-3.36701	0.0968784				circBank	circDlst-1	mmuCirc_002166	CIRCpediaV2
15	57516780	57518497	+	circCGNL1_10	exon:exon	0.001	0.001	0.001	0.001	0.001	0.001	0.001	0.001	44.3699	77.4747	3.39035	0.0968967				circBank
14	65455621	65561766	+	circFUT8_2	utr5:utr5	0.001	0.001	0.001	67.6622	0.001	0.001	0.001	0.001	0.001	0.001	-3.36701	0.0968997				circBank			CIRCpediaV2
12	88106675	88109181	-	circCEP290_5	exon:exon	0.001	0.001	0.001	67.6622	0.001	0.001	0.001	0.001	0.001	0.001	-3.36702	0.0969213				circBank
12	26979784	27003390	-	circTM7SF3_3	exon:exon	0.001	0.001	0.001	67.6622	0.001	0.001	0.001	0.001	0.001	0.001	-3.36703	0.0969412				circBank
1	64979563	64995088	-	circLINC01359	exon:exon	0.001	0.001	0.001	67.6622	0.001	0.001	0.001	0.001	0.001	0.001	-3.36703	0.0969627				CIRCpediaV2
11	85692163	85711232	-	circSYTL2_1	intergenic:exon	0.001	0.001	0.001	67.6622	0.001	0.001	0.001	0.001	0.001	0.001	-3.36704	0.0969848
3	179761112	179765848	+	circUSP13_9	exon:exon	0.001	0.001	0.001	0.001	0.001	0.001	0.001	41.2995	0.001	77.4747	3.41019	0.097003		hsaCirc_011018		circBank					CIRCpediaV2
11	79064738	79215909	-	circTENM4_2	exon:utr5	0.001	0.001	0.001	67.6622	0.001	0.001	0.001	0.001	0.001	0.001	-3.36704	0.0970059				CIRCpediaV2
9	19276158	19328162	+	circDENND4C_3	utr5:exon	0.001	0.001	0.001	0.001	0.001	0.001	0.001	41.2995	0.001	77.4747	3.41018	0.0970186				CIRCpediaV2			CIRCpediaV2
11	77978996	77981576	-	circINTS4_2	exon:exon	0.001	0.001	0.001	67.6622	0.001	0.001	0.001	0.001	0.001	0.001	-3.36705	0.0970277		hsaCirc_003082		circBank
4	61934840	61983603	+	circADGRL3_5	exon:exon	64.1197	20.6874	20.7489	45.1081	0.001	50.8431	0.001	0.001	0.001	0.001	-1.82616	0.0970533	circLPHN3-3	hsaCirc_011486	4:61934839-61983603	circBank			CIRCpediaV2
14	64521487	64523402	+	circZBTB1_2	utr5:utr5	42.7464	41.3747	0.001	0.001	42.0234	50.8431	45.3204	61.9493	66.5549	58.1061	1.46603	0.0970916	circZBTB1-1	hsaCirc_004973	14:64521486-64523402	circBank
10	29421717	29421973	+	circSVIL-AS1	intron:intron	0.001	0.001	0.001	67.6622	0.001	0.001	0.001	0.001	0.001	0.001	-3.36707	0.0971104
15	34860042	34867609	-	circAQR_1	exon:exon	0.001	41.3747	20.7489	45.1081	0.001	0.001	0.001	20.6498	0.001	0.001	-2.07441	0.0971157	circAQR-2	hsaCirc_005253	15:34860041-34867609	circBank
6	47503280	47515962	+	circCD2AP_2	exon:intron	0.001	41.3747	20.7489	45.1081	0.001	0.001	0.001	20.6498	0.001	0.001	-2.07441	0.0971169	circCD2AP-4			circBank
9	14596461	14680162	-	circZDHHC21_1	intergenic:exon	0.001	0.001	0.001	67.6622	0.001	0.001	0.001	0.001	0.001	0.001	-3.36708	0.0971525
18	79728907	79736521	+	circCTDP1	exon:exon	0.001	0.001	41.4978	0.001	0.001	76.2646	22.6602	41.2995	22.185	19.3687	1.47963	0.0971537			18:79728906-79736521	circBank
9	14008550	14021355	-	chr9:14008550-14021355	intergenic:intergenic	0.001	0.001	0.001	67.6622	0.001	0.001	0.001	0.001	0.001	0.001	-3.36709	0.0971725	circINTERGENIC-136	hsaCirc_015505
15	80120328	80122800	+	circZFAND6_3	exon:exon	320.598	289.623	248.987	293.203	189.105	152.529	90.6408	165.198	133.11	213.056	-0.614741	0.0971766	circZFAND6-2	hsaCirc_005700	15:80120327-80122800	circBank		mmuCirc_008415
9	13918096	14021355	-	chr9:13918096-14021355	intergenic:intergenic	0.001	0.001	0.001	67.6622	0.001	0.001	0.001	0.001	0.001	0.001	-3.36709	0.0971936
9	2493240	2525717	-	circVLDLR-AS1_4	intron:exon	0.001	0.001	0.001	67.6622	0.001	0.001	0.001	0.001	0.001	0.001	-3.3671	0.0972134				circBank
6	77271340	77273307	-	chr6:77271340-77273307	intergenic:intergenic	192.359	227.561	82.9957	67.6622	126.07	50.8431	45.3204	20.6498	66.5549	58.1061	-1.09509	0.097226	circINTERGENIC-251	hsaCirc_013372		circBank
9	19298056	19316839	+	circDENND4C_12	exon:exon	0.001	0.001	0.001	45.1081	0.001	0.001	0.001	0.001	0.001	0.001	-3.36711	0.0972345		hsaCirc_015536		circBank
7	26684736	26727006	-	circSKAP2	exon:exon	0.001	0.001	0.001	0.001	0.001	0.001	45.3204	41.2995	22.185	0.001	3.29297	0.0972485				CIRCpediaV2			CIRCpediaV2
9	111578796	111586165	-	circPTGR1_4	exon:exon	0.001	0.001	0.001	22.5541	0.001	0.001	45.3204	41.2995	22.185	0.001	3.29297	0.0972486	circPTGR1-3	hsaCirc_015910		circBank
9	5021963	5078444	+	circJAK2_2	utr5:exon	0.001	0.001	0.001	67.6622	0.001	0.001	0.001	0.001	0.001	0.001	-3.36711	0.0972548				circBank
8	105382492	105383067	-	chr8:105382492-105383067	intergenic:intergenic	0.001	0.001	0.001	67.6622	0.001	0.001	0.001	0.001	0.001	0.001	-3.36712	0.0972972
8	72205299	72211555	-	circAC022905.1	exon:intron	0.001	0.001	0.001	67.6622	0.001	0.001	0.001	0.001	0.001	0.001	-3.36713	0.0973135				circBank
8	58601285	58603386	-	circNSMAF	exon:exon	0.001	0.001	0.001	67.6622	42.0234	0.001	0.001	0.001	0.001	0.001	-3.36713	0.0973302		hsaCirc_015026	8:58601284-58603386	circBank			CIRCpediaV2
8	17713214	17715901	-	circMTUS1_12	exon:exon	0.001	0.001	0.001	67.6622	0.001	0.001	0.001	0.001	0.001	0.001	-3.36714	0.0973472		hsaCirc_014761		circBank
7	156796389	156836885	-	circLMBR1_6	utr5:exon	0.001	0.001	0.001	67.6622	0.001	0.001	0.001	0.001	0.001	0.001	-3.36714	0.0973671		hsaCirc_014663		circBank		mmuCirc_007081	CIRCpediaV2
1	237377323	237469187	+	circRYR2_54	exon:exon	0.001	0.001	0.001	67.6622	0.001	0.001	0.001	0.001	0.001	0.001	-3.36715	0.0973871		hsaCirc_001593		CIRCpediaV2
7	29030577	29030759	-	circCPVL_1	exon:exon	0.001	0.001	0.001	67.6622	0.001	0.001	0.001	0.001	0.001	0.001	-3.36716	0.0974293				CIRCpediaV2
7	138525241	138554864	+	circTRIM24_5	exon:exon	0.001	0.001	0.001	67.6622	0.001	0.001	0.001	20.6498	0.001	0.001	-3.36716	0.097448				circBank
7	92343024	92391344	+	circANKIB1_15	exon:exon	0.001	0.001	0.001	67.6622	21.0117	0.001	0.001	0.001	0.001	0.001	-3.36717	0.0974697				CIRCpediaV2
7	77920279	77929327	+	circPHTF2_2	exon:exon	0.001	0.001	0.001	67.6622	0.001	0.001	0.001	0.001	0.001	0.001	-3.36718	0.0974909				circBank
7	8675479	8752589	+	circNXPH1	intron:utr3	0.001	0.001	0.001	67.6622	0.001	0.001	0.001	0.001	0.001	0.001	-3.36718	0.0975121
6	73621804	73641924	-	circSLC17A5_3	exon:exon	0.001	0.001	0.001	67.6622	0.001	0.001	0.001	0.001	0.001	0.001	-3.36719	0.097555	circSLC17A5-3			CIRCpediaV2					CIRCpediaV2
14	32433460	32433817	+	circAKAP6_2	utr5:utr5	21.3732	0.001	0.001	0.001	42.0234	50.8431	22.6602	41.2995	22.185	0.001	2.2158	0.0975695	circAKAP6-11	hsaCirc_004786	14:32433459-32433817	circBank			CIRCpediaV2		CIRCpediaV2
6	158429736	158431663	+	circTULP4_3	exon:intron	0.001	0.001	0.001	67.6622	42.0234	0.001	0.001	0.001	0.001	0.001	-3.3672	0.0975771	circTULP4-1	hsaCirc_013846	6:158429735-158431663	circBank
19	17497255	17497464	+	circSLC27A1	exon:exon	0.001	0.001	0.001	0.001	0.001	0.001	0.001	0.001	88.7399	38.7374	3.42324	0.0975956		hsaCirc_007488		circBank
12	80261969	80279166	+	circOTOGL_5	exon:exon	0.001	0.001	0.001	0.001	0.001	0.001	0.001	0.001	88.7399	58.1061	3.42323	0.0976159
5	36116460	36143406	-	circLMBRD2_1	exon:utr5	0.001	0.001	0.001	45.1081	0.001	0.001	0.001	0.001	0.001	0.001	-3.36721	0.0976198				circBank
5	79793480	79799516	+	chr5:79793480-79799516	ambiguous	0.001	0.001	0.001	67.6622	0.001	0.001	0.001	0.001	0.001	0.001	-3.36722	0.0976398
5	69100807	69108436	+	circSLC30A5_2	exon:exon	0.001	0.001	0.001	67.6622	0.001	0.001	0.001	0.001	0.001	0.001	-3.36722	0.097661				circBank
4	142082031	142145996	-	circINPP4B_2	exon:exon	0.001	0.001	0.001	67.6622	42.0234	0.001	0.001	0.001	0.001	0.001	-3.36723	0.0976803	circINPP4B-5			circBank
1	172555869	172579267	+	circSUCO_5	exon:exon	0.001	0.001	0.001	67.6622	0.001	0.001	0.001	0.001	0.001	0.001	-3.36723	0.0977012	circSUCO-2		1:172555868-172579267	circBank
4	42422807	42507154	-	circATP8A1_1	exon:exon	0.001	0.001	0.001	67.6622	21.0117	0.001	0.001	0.001	0.001	0.001	-3.36724	0.097743				CIRCpediaV2
4	38614625	38636058	-	circKLF3-AS1	exon:exon	0.001	0.001	0.001	67.6622	0.001	0.001	0.001	0.001	0.001	0.001	-3.36725	0.0977646				circBank
4	2655028	2700544	+	circFAM193A_1	intron:exon	0.001	0.001	0.001	67.6622	0.001	0.001	0.001	0.001	0.001	0.001	-3.36725	0.0977839
8	123077111	123084340	+	circTBC1D31_1	exon:exon	42.7464	20.6874	62.2467	0.001	42.0234	0.001	0.001	0.001	0.001	0.001	-3.27437	0.0978465	circTBC1D31-1	hsaCirc_015305	8:123077110-123084340	circBank
1	237500711	237530510	+	circRYR2_115	exon:exon	42.7464	20.6874	62.2467	0.001	0.001	0.001	0.001	0.001	0.001	0.001	-3.27437	0.097851	circRYR2-59	hsaCirc_001630	1:237500710-237530510	CIRCpediaV2		mmuCirc_002380		rnoCirc_005107
8	89587891	89596512	-	chr8:89587891-89596512	intergenic:intergenic	42.7464	0.001	62.2467	45.1081	0.001	0.001	0.001	61.9493	0.001	0.001	-1.80919	0.0978641	circINTERGENIC-202			circBank
3	47046487	47067118	-	circSETD2_9	utr3:exon	0.001	0.001	0.001	0.001	0.001	0.001	45.3204	0.001	44.3699	19.3687	3.26597	0.0978686	circSETD2-9		3:47046486-47067118	circBank
16	346148	347106	-	circAXIN1_2	utr5:utr5	21.3732	41.3747	62.2467	0.001	0.001	0.001	0.001	0.001	0.001	0.001	-3.27521	0.0981119		hsaCirc_005885		circBank
14	99914179	99914697	+	circEML1_3	exon:exon	64.1197	41.3747	20.7489	0.001	63.0352	0.001	45.3204	0.001	0.001	0.001	-1.80989	0.0981162	circEML1-4	hsaCirc_005154	14:99914178-99914697	circBank				rnoCirc_010786
9	112250929	112252788	-	circPTBP3_2	exon:exon	21.3732	41.3747	62.2467	0.001	42.0234	0.001	0.001	0.001	0.001	0.001	-3.27521	0.0981164	circPTBP3-2	hsaCirc_015917	9:112250928-112252788	circBank		mmuCirc_006559	CIRCpediaV2	rnoCirc_009552
10	21673350	21713950	+	circMLLT10_3	exon:exon	21.3732	41.3747	103.745	22.5541	0.001	0.001	0.001	20.6498	22.185	0.001	-1.80812	0.0981913	circMLLT10-3	hsaCirc_001936		circBank			CIRCpediaV2	rnoCirc_005280	CIRCpediaV2
3	183671034	183672484	+	circKLHL24_11	exon:exon	0.001	20.6874	0.001	45.1081	0.001	0.001	0.001	0.001	0.001	0.001	-3.11076	0.0982646		hsaCirc_011046		circBank
3	138221926	138229010	+	circARMC8_3	exon:exon	0.001	20.6874	0.001	45.1081	0.001	0.001	0.001	0.001	0.001	0.001	-3.11076	0.0982685		hsaCirc_010790		circBank
17	9925476	9926769	-	circGAS7_1	exon:exon	0.001	20.6874	0.001	45.1081	0.001	0.001	0.001	0.001	0.001	0.001	-3.11077	0.0982856		hsaCirc_006398		circBank
2	186668762	186675927	+	circITGAV_5	exon:exon	0.001	20.6874	0.001	45.1081	0.001	0.001	0.001	0.001	0.001	0.001	-3.11077	0.0982898				circBank
18	36411899	36412631	+	circFHOD3_3	intron:intron	0.001	20.6874	0.001	45.1081	0.001	0.001	0.001	0.001	0.001	0.001	-3.11077	0.0982923	circFHOD3-6	hsaCirc_007173		circBank
16	23079946	23108183	-	circUSP31_2	exon:exon	0.001	20.6874	0.001	45.1081	0.001	0.001	0.001	0.001	0.001	0.001	-3.11077	0.0982955		hsaCirc_006045		circBank
12	12244262	12244655	-	circLRP6_6	exon:exon	341.972	455.122	622.467	248.095	189.105	483.009	362.563	309.746	532.439	581.061	0.51196	0.0983062	circLRP6-2	hsaCirc_003471	12:12244261-12244655	circBank	circLrp6-2	mmuCirc_008119	CIRCpediaV2	rnoCirc_009182	CIRCpediaV2
16	304304	314683	-	circAXIN1_1	exon:exon	0.001	20.6874	0.001	45.1081	0.001	0.001	0.001	0.001	0.001	0.001	-3.11078	0.0983074				circBank
18	36501932	36512543	+	circFHOD3_4	exon:exon	42.7464	20.6874	41.4978	0.001	0.001	0.001	0.001	0.001	0.001	0.001	-3.05502	0.0983104	circFHOD3-5	hsaCirc_007174		circBank	circFhod3-4	mmuCirc_004432	circBase	rnoCirc_005410
9	32984631	32989895	-	circAPTX	exon:exon	21.3732	20.6874	41.4978	0.001	0.001	0.001	0.001	0.001	0.001	0.001	-3.05501	0.0983211				CIRCpediaV2				rnoCirc_009425
15	29716611	29726991	-	circTJP1_3	exon:exon	0.001	20.6874	0.001	45.1081	0.001	0.001	0.001	0.001	0.001	0.001	-3.11079	0.0983328
12	3811966	3830018	-	circPARP11_2	utr3:exon	0.001	20.6874	0.001	45.1081	0.001	0.001	0.001	0.001	0.001	0.001	-3.1108	0.0983478				circBank
1	46055795	46062071	-	circPIK3R3_3	exon:exon	0.001	20.6874	0.001	45.1081	0.001	0.001	0.001	0.001	0.001	0.001	-3.1108	0.0983568				CIRCpediaV2
11	86306245	86306482	+	circHIKESHI	exon:exon	0.001	20.6874	0.001	45.1081	0.001	0.001	0.001	0.001	0.001	0.001	-3.11081	0.0983726	circC11orf73-1	hsaCirc_003131		circBank
8	26338890	26354633	+	circPPP2R2A_1	exon:exon	0.001	0.001	0.001	45.1081	0.001	0.001	0.001	0.001	0.001	0.001	-3.11082	0.098381				circBank
1	8508627	8614686	-	circRERE_9	exon:exon	0.001	20.6874	0.001	45.1081	0.001	0.001	0.001	0.001	0.001	0.001	-3.11082	0.0983817	circRERE-8			circBank		mmuCirc_006940		rnoCirc_010059
9	40584118	63380011	-	circBMS1P10	intergenic:exon	0.001	20.6874	0.001	45.1081	0.001	0.001	0.001	0.001	0.001	0.001	-3.11082	0.0983825
7	143875989	143876622	-	circTCAF1	utr5:utr5	0.001	20.6874	0.001	45.1081	0.001	0.001	0.001	0.001	0.001	0.001	-3.11082	0.0983863				circBank					CIRCpediaV2
6	26385015	26388294	+	circBTN2A2	exon:exon	0.001	20.6874	0.001	45.1081	0.001	0.001	0.001	0.001	0.001	0.001	-3.11082	0.0983954	circBTN2A2-1	hsaCirc_013109	6:26385014-26388294	circBank
7	138504290	138538803	+	circTRIM24_1	exon:exon	0.001	0.001	0.001	45.1081	63.0352	0.001	0.001	0.001	0.001	0.001	-3.11083	0.0984029	circTRIM24-5	hsaCirc_014553	7:138504289-138538803	circBank	circTrim24-2	mmuCirc_007763	CIRCpediaV2	rnoCirc_008748
5	9291993	9337812	-	circSEMA5A_3	intron:exon	0.001	20.6874	0.001	45.1081	0.001	0.001	0.001	0.001	0.001	0.001	-3.11083	0.0984063		hsaCirc_012110
5	79752676	79758902	+	circCMYA5_7	exon:exon	0.001	20.6874	0.001	45.1081	0.001	0.001	0.001	0.001	0.001	0.001	-3.11083	0.0984134
5	156344489	156508702	+	circSGCD_7	exon:utr3	0.001	20.6874	0.001	45.1081	21.0117	0.001	0.001	0.001	0.001	0.001	-3.11083	0.0984151	circSGCD-1			CIRCpediaV2
6	104744160	104777317	-	circHACE1_2	exon:exon	0.001	20.6874	0.001	45.1081	63.0352	0.001	0.001	0.001	0.001	0.001	-3.11084	0.0984198	circHACE1-1	hsaCirc_013497	6:104744159-104777317	circBank
4	150761783	150831976	-	circLRBA_12	exon:exon	0.001	20.6874	0.001	45.1081	0.001	0.001	0.001	0.001	0.001	0.001	-3.11084	0.09842	circLRBA-12	hsaCirc_011931		circBank
4	139125164	139151980	-	circELF2_10	exon:intron	0.001	20.6874	0.001	45.1081	0.001	0.001	0.001	0.001	0.001	0.001	-3.11084	0.0984282
4	84860412	84860622	-	circWDFY3_10	exon:exon	0.001	20.6874	0.001	45.1081	0.001	0.001	0.001	0.001	0.001	0.001	-3.11085	0.0984368		hsaCirc_011598		circBank			CIRCpediaV2
3	183833492	183856551	-	circPARL_1	exon:utr5	0.001	20.6874	0.001	45.1081	0.001	0.001	0.001	0.001	0.001	0.001	-3.11086	0.0984636		hsaCirc_011057		circBank
1	219193130	219218712	+	circLYPLAL1_12	exon:intergenic	106.866	20.6874	0.001	112.77	0.001	0.001	0.001	41.2995	66.5549	0.001	-1.58049	0.0985287	circDG-1184	hsaCirc_001401	1:219193129-219218712	circBank
4	47641915	47653660	-	circCORIN_2	intergenic:exon	0.001	62.0621	269.736	0.001	63.0352	50.8431	45.3204	82.599	399.329	697.273	2.06229	0.0985547	circCORIN-11	hsaCirc_011412	4:47641914-47653660	circBank
X	105935170	105946464	+	circNRK	exon:exon	21.3732	41.3747	41.4978	0.001	0.001	0.001	0.001	0.001	0.001	0.001	-3.05598	0.0985994				CIRCpediaV2
2	178689053	178721202	-	circTTN_108	exon:exon	21.3732	62.0621	41.4978	0.001	0.001	0.001	0.001	0.001	0.001	0.001	-3.05598	0.0986008	circTTN-308
15	34900622	34904505	-	circAQR_5	exon:exon	21.3732	41.3747	41.4978	0.001	0.001	0.001	0.001	0.001	0.001	0.001	-3.05598	0.0986071				circBank
12	100097365	100098541	-	circUHRF1BP1L_2	exon:exon	21.3732	41.3747	41.4978	0.001	21.0117	0.001	0.001	0.001	0.001	0.001	-3.05598	0.0986122				circBank
7	80656540	80666489	+	circCD36_3	exon:exon	21.3732	20.6874	41.4978	0.001	42.0234	0.001	22.6602	0.001	0.001	0.001	-3.05597	0.0986174	circCD36-6	hsaCirc_014273	7:80656539-80666489	CIRCpediaV2	circCd36-4	mmuCirc_007008
4	31011539	31031019	+	circPCDH7_3	intron:intron	21.3732	41.3747	20.7489	0.001	0.001	0.001	0.001	0.001	0.001	0.001	-3.05597	0.0986301
7	152309966	152358675	-	circKMT2C_13	exon:exon	0.001	20.6874	0.001	0.001	0.001	25.4215	45.3204	20.6498	0.001	58.1061	2.38762	0.0986626	circKMT2C-7	hsaCirc_014646	7:152309965-152358675	circBank		mmuCirc_007064	CIRCpediaV2
1	74329966	74492266	+	circTNNI3K_10	intron:exon	21.3732	0.001	0.001	45.1081	0.001	0.001	0.001	0.001	0.001	0.001	-3.10991	0.0987195
2	36855212	36869729	-	circSTRN_1	exon:exon	21.3732	0.001	0.001	45.1081	0.001	0.001	0.001	0.001	0.001	0.001	-3.10991	0.0987231	circSTRN-1	hsaCirc_007992		CIRCpediaV2
2	133213716	133337345	-	circNCKAP5_8	exon:intron	21.3732	0.001	0.001	45.1081	0.001	0.001	0.001	0.001	0.001	0.001	-3.10991	0.0987235
3	128806372	128813471	+	circRAB7A_3	exon:utr3	21.3732	0.001	0.001	45.1081	0.001	0.001	0.001	0.001	0.001	0.001	-3.10992	0.0987273		hsaCirc_010720
2	208273584	208288818	+	circPIKFYVE_2	exon:exon	21.3732	0.001	0.001	45.1081	0.001	0.001	0.001	0.001	0.001	0.001	-3.10992	0.0987322				circBank
21	39215237	39225197	-	circBRWD1_11	exon:exon	21.3732	0.001	0.001	45.1081	0.001	0.001	0.001	0.001	0.001	0.001	-3.10992	0.0987458				circBank
16	69677203	69695379	+	circNFAT5_4	exon:utr3	21.3732	0.001	0.001	45.1081	0.001	0.001	0.001	0.001	0.001	0.001	-3.10994	0.0987819				circBank
15	90439332	90456315	+	circIQGAP1_4	exon:exon	21.3732	20.6874	0.001	45.1081	0.001	0.001	0.001	0.001	0.001	0.001	-3.10994	0.0987821	circIQGAP1-6		15:90439331-90456315	circBank
15	72563394	72572165	+	circARIH1_3	exon:exon	21.3732	0.001	0.001	45.1081	0.001	0.001	0.001	0.001	0.001	0.001	-3.10994	0.0987835		hsaCirc_005636	15:72563393-72572165	circBank
16	7579777	7630683	+	circRBFOX1_4	exon:exon	21.3732	0.001	0.001	45.1081	0.001	0.001	0.001	0.001	0.001	0.001	-3.10994	0.098784				circBank
14	38711077	38749654	-	circLINC00639_1	intergenic:exon	21.3732	0.001	0.001	45.1081	0.001	0.001	0.001	0.001	0.001	0.001	-3.10995	0.0987868		hsaCirc_004815
10	5709530	5717750	+	chr10:5709530-5717750	exon:intergenic	0.001	103.437	41.4978	22.5541	0.001	25.4215	0.001	0.001	0.001	0.001	-2.23089	0.0987899				circBank
1	90935408	90982370	-	circZNF644_4	intergenic:exon	21.3732	0.001	0.001	45.1081	0.001	0.001	0.001	0.001	0.001	0.001	-3.10995	0.0987922	circZNF644-5		1:90935407-90982370	circBank
13	41080646	41082990	+	circWBP4	exon:utr3	21.3732	0.001	0.001	45.1081	0.001	0.001	0.001	0.001	0.001	0.001	-3.10995	0.098796
1	70270856	70315566	-	circANKRD13C_1	exon:exon	64.1197	0.001	62.2467	67.6622	63.0352	0.001	22.6602	0.001	0.001	58.1061	-1.6228	0.0988089	circANKRD13C-7	hsaCirc_000597	1:70270855-70315566	circBank
1	20969474	21111383	-	circEIF4G3_12	exon:utr5	21.3732	0.001	0.001	45.1081	0.001	0.001	0.001	0.001	0.001	0.001	-3.10996	0.0988154				circBank
10	115281355	115334419	+	circATRNL1_11	exon:exon	21.3732	0.001	0.001	45.1081	0.001	0.001	0.001	0.001	0.001	0.001	-3.10996	0.0988158				circBank			CIRCpediaV2
9	13994100	14021355	-	chr9:13994100-14021355	intergenic:intergenic	21.3732	0.001	0.001	45.1081	0.001	0.001	0.001	0.001	0.001	0.001	-3.10996	0.0988209
3	20125905	20140364	+	circKAT2B_5	exon:exon	0.001	0.001	20.7489	180.432	0.001	0.001	0.001	41.2995	0.001	0.001	-2.61675	0.0988229		hsaCirc_010094		circBank
8	99431521	99521010	+	circVPS13B_13	intron:exon	21.3732	0.001	0.001	45.1081	0.001	0.001	0.001	0.001	0.001	0.001	-3.10997	0.0988324	circVPS13B-14
1	1804419	1825499	-	circGNB1_2	exon:utr5	21.3732	0.001	0.001	45.1081	0.001	0.001	0.001	0.001	0.001	0.001	-3.10997	0.0988366		hsaCirc_000014		circBank		mmuCirc_006970
8	66592440	66602523	-	circMYBL1_3	exon:exon	21.3732	0.001	0.001	45.1081	0.001	0.001	0.001	0.001	0.001	0.001	-3.10997	0.0988374				circBank
6	163455279	163566795	+	circQKI_6	exon:utr3	21.3732	0.001	0.001	45.1081	0.001	0.001	0.001	0.001	0.001	0.001	-3.10997	0.0988389	circQKI-10			CIRCpediaV2
8	94841491	94865690	+	circINTS8_3	exon:exon	21.3732	0.001	0.001	45.1081	0.001	0.001	0.001	0.001	0.001	0.001	-3.10997	0.0988394				circBank
22	45525543	45528009	+	circFBLN1_1	exon:exon	0.001	20.6874	0.001	0.001	0.001	50.8431	22.6602	41.2995	0.001	19.3687	2.20842	0.0988473				circBank
1	237756288	237809035	+	circRYR2_164	exon:exon	21.3732	0.001	0.001	45.1081	63.0352	0.001	0.001	0.001	0.001	0.001	-3.10998	0.0988503			1:237756287-237809035	CIRCpediaV2
7	139631165	139631725	-	circHIPK2_3	exon:exon	21.3732	0.001	0.001	45.1081	0.001	0.001	0.001	0.001	0.001	0.001	-3.10998	0.0988509				circBank
5	137985257	138011149	-	circFAM13B_7	exon:exon	21.3732	0.001	0.001	45.1081	21.0117	0.001	0.001	0.001	0.001	0.001	-3.10998	0.0988593				circBank
7	111808821	111834686	-	circDOCK4_3	exon:exon	21.3732	0.001	0.001	45.1081	42.0234	0.001	0.001	0.001	0.001	0.001	-3.10998	0.0988601	circDOCK4-3	hsaCirc_014450	7:111808820-111834686	circBank
6	56552184	56614484	-	circDST_12	exon:exon	21.3732	0.001	0.001	45.1081	0.001	0.001	0.001	0.001	0.001	0.001	-3.10998	0.0988637				CIRCpediaV2
5	38511790	38530666	-	circLIFR_8	exon:exon	21.3732	0.001	0.001	45.1081	0.001	0.001	0.001	0.001	0.001	0.001	-3.10999	0.0988703		hsaCirc_012205		circBank
5	139307239	139326284	+	circMATR3_1	utr5:exon	21.3732	0.001	0.001	45.1081	0.001	0.001	0.001	0.001	0.001	0.001	-3.10999	0.0988757				CIRCpediaV2
5	141973583	141974955	+	circRNF14	utr5:exon	21.3732	0.001	0.001	45.1081	0.001	0.001	0.001	0.001	0.001	0.001	-3.10999	0.0988767	circRNF14-1			circBank
4	185626832	185639035	-	circSORBS2_7	exon:exon	21.3732	0.001	0.001	45.1081	0.001	0.001	0.001	0.001	0.001	0.001	-3.11	0.0988863	circSORBS2-13	hsaCirc_012077				mmuCirc_008819		rnoCirc_004614
4	106212750	106255047	-	circTBCK_8	utr3:utr3	21.3732	0.001	20.7489	45.1081	0.001	0.001	0.001	0.001	0.001	0.001	-3.11	0.0988982	circTBCK-6	hsaCirc_011710	4:106212749-106255047	circBank
10	94005450	94032252	+	circPLCE1_1	intergenic:utr5	149.613	62.0621	41.4978	90.2162	63.0352	101.686	0.001	20.6498	22.185	0.001	-1.4798	0.0989471	circPLCE1-8
20	3910577	3912634	+	circPANK2_3	exon:exon	0.001	0.001	0.001	0.001	0.001	50.8431	0.001	0.001	44.3699	38.7374	3.27757	0.099056				circBank		mmuCirc_005744	CIRCpediaV2		CIRCpediaV2
1	237566570	237569319	+	chr1:237566570-237569319	ambiguous	42.7464	62.0621	82.9957	22.5541	21.0117	0.001	45.3204	0.001	0.001	19.3687	-1.58058	0.0990704		hsaCirc_001644	1:237566569-237569319
14	60118329	60125823	+	circPCNX4_5	exon:exon	0.001	0.001	0.001	0.001	21.0117	50.8431	0.001	0.001	44.3699	19.3687	3.27758	0.0990727				circBank
7	24641716	24668660	+	circMPP6_11	exon:exon	0.001	0.001	0.001	0.001	0.001	50.8431	0.001	0.001	44.3699	19.3687	3.27758	0.0990796				circBank
7	24620052	24650712	+	circMPP6_1	utr5:exon	0.001	0.001	0.001	0.001	0.001	50.8431	0.001	0.001	44.3699	19.3687	3.27758	0.0990866				circBank
1	112591525	112611003	-	circST7L_9	exon:exon	0.001	20.6874	20.7489	90.2162	21.0117	0.001	0.001	20.6498	0.001	19.3687	-1.88251	0.0992445	circST7L-8	hsaCirc_000869	1:112591524-112611003	circBank
10	32471064	32474023	+	circCCDC7_6	exon:exon	42.7464	0.001	41.4978	67.6622	0.001	0.001	22.6602	20.6498	0.001	0.001	-1.83042	0.099271	circCCDC7-3	hsaCirc_002034	10:32471063-32474023	circBank
18	25322008	25345347	-	circZNF521_6	exon:exon	21.3732	0.001	0.001	22.5541	21.0117	0.001	45.3204	20.6498	66.5549	58.1061	1.85651	0.0993317		hsaCirc_007121		circBank
MT	14067	14412	-	chrMT:14067-14412	ambiguous	42.7464	0.001	0.001	90.2162	147.082	0.001	0.001	0.001	44.3699	19.3687	-1.40337	0.0996195
11	34957384	34984728	+	circPDHX_6	exon:exon	149.613	0.001	20.7489	180.432	84.0469	0.001	0.001	41.2995	44.3699	38.7374	-1.72333	0.0997786	circPDHX-2	hsaCirc_002839	11:34957383-34984728	circBank
8	70213903	70216764	-	circNCOA2_9	exon:utr5	384.718	434.435	186.74	270.649	252.141	152.529	135.961	206.498	221.85	232.424	-0.614527	0.0999915	circNCOA2-8	hsaCirc_015102	8:70213902-70216764	circBank		mmuCirc_000042	circBase
3	42194804	42201054	+	circTRAK1_5	exon:exon	0.001	0.001	20.7489	0.001	21.0117	50.8431	45.3204	20.6498	0.001	19.3687	2.23313	0.100081	circTRAK1-3	hsaCirc_010219		circBank
7	112982987	113497701	-	circHRAT17_5	intron:intergenic	21.3732	0.001	103.745	0.001	0.001	0.001	0.001	0.001	0.001	0.001	-3.41247	0.100279
2	178738082	178786141	-	circTTN_181	exon:exon	42.7464	0.001	103.745	0.001	84.0469	0.001	0.001	0.001	0.001	0.001	-3.41247	0.10028	circTTN-71
12	110127360	110163065	+	circIFT81_2	utr5:exon	21.3732	20.6874	0.001	0.001	84.0469	0.001	22.6602	41.2995	44.3699	77.4747	2.01843	0.100587	circIFT81-1			circBank
2	68490190	68578003	+	circAPLF_5	exon:utr3	21.3732	0.001	41.4978	22.5541	63.0352	50.8431	0.001	61.9493	155.295	19.3687	1.47932	0.100672	circAPLF-11	hsaCirc_008275	2:68490189-68578003	circBank
17	8569720	8577338	-	circMYH10_5	exon:exon	64.1197	41.3747	0.001	0.001	0.001	76.2646	90.6408	41.2995	88.7399	19.3687	1.59513	0.100678	circMYH10-3	hsaCirc_006396		circBank				rnoCirc_001703
5	154033791	154034967	-	circFAM114A2_5	exon:utr5	320.598	682.683	414.978	518.743	756.422	457.588	453.204	578.193	709.919	794.116	0.458565	0.100911	circFAM114A2-6	hsaCirc_012869	5:154033790-154034967	circBank
16	57164001	57173869	-	circFAM192A	exon:utr5	128.239	103.437	228.238	112.77	84.0469	25.4215	158.621	0.001	44.3699	19.3687	-1.26141	0.100952	circFAM192A-1	hsaCirc_006154	16:57164000-57173869	circBank			CIRCpediaV2
10	14896846	14897517	+	circSUV39H2	exon:exon	0.001	124.124	20.7489	0.001	42.0234	0.001	0.001	0.001	0.001	0.001	-3.52974	0.101341		hsaCirc_001856		circBank
12	6548425	6548825	-	circIFFO1	exon:exon	0.001	20.6874	41.4978	90.2162	21.0117	76.2646	67.9806	247.797	88.7399	19.3687	1.35248	0.101416	circIFFO1-1	hsaCirc_003437	12:6548424-6548825	circBank
7	39987599	39997664	+	circCDK13_2	exon:exon	0.001	0.001	0.001	0.001	0.001	25.4215	22.6602	0.001	0.001	58.1061	3.24509	0.101441				circBank
18	3126701	3193958	-	circMYOM1_28	exon:exon	0.001	20.6874	165.991	0.001	0.001	0.001	0.001	0.001	0.001	0.001	-3.68705	0.101752	circMYOM1-27		18:3126700-3193958	CIRCpediaV2
22	42817142	42817857	-	circARFGAP3_3	exon:exon	21.3732	0.001	0.001	157.878	0.001	0.001	22.6602	0.001	0.001	0.001	-2.39417	0.101865				circBank
15	65729072	65738875	-	circDENND4A_14	exon:exon	21.3732	20.6874	0.001	0.001	63.0352	25.4215	22.6602	0.001	133.11	38.7374	2.1608	0.101997		hsaCirc_005563	15:65729071-65738875	circBank
6	111387765	111416472	-	circREV3L_8	exon:exon	21.3732	41.3747	0.001	22.5541	63.0352	0.001	226.602	41.2995	44.3699	38.7374	1.78339	0.102175	circREV3L-8	hsaCirc_013560	6:111387764-111416472	circBank
7	103025063	103029418	-	circFBXL13	exon:exon	0.001	0.001	41.4978	0.001	0.001	0.001	45.3204	41.2995	66.5549	38.7374	2.06927	0.10234	circFBXL13-1	hsaCirc_014400	7:103025062-103029418	circBank
3	43299754	43303792	+	circSNRK_1	utr5:utr5	128.239	103.437	62.2467	180.432	63.0352	76.2646	67.9806	20.6498	66.5549	38.7374	-1.08297	0.102426	circSNRK-2	hsaCirc_010225	3:43299753-43303792	circBank	circSnrk-1		CIRCpediaV2	rnoCirc_012215	CIRCpediaV2
5	36136309	36143406	-	circLMBRD2_3	exon:utr5	42.7464	62.0621	20.7489	22.5541	84.0469	0.001	0.001	20.6498	0.001	0.001	-2.08592	0.102541	circLMBRD2-1	hsaCirc_012172	5:36136308-36143406	circBank
3	20071364	20072459	+	circKAT2B_1	intron:exon	42.7464	41.3747	0.001	22.5541	0.001	0.001	0.001	20.6498	0.001	0.001	-2.08592	0.102542
7	50669722	50710990	-	circGRB10_5	exon:utr5	0.001	0.001	0.001	0.001	0.001	0.001	22.6602	20.6498	0.001	58.1061	3.22568	0.102633		hsaCirc_014170	7:50669721-50710990	circBank
22	45689712	45702847	+	circATXN10_1	exon:exon	64.1197	103.437	103.745	90.2162	21.0117	152.529	271.922	41.2995	110.925	193.687	0.904906	0.10276	circATXN10-2	hsaCirc_009945	22:45689711-45702847	circBank		mmuCirc_003501	circBase
12	111552280	111552977	-	circATXN2_7	exon:exon	21.3732	62.0621	41.4978	0.001	0.001	0.001	0.001	0.001	0.001	0.001	-3.2955	0.102812	circATXN2-1	hsaCirc_004048	12:111552279-111552977	circBank
14	73147795	73148106	+	circPSEN1_2	utr5:utr5	85.4929	41.3747	82.9957	112.77	21.0117	0.001	0.001	41.2995	88.7399	38.7374	-1.07988	0.102907	circPSEN1-5	hsaCirc_005020	14:73147794-73148106	circBank
7	157223254	157248580	+	circUBE3C_5	exon:exon	0.001	0.001	0.001	0.001	0.001	25.4215	0.001	0.001	22.185	58.1061	3.22376	0.103126	circUBE3C-5			CIRCpediaV2
5	43675511	43704342	+	circNNT_12	exon:utr3	0.001	0.001	0.001	0.001	0.001	25.4215	0.001	0.001	22.185	58.1061	3.22375	0.103132		hsaCirc_012251	5:43675510-43704342	circBank
3	3137260	3140648	+	circTRNT1_1	exon:exon	42.7464	20.6874	0.001	67.6622	105.059	0.001	0.001	20.6498	0.001	19.3687	-1.73054	0.103243		hsaCirc_009983	3:3137259-3140648	circBank
X	29396258	29399308	+	circIL1RAPL1_3	exon:exon	85.4929	0.001	41.4978	67.6622	0.001	0.001	0.001	20.6498	0.001	19.3687	-1.84863	0.103255		hsaCirc_016147	X:29396257-29399308	circBank
1	47280241	47282459	-	circSTIL_2	exon:exon	0.001	20.6874	20.7489	0.001	0.001	0.001	22.6602	20.6498	66.5549	0.001	3.26621	0.103622	circSTIL-1			circBank
6	144537582	144557311	+	circUTRN_22	exon:exon	0.001	20.6874	62.2467	67.6622	21.0117	0.001	0.001	0.001	0.001	19.3687	-1.8337	0.103761	circUTRN-13	hsaCirc_013737	6:144537581-144557311	circBank		mmuCirc_000775
2	32607455	32611582	+	circBIRC6_54	exon:exon	128.239	62.0621	145.242	225.541	21.0117	50.8431	0.001	82.599	133.11	58.1061	-1.01346	0.103804	circBIRC6-8	hsaCirc_007953	2:32607454-32611582	circBank
7	140734617	140808995	-	circBRAF_1	utr3:exon	0.001	62.0621	41.4978	22.5541	105.059	0.001	0.001	20.6498	0.001	0.001	-2.22598	0.103887	circBRAF-4		7:140734616-140808995	circBank
9	109050283	109073438	-	circTMEM245_9	exon:exon	106.866	82.7495	20.7489	112.77	42.0234	25.4215	22.6602	41.2995	44.3699	38.7374	-1.14617	0.103912	circTMEM245-12	hsaCirc_015864	9:109050282-109073438	circBank		mmuCirc_006535	CIRCpediaV2	rnoCirc_009516	CIRCpediaV2
7	77765495	77773314	+	circRSBN1L_3	exon:exon	21.3732	62.0621	0.001	67.6622	21.0117	0.001	22.6602	0.001	0.001	19.3687	-1.72387	0.103926	circRSBN1L-6	hsaCirc_014262	7:77765494-77773314	circBank				rnoCirc_008575
3	100283607	100299331	+	circTBC1D23_1	exon:exon	0.001	20.6874	0.001	0.001	0.001	0.001	22.6602	41.2995	0.001	96.8434	2.49556	0.1041	circTBC1D23-1	hsaCirc_010547		circBank
14	80478254	80530886	-	circCEP128_1	utr3:exon	0.001	0.001	0.001	0.001	21.0117	0.001	0.001	20.6498	22.185	58.1061	3.20368	0.104186	circDG-1472	hsaCirc_005071		circBank
3	47427157	47435137	-	circSCAP_2	exon:exon	0.001	0.001	20.7489	45.1081	0.001	0.001	0.001	0.001	0.001	0.001	-3.08856	0.104253				circBank
3	150575649	150581746	+	circEIF2A_4	exon:exon	0.001	0.001	20.7489	45.1081	84.0469	0.001	0.001	0.001	0.001	0.001	-3.08856	0.104254	circEIF2A-1	hsaCirc_010871	3:150575648-150581746	circBank				rnoCirc_006649
3	43303098	43332310	+	circSNRK_2	utr5:exon	0.001	0.001	20.7489	45.1081	0.001	0.001	0.001	0.001	0.001	0.001	-3.08856	0.104257				CIRCpediaV2		mmuCirc_009754	CIRCpediaV2
3	184924862	185024389	+	circVPS8_22	exon:exon	0.001	20.6874	20.7489	67.6622	42.0234	0.001	0.001	0.001	0.001	0.001	-3.08856	0.104259		hsaCirc_011073	3:184924861-185024389	CIRCpediaV2
3	62026355	62078258	+	circPTPRG_11	intron:exon	0.001	0.001	20.7489	45.1081	0.001	0.001	0.001	0.001	0.001	0.001	-3.08856	0.104263
5	128985133	129055258	+	circSLC27A6_6	exon:intergenic	42.7464	41.3747	20.7489	0.001	42.0234	0.001	0.001	0.001	0.001	0.001	-3.07801	0.104268	circDG-31
2	55206270	55222493	-	circCLHC1_4	exon:utr5	0.001	0.001	20.7489	45.1081	0.001	0.001	0.001	0.001	0.001	0.001	-3.08857	0.104273				circBank
1	77933282	77936044	+	circNEXN_12	exon:exon	0.001	0.001	20.7489	45.1081	0.001	0.001	0.001	0.001	0.001	0.001	-3.08857	0.104277
2	20318537	20327378	-	circPUM2_6	exon:exon	0.001	0.001	20.7489	45.1081	0.001	0.001	0.001	0.001	0.001	0.001	-3.08857	0.10428				circBank		mmuCirc_001870
6	35619096	35642843	-	circFKBP5_3	exon:utr5	21.3732	144.812	41.4978	0.001	0.001	0.001	271.922	41.2995	110.925	96.8434	1.67761	0.104284	circFKBP5-4	hsaCirc_013159	6:35619095-35642843	circBank		mmuCirc_004009	CIRCpediaV2	rnoCirc_007237	CIRCpediaV2
18	8113486	8143779	+	circPTPRM_15	exon:exon	341.972	413.747	414.978	428.527	462.258	305.058	294.583	185.848	133.11	96.8434	-0.662733	0.104285	circPTPRM-6	hsaCirc_007011	18:8113485-8143779	circBank				rnoCirc_012765
2	11235702	11288449	-	circROCK2_3	exon:intron	0.001	0.001	20.7489	45.1081	0.001	0.001	0.001	0.001	0.001	0.001	-3.08857	0.104289				circBank
2	71348427	71350271	+	circZNF638_1	utr5:utr5	0.001	0.001	20.7489	45.1081	0.001	0.001	0.001	0.001	0.001	0.001	-3.08857	0.104301				circBank				rnoCirc_008908
16	3504720	3506415	+	circCLUAP1_1	exon:exon	0.001	0.001	20.7489	45.1081	84.0469	0.001	0.001	0.001	0.001	0.001	-3.08857	0.104305		hsaCirc_005905		circBank
X	15384986	15456054	-	circPIR_1	utr3:exon	0.001	0.001	20.7489	45.1081	0.001	0.001	0.001	0.001	0.001	0.001	-3.08857	0.104307		hsaCirc_016111
20	45427422	45429670	+	circPIGT	utr3:utr3	0.001	0.001	20.7489	45.1081	0.001	0.001	0.001	0.001	0.001	0.001	-3.08857	0.104311				circBank
2	30459552	30476635	+	circLCLAT1_1	utr5:utr3	0.001	0.001	20.7489	45.1081	21.0117	0.001	0.001	0.001	0.001	0.001	-3.08857	0.104311	circLCLAT1-2			CIRCpediaV2
22	41274600	41281082	-	circRANGAP1_2	exon:utr5	0.001	0.001	20.7489	45.1081	0.001	0.001	0.001	0.001	0.001	0.001	-3.08857	0.104316	circRANGAP1-1			circBank
15	58627700	58665197	-	circADAM10_4	exon:exon	0.001	0.001	41.4978	22.5541	21.0117	0.001	0.001	0.001	0.001	0.001	-3.08857	0.10432				circBank				rnoCirc_011827
1	114399457	114407100	-	circTRIM33_1	exon:exon	0.001	0.001	20.7489	45.1081	0.001	0.001	0.001	0.001	0.001	0.001	-3.08857	0.10432		hsaCirc_000881		circBank
18	36730646	36747135	+	circFHOD3_19	exon:exon	0.001	0.001	20.7489	45.1081	0.001	0.001	0.001	0.001	0.001	0.001	-3.08857	0.104333				CIRCpediaV2				rnoCirc_005439
13	79365578	79378907	-	circRBM26_5	exon:exon	0.001	0.001	20.7489	45.1081	0.001	0.001	0.001	0.001	0.001	0.001	-3.08857	0.104337				circBank			CIRCpediaV2
12	123309310	123321732	-	circSBNO1_2	exon:exon	0.001	0.001	20.7489	45.1081	0.001	0.001	0.001	0.001	0.001	0.001	-3.08858	0.104355				circBank
11	16318446	16341252	-	circSOX6_16	exon:exon	85.4929	103.437	373.481	225.541	168.094	76.2646	158.621	0.001	110.925	58.1061	-1.08713	0.104357	circSOX6-21	hsaCirc_002735	11:16318445-16341252	circBank			CIRCpediaV2	rnoCirc_000742
12	56275996	56282991	-	circCS_1	exon:exon	0.001	0.001	0.001	45.1081	0.001	0.001	0.001	0.001	0.001	0.001	-3.08858	0.104358				circBank
12	101333301	101334504	+	circUTP20	exon:exon	0.001	0.001	20.7489	45.1081	0.001	0.001	0.001	0.001	0.001	0.001	-3.08858	0.104372		hsaCirc_003928		circBank
12	62565237	62592948	+	circMON2_6	exon:utr3	0.001	0.001	20.7489	45.1081	0.001	0.001	0.001	0.001	0.001	0.001	-3.08858	0.104385
12	45331295	45367793	+	circANO6_4	exon:exon	0.001	0.001	20.7489	45.1081	0.001	0.001	0.001	0.001	0.001	0.001	-3.08858	0.104392		hsaCirc_003686		circBank
[truncated: 18,217 more rows]
