# Supplementary material for: Genomic analysis of circular RNAs in heart
Source: BMC Med Genomics. 2020 Nov 7;13:167. doi: 10.1186/s12920-020-00817-7 (PMC7648966; doi:10.1186/s12920-020-00817-7)
Supplement: Supplementary file 6 — Additional file 6. Table S4. List of circRNAs originated from two different genes in 10 human heart samples. Chromosome coordinates are in hg38 annotation. In the last column, “yes” indicates that the circRNA is from two neighboring genes with highly similar sequence, and “no” indicates no sequence similarity was observed and the circRNA is likely a bona fide rt-circRNA. [file 12920_2020_817_MOESM6_ESM.xlsx]

## Sheet: Sheet1
Table S4. List of circRNAs originated from two different genes identified in 10 human heart samples.
Chromosome coordinates are in hg38 annotation.
In the last column, “yes” indicates that the circRNA is from two neighboring genes with highly similar sequence, and “no” indicates no sequence similarity was observed and the circRNA is likely a bona fide rt-circRNA.
Chr	Start	End	Strand	circName	Homologous
14	23405627	23432795	-	circMYH6_e4:MYH7_e5	yes
14	23393666	23423723	-	circMYH6_e22:MYH7_e24	yes
14	23384916	23415270	-	circMYH6_e35:MYH7_e37	yes
14	23393342	23422325	-	circMYH6_e23:MYH7_e25	yes
14	23387529	23416312	-	circMYH6_e32:MYH7_e34	yes
14	23389393	23418406	-	circMYH6_e28:MYH7_e30	yes
14	23388859	23417686	-	circMYH6_e29:MYH7_e31	yes
14	23404711	23431677	-	circMYH6_e7:MYH7_e8	yes
6	154773989	154860998	+	circSCAF8_e4:TIAM2_e2	no
14	23407023	23433227	-	circMYH6_e3:MYH7_e4	yes
14	23397170	23426081	-	circMYH6_e17:MYH7_e19	yes
1	1669664	1734835	-	circSLC35E2B_e8:AL031282.2_e2	yes
14	23402464	23429347	-	circMYH6_e12:MYH7_e13	yes
3	75328549	123692851	-	circMYLKP1_e5:MYLK_e20	yes
5	751133	840650	-	circZDHHC11B_e4:ZDHHC11_e2	yes
6	154773989	154863898	+	circSCAF8_e4:TIAM2_e1	no
6	32664798	32759131	-	circHLA-DQB1_e3:HLA-DQB2_e3	yes
14	23384442	23414102	-	circMYH6_e36:MYH7_e38	yes
7	67320103	100189596	+	circSTAG3L4_e5:STAG3_e7	yes
12	27133531	27635115	+	circAC092747.2_e3:PPFIBP1_e4	yes
12	9093465	9165367	-	circA2M_e18:PZP_e19	yes
6	154787861	154860998	+	circSCAF8_e6:TIAM2_e2	no
12	80420753	80472251	+	circPTPRQ_e1:PTPRQ_e8	NA
14	23387758	23416992	-	circMYH6_e31:MYH7_e33	yes
3	90215596	93884896	-	circPROS2P_e10:PROS1_e12	yes
4	99282346	99311656	-	circADH1A_e6:ADH1B_e7	yes
1	145518400	149028703	+	circAC239860.1_e7:PDE4DIP_e44	yes
17	68877519	68985128	-	circABCA8_e33:ABCA9_e33	yes
1	155676548	155784089	-	circYY1AP1_e4:GON4L_e14	yes
1	1637762	1704655	-	circCDK11B_e14:CDK11A_e13	yes
22	19014353	24302384	+	circDGCR9_e5:SPECC1L_e3	yes
12	9099381	9181132	-	circA2M_e14:PZP_e15	yes
14	23396694	23425418	-	circMYH6_e19:MYH7_e21	yes
6	156829227	161049979	+	circARID1B_e2:MAP3K4_e3	no
13	113839728	113881492	-	circGAS6_e5:LINC00454_e2	NA
5	751141	840650	-	circZDHHC11B_e1:ZDHHC11_e2	yes
1	19269583	19307101	-	circAKR7L_e4:AKR7A2_e5	yes
16	56618589	56625879	+	circMT1L_e3:MT1E_e1	yes
6	31271599	31356442	-	circHLA-C_e1:HLA-B_e3	NA
17	68875614	68983849	-	circABCA8_e36:ABCA9_e36	yes
12	104909655	104928694	-	circSLC41A2_e2:SLC41A2_e2	NA
17	30769872	31975713	+	circSUZ12P1_e3:SUZ12_e7	yes
14	23385928	23415506	-	circMYH6_e34:MYH7_e36	yes
16	56609263	56677114	+	circMT2A_e3:MT1IP_e2	yes
7	149492859	149558839	-	circZNF746_e4:ZNF767P_e4	yes
14	23955035	23989075	+	circDHRS4_e2:DHRS4L2_e1	yes
1	207655190	207757642	+	circCD46P1_e4:CD46_e3	yes
17	42613647	42663503	+	circTUBG1_e7:TUBG2_e4	yes
14	105643623	105741795	-	circIGHG2_e3:IGHG1_e4	yes
10	68468123	68506718	-	circDNA2_e4:SLC25A16_e3	no
12	104844472	104928694	-	circSLC41A2_e9:SLC41A2_e2_1	NA
19	53103265	53122743	-	circZNF160_e1:ZNF415_e2_1	yes
13	113846527	113881492	-	circGAS6_e4:LINC00454_e2	no
4	99286850	99316302	-	circADH1A_e3:ADH1B_e4	yes
5	32121495	32143880	-	circAC025178.1_e2:GOLPH3_e2	no
6	26368565	26405648	+	circBTN3A2_e2:BTN3A1_e3	yes
2	182117207	190181109	+	circPPP1R1C_e5:C2orf88_e1	no
2	105088984	237760205	+	circMRPS9_e6:LRRFIP1_e19	no
15	92892004	92967513	+	circAC013394.1_e2:CHD2_e15	no
1	52921553	145688023	-	circECHDC2_e2:PDZK1_e2	no
1	68144569	117920424	-	circWLS_e10:GDAP2_e2	no
12	106051277	106072843	-	circAC011595.2:NUAK1	no
12	79788648	94582538	-	circPPP1R12A:TMCC3	no
11	86250296	86337530	+	circEED_e2:HIKESHI_e4	no
7	120856698	122663569	-	circTSPAN12:CADPS2	no
6	129049918	149749956	+	circLAMA2_e2:PCMT1_e1	no
6	17507169	26224305	+	circCAP2_e5:HIST1H3E_e1	no
4	168415408	169556095	-	circDDX60L:NEK1	no
6	158312051	158429897	+	circTULP4_e2:TULP4_e3	NA
14	23396963	23425818	-	circMYH6_e18:MYH7_e20	yes
18	55585280	57731829	-	circTCF4_e3:ATP8B1_e2	no
9	86352680	123132968	-	circTUT7_e2:STRBP_e15	no
1	1649499	1712400	-	circCDK11B_e6:CDK11A_e5	yes
2	54304688	54526566	+	circACYP2:SPTBN1	no
6	134520509	134525543	-	circAL078590.2_e1:AL078590.3_e4	NA
12	21915668	21940825	-	circABCC9_e5:ABCC9_e2	NA
11	107390074	129164427	-	circCWF19L2_e12:ARHGAP32_e2	no
1	109690271	109713761	+	circGSTM1_e6:GSTM5_e3	yes
21	29326059	29351813	+	circBACH1_e3:BACH1-IT1_e1	NA
15	24979536	25020761	+	circAC124312.1_e4:SNHG14_e3	NA
17	69136092	69152481	-	circABCA6_e4:ABCA10_e36	no
19	52392659	52406643	+	circAC010332.1_e1:ZNF528_e6	no
3	107728765	140942095	+	circBBX_e6:SLC25A36_e1	no
5	40746798	40777586	-	circTTC33_e2:PRKAA1_e2	no
18	3255746	3277414	+	circMYL12A_e4:MYL12B_e3	yes
1	21782824	177930643	-	circUSP48_e1:SEC16B_e6	no
16	2099861	15127596	-	circPKD1_e29:PKD1P6-NPIPP1_e8	yes
19	21987216	22977110	-	circZNF208_e4:ZNF728_e4	yes
11	105035107	105044658	-	circCASP1_e1:CARD16_e2	yes
Y	2866793	20779666	+	circRPS4Y1_e7:RPS4Y2_e6	yes
7	142791694	142796895	+	circTRBC1_e1:TRBJ2-3_e1	no
7	27765834	44647759	+	circTAX1BP1_e4:OGDH_e5	no
Y	12690326	12709543	+	circTTTY15_e4:USP9Y_e3	NA
14	23400256	23427894	-	circMYH6_e14:MYH7_e16	yes
12	80411739	80510443	+	circPTPRQ_e4:PTPRQ_e17	NA
12	80409268	80472251	+	circPTPRQ_e2:PTPRQ_e8_1	NA
9	95880869	96004701	+	circERCC6L2_e2:ERCC6L2_e3	NA
1	196793317	196915138	+	circCFHR3_e6:CFHR4_e9	yes
22	22633517	23311836	+	circBCRP4_e4:BCR_e19	yes
12	9115764	9203951	-	circA2M_e1:PZP_e2	yes
1	236717858	237042569	+	circACTN2_e2:RYR2_e1	no
19	52373111	52406643	+	circZNF880_e2:ZNF528_e6	no
9	27277551	27286362	-	circLINC00032_e5:EQTN_e7	no
14	105587554	105707562	-	circIGHA2_e2:IGHA1_e3	yes
17	20745059	59953111	-	circRNFT1P3_e7:RNFT1_e9	yes
5	128147622	138917898	+	circSLC12A2:CTNNA1	no
12	110502049	110911175	-	circVPS29_e1:MYL2_e7	no
2	48776280	48809641	+	circSTON1-GTF2A1L_e11:AC009975.1_e1	no
3	13934139	14810865	+	circFGD5P1_e2:FGD5_e1	no
6	158282263	158314268	+	circTULP4_e1:TULP4_e1	NA
9	33386077	43110728	-	circAQP7_e6:FP325317.1_e6	yes
2	178738082	178830795	-	circTTN_e49:CCDC141_e2	NA
6	136064381	136096288	-	circAL138828.1_e1:AL138828.1_e5	NA
14	23383225	23413893	-	circMYH6_e37:MYH7_e39	yes
6	46015480	46456978	-	circCLIC5_e1:RCAN2_e2	no
10	45975454	49943358	+	circTIMM23:TIMM23B_2	yes
17	27303367	40219492	+	circWSB1_e3:WIPF2_e1	no
12	80409268	80635073	+	circPTPRQ:PTPRQ	NA
11	103435943	114187038	+	circDYNC2H1:ZBTB16	no
9	13247635	14640012	-	circMPDZ_e3:ZDHHC21_e8	no
9	2782756	2812362	-	circPUM3_e3:PUM3_e14	NA
7	112995568	113882320	-	circHRAT17_e1:PPP1R3A_e2	no
5	55475299	115805462	-	circPLPP1_e3:CDO1_e5	no
5	145381587	145473315	-	circAC137770.1_e1:PRELID2_e2	no
6	57182032	144821018	+	circBAG2_e2:UTRN_e65	no
16	87302653	87303075	-	circC16orf95_e2:C16orf95_e5	NA
9	116618324	120491477	-	circASTN2_e19:CDK5RAP2_e7	no
1	67833344	68194227	-	circGNG12_e1:WLS_e2	no
12	80420753	80496531	+	circPTPRQ_e1:PTPRQ_e14	NA
1	77044204	77068843	+	circST6GALNAC5_e3:AL035409.1_e3	no
5	116298247	116449817	+	circCOMMD10_e2:SEMA6A-AS1_e2	no
5	139680364	139685432	+	circCXXC5_e2:AC008667.1_e2	no
17	11977248	11978744	-	circAC005410.2_e1:ZNF18_e7	no
9	2104003	7169890	+	circSMARCA2_e23:KDM4C_e21	no
9	100226062	100509134	+	circINVS_e4:TMEFF1_e3	no
12	80409268	80506670	+	circPTPRQ_e2:PTPRQ_e16	NA
12	80427457	80472251	+	circPTPRQ_e7:PTPRQ_e8	NA
12	103906138	103916083	-	circTTC41P_e1:TTC41P_e5	NA
12	104866432	104928694	-	circSLC41A2_e6:SLC41A2_e2	NA
14	55042952	70908003	+	circSOCS4_e2:PCNX1_e1	no
22	42516011	42577098	-	circRRP7A_e3:RRP7BP_e4	yes
3	155903863	157553340	+	circGMPS_e4:PQLC2L_e2	no
2	113830852	113831585	-	circAC104653.2_e1:AC104653.1_e2	NA
2	210015973	210035244	+	circRPE_e3:AC007038.1_e3	no
1	47046467	47099284	+	circCYP4X1_e9:CYP4Z1_e8	yes
3	23208692	61748982	+	circUBE2E2:PTPRG	no
9	133064404	136977692	+	circCEL_e2:PTGDS_e4	no
2	229879982	237381499	-	circTRIP12_e3:COL6A3_e4	no
10	179994	75438494	+	circZMYND11_e2:LRMDA_e2	no
10	86732887	87096989	+	circLDB3_e14:SHLD2_e2	no
5	633769	655584	+	circCEP72_e5:CEP72_e2	NA
19	37594741	37740194	-	circZNF571_e1:ZNF573_e4	no
4	94523724	174284140	+	circPDLIM5_e3:CEP44_e1	no
12	68741813	68746779	+	circNUP107_e27:SLC35E3_e1	no
4	39062559	39126857	+	circKLHL5_e2:KLHL5_e5	NA
13	40665583	41787543	-	circFOXO1_e1:VWA8_e18	no
22	36160669	36301057	-	circAPOL3_e3:MYH9_e22	no
16	88741478	88864379	-	circPIEZO1_e5:PABPN1L_e6	no
1	36170971	36224505	+	circMAP7D1_e2:THRAP3_e1	no
14	23990182	24036628	+	circDHRS4L2_e2:DHRS4L1_e1	NA
6	32521905	32581838	-	circHLA-DRB5_e2:HLA-DRB1_e3	yes
11	83191055	83278829	-	circAP000873.2_e1:CCDC90B_e3	no
10	92340673	119207969	+	circMARCH5_e3:GRK5_e1	no
17	42614844	42666484	+	circTUBG1_e11:TUBG2_e8	yes
10	32451592	32584304	+	circCCDC7_e2:CCDC7_e18	NA
12	80422644	80472251	+	circPTPRQ_e2:PTPRQ_e8_2	NA
4	119150872	119217673	+	circMYOZ2_e3:USP53_e3	no
3	81642781	192673270	-	circGBE1_e7:FGF12_e3	no
4	78833582	79086262	+	circBMP2K_e3:LINC01088_e3	no
5	647805	655584	+	circCEP72_e11:CEP72_e2	NA
12	104927973	104931791	-	circSLC41A2_e1:SLC41A2_e2_2	NA
19	53103265	53123655	-	circZNF160_e1:ZNF415_e2_2	no
21	15864268	16419741	+	circUSP25_e21:MIR99AHG_e1	no
21	14582136	14643133	-	circSAMSN1_e2:SAMSN1_e1	NA
X	150645683	150737448	+	circMTM1_e9:MTMR1_e11	no
X	11254548	31223121	-	circARHGAP6_e3:DMD_e10	no
2	203226123	203292326	+	circNBEAL1_e6:CYP20A1_e11	no
3	69061814	69120060	-	circUBA3_e11:LMOD3_e2	no
4	10025904	10099139	-	circSLC2A9_e3:WDR1_e4	no
6	85517756	88844521	-	circSNX14_e23:RNGTT_e11	no
20	19799622	19889658	+	circRIN2_e2:RIN2_e2	NA
14	89411934	96347341	-	circFOXN3_e2:ATG2B_e2	no
16	53155926	53470922	+	circCHD9_e2:RBL2_e17	no
19	52392659	52398619	+	circAC010332.1_e1:ZNF528_e2	no
2	86765027	88096784	+	circRMND5A_e5:SMYD1_e6	no
2	15383215	179151391	-	circNBAS_e29:SESTD1_e6	no
2	210098086	210220802	-	circKANSL1L_e5:ACADL_e2	no
3	120601111	121593502	+	circNDUFB4_e2:FBXO40_e1	no
3	169975608	193667280	+	circSEC62_e2:OPA1_e29	no
7	107576366	107596002	+	circDUS4L_e7:BCAP29_e5	NA
5	95682528	95701371	-	circSPATA9_e2:AC008840.1_e4	no
10	45862986	45964871	-	circPARGP1_e1:PARGP1_e2	NA
17	39544249	39556413	+	circCDK12_e2:CDK12_e3	NA
12	101723168	101730636	+	circCHPT1_e7:CHPT1_e2	NA
6	32661967	32757883	-	circHLA-DQB1_e4:HLA-DQB2_e4	yes
1	109661165	109690564	+	circGSTM4_e8:GSTM1_e7	yes
14	23386315	23415832	-	circMYH6_e33:MYH7_e35	yes
17	42610108	42659552	+	circTUBG1_e2:TUBG2_e1	yes
14	23388155	23417318	-	circMYH6_e30:MYH7_e32	yes
12	104927973	104928694	-	circSLC41A2_e1:SLC41A2_e2_1	NA
6	33085779	33128098	+	circHLA-DPB1_e3:HLA-DPB2_e3	yes
1	155676548	155776481	-	circYY1AP1_e4:GON4L_e16	yes
1	16484823	16631109	-	circCROCCP3_e8:CROCCP2_e1	yes
1	1668327	1732523	-	circSLC35E2B_e9:SLC35E2A_e3	yes
2	39179187	39229588	-	circCDKL4_e8:CDKL4_e1	NA
12	21872625	21940825	-	circABCC9_e16:ABCC9_e2	NA
15	81127590	81143820	+	circCFAP161_e2:CFAP161_e5	NA
4	53573623	53617380	-	circLNX1_e2:LNX1_e4	NA
12	104844472	104931791	-	circSLC41A2_e9:SLC41A2_e2_2	NA
16	21797750	22429948	-	circRRN3P1:RRN3P3	yes
4	119150872	119245429	+	circMYOZ2:USP53	no
1	196690063	196857798	+	circCFH:CFHR4	yes
3	149572864	192360538	-	circWWTR1:FGF12	no
1	8495063	48399644	-	circRERE:SPATA6	no
X	102839801	102897764	+	circLINC00630_e5:Z68871.1_e2	NA
1	196340341	223803452	-	circKCNT2:TP53BP2	no
2	46346873	101698538	+	circEPAS1:MAP4K4	no
6	154773989	154944206	+	circSCAF8:TIAM2	no
18	74630967	74890038	+	circZNF407_e2:ZNF407_e6	NA
11	22674850	22838364	+	circGAS2_e2:AC006299.1_e3	no
X	71129114	71148206	+	circMED12_e25:NLGN3_e2	no
5	116399482	116449817	+	circCOMMD10:SEMA6A-AS1	no
17	35409465	35423068	-	circAC060766.7:SLFN12	no
X	10233494	10287891	+	circCLCN4:AC003666.1	no
6	32519370	32580856	-	circHLA-DRB5:HLA-DRB1	yes
10	45975454	49942300	+	circTIMM23:TIMM23B_1	yes
6	31271073	31355592	-	circHLA-C:HLA-B	NA
1	196701318	196779973	+	circCFH:CFHR3	yes
5	751133	842674	-	circZDHHC11B:ZDHHC11_2	yes
10	45717463	50056911	-	circFAM21FP:FAM21EP	yes
19	3381712	12995864	+	circNFIC:NFIX	yes
7	90279677	90405608	+	circCFAP69:CLDN12	no
5	751133	840597	-	circZDHHC11B:ZDHHC11_1	yes
6	31412325	31507300	+	circMICA:MICB	yes
22	22322663	22409862	+	circIGLV1-51:IGLV1-40	yes
1	143553142	149017879	+	circAC239859.1:PDE4DIP	yes
14	23404296	23431481	-	circMYH6:MYH7_2	yes
14	23403715	23430999	-	circMYH6:MYH7_1	yes
10	45727417	50068008	+	circWASHC2C:WASHC2A	yes
17	43131208	43175901	+	circNBR2:NBR1	yes
22	50256085	50266611	-	circMAPK12:MAPK11	yes
6	158282263	158452268	+	circTULP4:TULP4	NA
1	55123447	230945454	-	circUSP24:TTC13	no
10	18609845	18655175	-	circNSUN6:NSUN6	NA
10	73030271	73148404	-	circP4HA1:ECD	no
15	57091789	57639545	+	circTCF12:GCOM1	no
15	92885515	92939718	+	circLINC01578:CHD2	NA
2	143250511	186667776	+	circARHGAP15:ITGAV	no
3	142802169	178536711	+	circTRPC1:KCNMB2	no
3	67609455	192335464	-	circSUCLG2:FGF12	no
7	94549533	94911508	+	circCASD1:PPP1R9A	no
8	1923468	17964768	+	circARHGEF10:PCM1	no
