# Supplementary material for: Genomic analysis of circular RNAs in heart
Source: BMC Med Genomics. 2020 Nov 7;13:167. doi: 10.1186/s12920-020-00817-7 (PMC7648966; doi:10.1186/s12920-020-00817-7)
Supplement: Supplementary file 10 — Additional file 10. Table S5. List of high-confidence and significantly dysregulated circRNAs in DCM compared to normal heart samples. Chromosome coordinates are in hg38 annotation. The threshold for significance was p <0.05 and fold change > 2. [file 12920_2020_817_MOESM10_ESM.xlsx]

## Sheet: Sheet1
Table S5. List of high-confidence and significantly dysregulated circRNAs in DCM compared to normal heart samples.
Chromosome coordiates are in hg38 annotation.
The threshold for significance was p value <0.05 (edgeR) and fold change >2.
chr	start	end	strand	circName	logFC	PValue	Significant
2	30525587	30568176	+	circLCLAT1_7	-5.56	5.1e-05	Yes
13	46003139	46045516	-	circZC3H13_11	-5.27	9.14e-07	Yes
12	28391304	28452654	+	circCCDC91_10	-5.25	2.09e-06	Yes
3	173604279	173605091	+	circNLGN1_1	-5.11	2.34e-12	Yes
1	237491806	237511791	+	circRYR2_108	-4.99	4.04e-05	Yes
7	121015665	121100094	+	circCPED1_2	-4.95	0.000225	Yes
10	95339133	95357803	-	circSORBS1_13	-4.92	7.52e-05	Yes
14	32599410	32600792	+	circAKAP6_9	-4.83	0.000807	Yes
2	178682697	178715774	-	circTTN_96	-4.82	0.000206	Yes
11	16095996	16111923	-	circSOX6_6	-4.72	0.000139	Yes
3	111913319	111932397	+	circPHLDB2_6	-4.58	2.05e-06	Yes
3	184849071	185024389	+	circVPS8_18	-4.54	0.000727	Yes
2	220630379	220634128	+	circAC067956.1_2	-4.46	0.000681	Yes
6	89862126	89869082	+	circCASP8AP2_5	-4.43	0.00066	Yes
1	20744744	20780540	-	circHP1BP3_2	-4.33	0.0019	Yes
12	12179810	12187119	-	circLRP6_4	-4.24	0.00172	Yes
10	67966683	67992682	-	circHERC4_11	-4.24	0.00186	Yes
5	77098655	77100391	+	circZBED3-AS1_1	-4.23	0.00186	Yes
18	36681436	36730804	+	circFHOD3_16	-4.15	2.11e-08	Yes
4	176711499	176729746	-	circVEGFC_2	-3.97	0.0179	Yes
6	129366219	129445821	+	circLAMA2_46	-3.87	0.000399	Yes
2	36369108	36396787	+	circCRIM1_2	-3.73	0.000114	Yes
5	179705679	179710065	+	circCANX_3	-3.57	6.86e-05	Yes
5	131670463	131679175	-	circFNIP1_3	-3.57	0.000166	Yes
1	237530427	237550691	+	circRYR2_120	-3.5	0.00188	Yes
9	99128855	99149301	+	circTGFBR1_1	-3.49	0.00306	Yes
8	73673107	73709162	-	circSTAU2_9	-3.36	3.65e-05	Yes
19	23338727	23362725	-	circZNF91_1	-3.36	0.000763	Yes
12	31447538	31495919	-	circDENND5B_16	-3.35	0.000931	Yes
18	62544802	62556297	+	circZCCHC2_4	-3.31	0.00757	Yes
5	66043077	66054951	+	circERBIN_7	-3.27	0.00229	Yes
7	29030577	29072423	-	circCPVL_5	-3.27	0.0248	Yes
13	65975163	65996008	+	chr13:65975163-65996008	-3.19	0.00126	Yes
12	32581960	32611283	+	circFGD4_5	-3.19	4.77e-08	Yes
7	77581427	77600806	+	circPTPN12_4	-3.18	0.00126	Yes
6	129049918	129098415	+	circLAMA2_6	-3.17	3.1e-08	Yes
10	115120185	115171292	+	circATRNL1_3	-3.16	4.31e-05	Yes
6	143772258	143774215	+	circPHACTR2_4	-3.09	0.00187	Yes
1	237369534	237550691	+	circRYR2_36	-3.03	0.000136	Yes
15	85365335	85365954	+	chr15:85365335-85365954	-3.01	0.000842	Yes
2	178678125	178719832	-	circTTN_70	-3.01	0.00434	Yes
4	74174506	74281550	+	circMTHFD2L_4	-3	0.00423	Yes
15	87355549	87422036	-	chr15:87355549-87422036	-3	0.00413	Yes
10	66766264	66775524	-	circCTNNA3_3	-2.97	0.0062	Yes
3	81577925	81594023	-	circGBE1_3	-2.97	0.00204	Yes
2	164692221	164730115	-	circCOBLL1_4	-2.93	3.92e-05	Yes
2	169555124	169557297	-	circFASTKD1_10	-2.86	0.000685	Yes
13	28174272	28197346	+	circPAN3_2	-2.8	0.0102	Yes
3	111913319	111945357	+	circPHLDB2_9	-2.79	0.0159	Yes
3	127930133	127963386	+	circKBTBD12_4	-2.79	0.00214	Yes
15	84680713	84691644	-	circSEC11A_2	-2.78	0.000164	Yes
4	51863437	51891851	+	circDCUN1D4_4	-2.75	0.00274	Yes
13	27581297	27581803	-	circLNX2_2	-2.68	0.0243	Yes
X	32518008	32699293	-	circDMD_49	-2.67	0.012	Yes
5	80775694	80792844	+	circMSH3_10	-2.65	0.0111	Yes
5	141392556	141395237	+	circPCDHGA8_1	-2.64	0.000378	Yes
13	20796076	20822289	-	circXPO4_3	-2.62	2.57e-07	Yes
8	2115960	2129232	+	circMYOM2_9	-2.61	0.00162	Yes
1	219193130	219241308	+	circLYPLAL1_13	-2.61	0.000181	Yes
1	237423092	237469187	+	circRYR2_89	-2.6	9.91e-05	Yes
12	2035512	2120430	+	chr12:2035512-2120430	-2.59	0.00522	Yes
3	37533314	37542585	+	circITGA9_3	-2.56	0.000506	Yes
9	13216774	13224583	-	circMPDZ_7	-2.56	0.038	Yes
13	41316846	41336756	+	circNAA16_2	-2.55	0.00354	Yes
10	115120185	115129535	+	circATRNL1_1	-2.55	0.000199	Yes
4	168709028	168711923	+	circPALLD_7	-2.54	0.0315	Yes
2	30459552	30533314	+	circLCLAT1_3	-2.52	0.00605	Yes
8	68017846	68030658	+	circPREX2_1	-2.51	0.00248	Yes
2	20278583	20327378	-	circPUM2_2	-2.49	0.00486	Yes
6	13227816	13230193	+	circPHACTR1_3	-2.48	0.000221	Yes
18	24178013	24179835	-	circOSBPL1A_1	-2.46	0.0303	Yes
4	74174506	74201370	+	circMTHFD2L_1	-2.45	0.00147	Yes
1	237593476	237625804	+	circRYR2_132	-2.44	0.0182	Yes
8	17723672	17755961	-	circMTUS1_16	-2.44	0.0259	Yes
15	42321785	42330672	+	circGANC_3	-2.44	0.00657	Yes
4	127982939	128021238	+	circABHD18_3	-2.42	0.00969	Yes
1	237369534	237511791	+	circRYR2_32	-2.41	0.000624	Yes
11	72984088	73001134	-	circFCHSD2_7	-2.41	0.0116	Yes
2	127993187	127996491	-	circSAP130_3	-2.4	0.00803	Yes
2	40428473	40453349	-	circSLC8A1_15	-2.39	6.15e-05	Yes
4	168668190	168711923	+	circPALLD_6	-2.39	0.0002	Yes
12	32576266	32611283	+	circFGD4_3	-2.39	0.000141	Yes
20	47276314	47287284	-	circZMYND8_9	-2.38	0.00137	Yes
3	65429520	65453340	-	circMAGI1_7	-2.37	0.0284	Yes
6	129391491	129403959	+	circLAMA2_54	-2.36	0.00928	Yes
14	34551714	34554912	-	chr14:34551714-34554912	-2.34	0.0197	Yes
1	62803719	62841547	+	circATG4C_4	-2.33	0.012	Yes
X	32342100	32348528	-	circDMD_29	-2.32	0.0056	Yes
2	36396614	36442735	+	circCRIM1_7	-2.32	1.26e-05	Yes
5	113082860	113085310	-	circMCC_3	-2.31	0.013	Yes
2	196292565	196308085	-	circHECW2_13	-2.3	0.0108	Yes
6	144487548	144511123	+	circUTRN_7	-2.29	0.0231	Yes
2	72465160	72575668	-	circEXOC6B_5	-2.29	1.83e-05	Yes
11	30495296	30536175	-	circMPPED2_1	-2.28	0.000728	Yes
12	81199341	81233471	+	circACSS3_7	-2.27	0.0011	Yes
8	124320086	124327421	-	circTMEM65_2	-2.26	0.00286	Yes
4	61934840	61948276	+	circADGRL3_4	-2.25	0.00834	Yes
X	110020352	110109146	+	circTMEM164_3	-2.25	0.00217	Yes
4	30920153	30950215	+	circPCDH7_2	-2.24	0.00122	Yes
11	8435494	8464822	-	circSTK33_6	-2.24	0.000831	Yes
2	178678125	178715774	-	circTTN_69	-2.22	1.14e-08	Yes
5	131504626	131548190	-	circRAPGEF6_7	-2.21	0.0235	Yes
X	77557451	77593849	-	circATRX_3	-2.2	0.023	Yes
2	30525587	30533314	+	circLCLAT1_6	-2.2	3.75e-05	Yes
6	129366219	129383233	+	circLAMA2_41	-2.17	4.1e-05	Yes
6	129049918	129192853	+	circLAMA2_9	-2.16	0.000873	Yes
18	27982944	28013909	-	circCDH2_6	-2.15	0.0306	Yes
12	20613443	20654205	+	circPDE3A_4	-2.15	0.018	Yes
6	129366219	129403959	+	circLAMA2_43	-2.13	8.1e-05	Yes
1	13769118	13782831	+	circPRDM2_7	-2.13	0.00261	Yes
14	60808325	60818847	+	circMNAT1_5	-2.11	0.0125	Yes
5	38527155	38530666	-	circLIFR_10	-2.1	0.0214	Yes
6	129049918	129059896	+	circLAMA2_5	-2.1	0.0351	Yes
5	43612908	43628387	+	circNNT_4	-2.09	0.00999	Yes
7	31864942	31880860	-	circPDE1C_15	-2.08	0.00991	Yes
14	60796217	60818847	+	circMNAT1_3	-2.07	0.000191	Yes
1	178456721	178467421	+	circRASAL2_3	-2.07	0.0155	Yes
2	15461201	15511350	-	circNBAS_19	-2.07	0.000682	Yes
7	121124331	121142141	+	circCPED1_5	-2.06	0.0334	Yes
15	76292431	76295737	-	circETFA_5	-2.05	0.00407	Yes
18	3126701	3131496	-	circMYOM1_23	-2.05	3.38e-07	Yes
1	77631835	77641655	-	circAC118549.1_7	-2.04	0.0011	Yes
X	155415575	155419562	-	chrX:155415575-155419562	-2.04	0.0155	Yes
1	231537213	231542611	+	circTSNAX	-2.03	0.00106	Yes
2	206121760	206122357	+	circAC007383.3_1	-2.02	0.00872	Yes
8	13393553	13401619	-	circDLC1_5	-2.01	0.0129	Yes
13	79520810	79539775	+	circNDFIP2_1	-2.01	0.0156	Yes
2	178792072	178795252	-	circTTN_195	-1.99	0.0166	Yes
3	57909076	57923023	+	circSLMAP_7	-1.99	0.0427	Yes
4	102689574	102730736	-	circMANBA_9	-1.98	0.003	Yes
3	197090912	197119530	-	circDLG1_8	-1.97	0.0259	Yes
1	237417049	237445522	+	circRYR2_81	-1.96	0.0259	Yes
8	141160632	141163429	+	circDENND3_3	-1.96	0.0249	Yes
9	69716724	69750950	-	circPTAR1_2	-1.96	0.00628	Yes
11	22834907	22838364	+	circAC006299.1	-1.96	0.0338	Yes
9	105721537	105748190	+	circTMEM38B_4	-1.92	0.0232	Yes
15	85655417	85693451	+	circAKAP13_12	-1.92	0.0245	Yes
8	19948180	19954353	+	circLPL_1	-1.92	0.0226	Yes
12	28391304	28484165	+	circCCDC91_11	-1.92	0.0412	Yes
11	8413495	8480614	-	circSTK33_4	-1.92	0.0498	Yes
7	27629371	27632445	-	circHIBADH_2	-1.9	0.0148	Yes
7	107362033	107412632	-	circCOG5_8	-1.9	0.0128	Yes
18	8076455	8088851	+	circPTPRM_12	-1.89	8.16e-09	Yes
8	100259107	100275161	-	circRNF19A_2	-1.89	0.0243	Yes
7	80789306	80805758	-	circSEMA3C_2	-1.89	0.00851	Yes
10	20812769	20869841	-	circNEBL_9	-1.88	0.0355	Yes
18	68897219	68897682	+	circCCDC102B_3	-1.88	0.00158	Yes
1	237369534	237423248	+	circRYR2_27	-1.87	0.00858	Yes
12	2448976	2512984	+	circCACNA1C_11	-1.86	0.00142	Yes
Y	19587210	19590772	+	circTXLNGY_2	-1.86	0.0421	Yes
6	129297685	129342467	+	circLAMA2_34	-1.86	0.00241	Yes
4	40934456	40945073	-	circAPBB2_8	-1.86	0.0435	Yes
8	108449823	108455930	+	circEMC2_2	-1.86	0.00411	Yes
6	154773989	154860998	+	circSCAF8_e4:TIAM2_e2	-1.86	3.1e-07	Yes
11	130109429	130110661	+	circAPLP2_1	-1.84	0.0023	Yes
13	41685047	41703411	-	circVWA8_9	-1.84	0.0335	Yes
1	86715724	86735179	+	circSH3GLB1_4	-1.83	0.013	Yes
4	139695197	139704196	+	circMGST2_2	-1.81	0.00458	Yes
2	196220039	196220941	-	circHECW2_2	-1.81	0.00938	Yes
11	118786052	118786518	-	circDDX6	-1.8	0.0207	Yes
17	73235476	73236995	+	circC17orf80_1	-1.79	0.0123	Yes
12	28305649	28391411	+	circCCDC91_7	-1.78	5.01e-05	Yes
1	237441319	237456735	+	circRYR2_95	-1.77	0.00796	Yes
6	154773989	154863898	+	circSCAF8_e4:TIAM2_e1	-1.77	0.00411	Yes
2	61522611	61526521	-	circXPO1_20	-1.77	0.00153	Yes
2	36387972	36396787	+	circCRIM1_5	-1.76	0.0381	Yes
11	22674850	22685789	+	circGAS2_1	-1.76	4.1e-05	Yes
17	31349120	31374129	+	circNF1_19	-1.76	0.0248	Yes
14	105226069	105226760	-	circBRF1_1	-1.76	0.0287	Yes
7	64521064	64544432	-	circZNF680_4	-1.76	0.00263	Yes
4	64299974	64314763	-	circTECRL_4	-1.75	0.0212	Yes
3	108605335	108616657	+	circDZIP3_1	-1.75	0.0482	Yes
6	134028381	134029721	-	circSLC2A12_2	-1.74	0.00193	Yes
6	75312397	75315202	-	circFILIP1_3	-1.74	0.00874	Yes
2	17665503	17745951	-	circSMC6_1	-1.73	0.0414	Yes
15	71848845	71888116	-	circMYO9A_1	-1.73	0.02	Yes
18	12999421	13059312	+	circCEP192_7	-1.73	0.00635	Yes
5	79728915	79739403	+	circCMYA5_2	-1.72	0.0031	Yes
2	178674314	178715774	-	circTTN_52	-1.71	1.44e-05	Yes
1	74249459	74271708	+	circTNNI3K_3	-1.7	0.000651	Yes
1	225554906	225567414	-	circENAH_4	-1.69	0.0186	Yes
2	72718103	72741469	-	circEXOC6B_14	-1.69	0.00373	Yes
2	61284875	61295290	-	circUSP34_11	-1.69	0.014	Yes
14	32577120	32600792	+	circAKAP6_8	-1.68	0.000483	Yes
6	54160367	54202233	+	circMLIP_18	-1.68	8.43e-05	Yes
8	22474954	22498112	+	circPPP3CC_2	-1.68	0.0012	Yes
2	178629301	178642317	-	circTTN_15	-1.67	0.021	Yes
2	36877891	36894033	-	circSTRN_7	-1.66	3.28e-07	Yes
4	74174506	74225394	+	circMTHFD2L_2	-1.66	0.00618	Yes
20	49135833	49166285	-	circSTAU1_4	-1.65	0.00979	Yes
4	150102478	150102812	+	circDCLK2	-1.65	0.000677	Yes
7	140776912	140794467	-	circBRAF_7	-1.65	0.0126	Yes
13	46723221	46733998	+	circLRCH1_3	-1.65	0.0182	Yes
15	85664563	85669830	+	circAKAP13_14	-1.64	0.00392	Yes
15	50631417	50648885	-	circTRPM7_10	-1.64	0.0348	Yes
15	74926766	74929232	-	circCOX5A_3	-1.64	0.00324	Yes
5	112234634	112240810	-	circEPB41L4A_3	-1.64	0.0124	Yes
14	60114700	60125823	+	circPCNX4_3	-1.64	0.0126	Yes
18	8718424	8720496	+	circMTCL1_2	-1.63	0.012	Yes
2	178673633	178715774	-	circTTN_45	-1.63	0.00113	Yes
7	31809031	31816154	-	circPDE1C_3	-1.62	0.00857	Yes
5	38990949	39003622	-	circRICTOR_2	-1.62	0.00424	Yes
12	46239679	46243314	-	circSLC38A1_4	-1.61	0.000733	Yes
X	10063445	10067490	+	circWWC3_1	-1.6	0.00979	Yes
13	41670946	41703411	-	circVWA8_4	-1.59	0.0162	Yes
2	40160765	40178493	-	circSLC8A1_6	-1.59	7.88e-05	Yes
18	27963357	28013909	-	circCDH2_3	-1.58	0.0368	Yes
5	72861808	72865729	+	circTNPO1	-1.57	0.0412	Yes
1	237387281	237423248	+	circRYR2_69	-1.57	0.000249	Yes
13	41811225	41833531	-	circVWA8_27	-1.56	0.0279	Yes
19	8337795	8339167	-	circKANK3	-1.55	0.0442	Yes
8	42398712	42403461	+	circVDAC3_1	-1.55	0.0228	Yes
8	123077111	123109620	+	circTBC1D31_4	-1.55	0.0199	Yes
9	20715322	20740340	+	circFOCAD_2	-1.54	0.0413	Yes
5	148406257	148417204	+	circFBXO38_5	-1.54	0.0142	Yes
2	178694599	178721202	-	circTTN_132	-1.54	0.00171	Yes
11	47752916	47754664	-	circFNBP4_9	-1.53	0.0233	Yes
X	32310082	32348528	-	circDMD_28	-1.52	0.0449	Yes
13	32078834	32117473	+	circFRY_3	-1.51	0.0189	Yes
6	54136715	54202233	+	circMLIP_12	-1.5	0.000852	Yes
2	72465160	72480750	-	circEXOC6B_2	-1.49	3.95e-05	Yes
18	13666479	13682105	-	circFAM210A_2	-1.48	0.00528	Yes
11	102362896	102368548	+	circBIRC2	-1.47	0.0199	Yes
5	168488602	168492847	+	circRARS_1	-1.47	0.0465	Yes
12	50427762	50441643	+	circLARP4_5	-1.47	0.0401	Yes
11	22674850	22755953	+	circGAS2_4	-1.46	0.00276	Yes
9	37126312	37147445	+	circZCCHC7_3	-1.46	0.0435	Yes
11	72984088	72989097	-	circFCHSD2_6	-1.45	0.000425	Yes
7	23140769	23152209	+	circKLHL7_4	-1.45	0.00639	Yes
9	112403995	112409021	+	circHSDL2_2	-1.45	0.0314	Yes
12	6510279	6510532	-	chr12:6510279-6510532	-1.43	0.0211	Yes
10	20831196	20840849	-	circNEBL_14	-1.43	0.0273	Yes
11	22221097	22276199	+	circANO5_8	-1.43	0.031	Yes
11	14771937	14789242	+	circPDE3B_1	-1.43	0.038	Yes
1	237387281	237445522	+	circRYR2_71	-1.43	0.000391	Yes
1	219193082	219218712	+	circLYPLAL1_5	-1.42	0.000189	Yes
8	67266006	67277457	-	circARFGEF1_6	-1.42	0.00662	Yes
6	154773989	154833409	+	circSCAF8_3	-1.41	1.17e-08	Yes
4	16585922	16595875	-	circLDB2_1	-1.41	0.0252	Yes
1	88740988	88760376	+	circPKN2_2	-1.38	0.0263	Yes
2	63433745	63571626	-	circWDPCP_8	-1.38	0.0184	Yes
2	178689813	178715774	-	circTTN_114	-1.38	0.00705	Yes
2	40139401	40178493	-	circSLC8A1_4	-1.37	0.0395	Yes
10	74838683	74843478	+	circKAT6B_1	-1.37	0.0092	Yes
3	136001059	136003493	+	circPPP2R3A_1	-1.36	0.0327	Yes
4	102714438	102730736	-	circMANBA_12	-1.36	0.0417	Yes
8	69738040	69761875	-	circSLCO5A1_3	-1.36	0.00384	Yes
7	92294889	92352642	+	circANKIB1_6	-1.35	0.0106	Yes
22	45700282	45740538	+	circATXN10_9	-1.35	0.0195	Yes
15	76274412	76295737	-	circETFA_1	-1.34	0.00245	Yes
18	24225042	24239382	-	circOSBPL1A_3	-1.33	0.0385	Yes
13	41865736	41868477	-	circVWA8_34	-1.33	0.0478	Yes
1	237369534	237469187	+	circRYR2_31	-1.32	0.00108	Yes
10	67966683	68014186	-	circHERC4_12	-1.32	0.00377	Yes
12	69589485	69592159	+	circCCT2_1	-1.31	0.0313	Yes
18	36681436	36693423	+	circFHOD3_14	-1.3	0.00103	Yes
12	32607957	32611283	+	circFGD4_13	-1.3	0.000354	Yes
X	77557451	77664778	-	circATRX_5	-1.29	0.0267	Yes
18	8244058	8253414	+	circPTPRM_17	-1.28	0.0395	Yes
X	77633207	77664778	-	circATRX_15	-1.28	0.00583	Yes
2	159001080	159011440	+	circTANC1_3	-1.27	0.0448	Yes
2	168161787	168182090	-	circSTK39_9	-1.26	0.0213	Yes
17	31155983	31182665	+	circNF1_3	-1.25	0.0145	Yes
15	41696075	41713496	+	circMGA_6	-1.23	0.016	Yes
3	18378170	18420991	-	circSATB1_2	-1.23	0.00021	Yes
6	75634707	75678927	+	circSENP6_6	-1.23	0.000214	Yes
8	30101898	30104486	+	circLEPROTL1_1	-1.22	0.0184	Yes
1	219193082	219241308	+	circLYPLAL1_6	-1.21	0.000164	Yes
10	95395001	95410777	-	circSORBS1_23	-1.21	0.000538	Yes
7	18585281	18594029	+	circHDAC9_2	-1.21	0.0042	Yes
13	41865736	41891587	-	circVWA8_37	-1.2	0.0426	Yes
2	15461201	15478289	-	circNBAS_17	-1.2	0.0313	Yes
18	76849526	76881512	+	circZNF236_5	-1.19	0.0178	Yes
1	237369534	237456735	+	circRYR2_30	-1.16	0.00317	Yes
12	32598497	32611283	+	circFGD4_10	-1.14	0.000328	Yes
2	178670218	178715774	-	circTTN_34	-1.14	0.00184	Yes
12	29659880	29660885	-	circTMTC1_3	-1.13	0.0308	Yes
1	59900965	59912311	-	circCYP2J2_1	-1.11	0.00341	Yes
3	170113360	170136665	-	circPHC3_11	-1.11	0.0383	Yes
6	75659262	75678927	+	circSENP6_13	-1.1	0.024	Yes
11	47347426	47348541	-	circMYBPC3_3	-1.1	2.44e-05	Yes
7	156756393	156826744	-	circLMBR1_4	-1.08	0.0452	Yes
21	33432177	33432871	+	circIFNGR2_3	-1.07	0.0449	Yes
7	18585281	18666476	+	circHDAC9_5	-1.06	0.0439	Yes
1	231370562	231374099	-	circEGLN1_2	-1.05	0.045	Yes
5	84060300	84066606	-	circEDIL3_3	-1.04	0.0479	Yes
1	77633115	77641655	-	circAC118549.1_11	-1.04	0.0433	Yes
18	35070195	35102159	+	circMAPRE2_1	-1.02	0.0119	Yes
12	46229153	46243314	-	circSLC38A1_2	-1.02	0.000486	Yes
7	16376092	16406337	-	circISPD_5	-1.01	0.0245	Yes
8	89722015	89725641	-	circAF117829.1_4	1.01	0.0091	Yes
22	43039780	43046573	-	circTTLL1_2	1.02	0.0111	Yes
1	1223244	1223968	-	circSDF4	1.05	0.000689	Yes
12	55700899	55701154	-	circITGA7_2	1.05	0.0456	Yes
10	110124017	110130486	+	circADD3_8	1.06	0.0074	Yes
15	100330889	100334180	-	circADAMTS17_10	1.06	0.0103	Yes
11	57491224	57491862	-	circSLC43A1	1.08	0.00156	Yes
17	46170855	46172232	-	circKANSL1_7	1.09	0.00737	Yes
19	18539371	18539720	-	circFKBP8_4	1.16	5.66e-05	Yes
10	101667886	101676436	-	circFBXW4_1	1.18	0.00156	Yes
22	24302195	24313466	+	circSPECC1L_2	1.18	0.0233	Yes
5	95736889	95783963	+	circRHOBTB3_4	1.22	0.0315	Yes
8	66471430	66473938	+	chr8:66471430-66473938	1.22	0.0144	Yes
22	38494630	38501280	-	circDDX17_4	1.27	0.00157	Yes
9	125915686	125935607	+	circPBX3_1	1.29	0.00667	Yes
7	98191614	98194572	+	circLMTK2_5	1.3	0.0452	Yes
5	114404438	114404856	+	circKCNN2_2	1.31	2.11e-05	Yes
7	24623666	24668660	+	circMPP6_9	1.33	0.0492	Yes
4	73118688	73125312	-	circANKRD17_10	1.33	0.0202	Yes
7	24623666	24650712	+	circMPP6_8	1.33	0.0182	Yes
17	66175044	66183307	-	circCEP112_11	1.37	0.0405	Yes
11	93747297	93759858	+	circC11orf54_3	1.38	0.0488	Yes
20	2986765	2988474	+	circPTPRA_6	1.39	0.0382	Yes
17	16101250	16101805	-	circNCOR1_9	1.39	0.0432	Yes
3	111112030	111126335	+	circNECTIN3_2	1.4	0.0318	Yes
9	111527268	111534353	+	circZNF483_1	1.42	0.0258	Yes
2	147972739	147982081	-	circORC4_2	1.46	0.00114	Yes
15	42872611	42878684	-	circTTBK2_13	1.47	0.024	Yes
12	123498544	123499536	-	circRILPL1_2	1.49	1.37e-09	Yes
X	135545423	135552146	+	circINTS6L_3	1.52	0.0357	Yes
10	34269657	34284245	-	circPARD3_8	1.54	0.0223	Yes
10	69384796	69401275	+	circHK1_2	1.54	0.0324	Yes
18	49331864	49379758	-	circDYM_8	1.54	0.0221	Yes
19	18537601	18538433	-	circFKBP8_2	1.58	0.0445	Yes
22	42890947	42891182	-	circPACSIN2	1.6	0.0101	Yes
3	3777725	3789074	-	circSUMF1_1	1.6	0.00663	Yes
1	84865385	84866138	-	circLPAR3_1	1.61	0.00989	Yes
14	79697630	79805190	+	circNRXN3_4	1.62	0.0315	Yes
3	99848295	99851070	-	circFILIP1L_1	1.63	0.000166	Yes
5	138810038	138827718	+	circCTNNA1_3	1.65	0.023	Yes
10	84371014	84373815	+	circCCSER2_1	1.66	0.0153	Yes
9	112262435	112297916	-	circPTBP3_4	1.68	0.0193	Yes
4	1900626	1918623	+	circNSD2_2	1.7	0.016	Yes
2	189728660	189744788	+	circANKAR_10	1.73	0.0216	Yes
22	41172499	41173784	+	circEP300_14	1.74	0.0476	Yes
3	179614971	179618521	+	circNDUFB5	1.76	0.0354	Yes
2	190900564	190905167	+	circGLS_1	1.76	0.0405	Yes
11	68596097	68610023	+	circPPP6R3_26	1.77	0.0233	Yes
7	24620052	24668660	+	circMPP6_2	1.81	0.0189	Yes
8	37877109	37877551	-	circRAB11FIP1_5	1.81	0.00924	Yes
12	12519862	12521463	-	circDUSP16_3	1.82	0.0159	Yes
20	41202057	41205066	-	circZHX3_1	1.85	0.0213	Yes
13	32442388	32444126	-	circN4BP2L2_9	1.85	0.0413	Yes
10	20808510	20812940	-	circNEBL_4	1.87	0.0227	Yes
4	102304317	102315830	-	circSLC39A8	1.88	0.0183	Yes
19	1271329	1272051	+	circCIRBP	1.9	0.0149	Yes
5	145866501	145931677	-	circGRXCR2_2	1.92	0.00674	Yes
1	97515726	97549744	-	circDPYD_2	1.92	0.0198	Yes
9	97369922	97371706	+	circSTRA6LP_2	1.96	0.0127	Yes
12	1289852	1371977	+	circERC1_14	1.98	0.0157	Yes
X	135545423	135556300	+	circINTS6L_4	1.99	1.98e-08	Yes
1	180984677	180993425	-	circSTX6_2	2	0.0138	Yes
10	12400016	12403369	+	circCAMK1D_1	2.04	0.0108	Yes
17	2394043	2395454	-	circMNT	2.04	0.0159	Yes
1	220579354	220618755	+	circMARK1_2	2.04	0.0221	Yes
2	206866697	206881891	+	chr2:206866697-206881891	2.04	0.0207	Yes
14	102968253	102970261	-	circCDC42BPB_1	2.04	0.0177	Yes
15	92996957	92998621	+	circCHD2_18	2.07	0.0302	Yes
18	79096476	79126375	+	circATP9B_1	2.08	0.0483	Yes
13	102622877	102627924	+	circTPP2_3	2.11	0.0164	Yes
4	47641920	47653660	-	circCORIN_6	2.34	0.016	Yes
X	32287529	32310276	-	circDMD_23	2.42	7.11e-05	Yes
7	24623663	24668660	+	circMPP6_5	2.43	0.0212	Yes
6	35637014	35646850	-	circFKBP5_6	2.45	0.0107	Yes
2	32597751	32611582	+	circBIRC6_53	2.46	0.01	Yes
8	103246294	103246684	-	circBAALC-AS1	2.47	0.0341	Yes
10	101798842	101810314	-	circOGA_10	2.7	0.0102	Yes
10	72340789	72341170	-	circDNAJB12	2.73	0.00728	Yes
12	71626260	71629037	-	circZFC3H1_1	2.74	0.0219	Yes
1	155521100	155521618	-	circASH1L_23	2.76	0.00365	Yes
4	47744402	47786925	-	circCORIN_18	2.8	4.87e-06	Yes
2	199368605	199433514	-	circSATB2	2.89	0.00967	Yes
11	68515028	68519651	+	circPPP6R3_3	2.93	0.00113	Yes
13	32234574	32239881	+	circFRY_8	2.95	0.00198	Yes
14	93293858	93296157	-	circBTBD7_4	2.97	0.0044	Yes
16	16124789	16125911	+	circABCC1_9	3.02	0.0125	Yes
12	114385476	114403936	-	circTBX5	3.04	1.02e-07	Yes
4	53383773	53453133	+	circFIP1L1_4	3.1	0.0172	Yes
11	92352096	92355404	+	circFAT3_2	3.21	0.000602	Yes
22	45574511	45577108	+	circFBLN1_5	3.26	0.00231	Yes
4	47661711	47683838	-	circCORIN_11	3.32	2.84e-05	Yes
4	4648977	4649542	+	circSTX18-AS1	3.33	0.0019	Yes
9	137790848	137800984	+	circEHMT1_9	3.54	0.00405	Yes
7	24623666	24680520	+	circMPP6_10	3.62	0.00404	Yes
X	135545423	135549805	+	circINTS6L_2	3.73	2.01e-09	Yes
4	5663107	5665649	-	circEVC2_4	4.3	2.92e-05	Yes
12	9680923	9694969	+	circCLEC2D	4.3	6.81e-06	Yes
9	16435555	16437524	-	circBNC2_1	4.73	8.17e-12	Yes
10	62388396	62399793	+	circZNF365	5.16	5.8e-06	Yes
14	70166639	70168484	-	circSLC8A3	5.71	1.65e-05	Yes
14	55612019	55619312	+	circKTN1_2	-1	0.0196	No
18	9204476	9221999	+	circANKRD12_11	-1	0.00388	No
12	28305649	28307749	+	circCCDC91_5	-0.99	0.00263	No
1	59900965	59916100	-	circCYP2J2_2	-0.97	0.00415	No
2	202464809	202467689	+	circBMPR2_1	-0.96	0.000474	No
19	23358430	23362725	-	circZNF91_2	-0.95	0.000839	No
21	37420299	37472880	+	circDYRK1A_1	-0.92	0.0472	No
14	72714423	72731934	-	circDPF3_3	-0.92	0.0175	No
4	168511423	168512412	+	circPALLD_1	-0.9	7.39e-06	No
13	41865736	41887361	-	circVWA8_36	-0.9	0.0154	No
4	42062986	42078325	+	circSLC30A9_5	-0.88	0.00275	No
3	142736379	142748460	+	circTRPC1_1	-0.87	0.0169	No
8	42906173	42943445	+	circHOOK3_1	-0.87	0.0379	No
3	56660731	56673725	-	circFAM208A_10	-0.86	0.00159	No
10	67954595	68014186	-	circHERC4_7	-0.84	0.0121	No
2	72718103	72733118	-	circEXOC6B_13	-0.83	0.000331	No
1	95143891	95173889	+	circTMEM56_4	-0.82	0.0495	No
2	40428473	40430301	-	circSLC8A1_11	-0.82	0.0251	No
1	213996469	214011715	+	circPROX1_2	-0.81	0.0344	No
2	178670218	178682903	-	circTTN_29	-0.8	0.0252	No
8	98706467	98707311	-	circSTK3_7	-0.8	0.0109	No
1	219179147	219211752	+	circLYPLAL1_1	-0.77	0.0221	No
1	237423092	237445522	+	circRYR2_87	-0.77	0.0435	No
16	53141179	53157541	+	circCHD9_1	-0.77	0.0314	No
2	40428473	40430304	-	circSLC8A1_12	-0.76	0.0378	No
12	31451940	31495919	-	circDENND5B_18	-0.75	0.0284	No
8	92005116	92017363	-	circRUNX1T1_14	-0.75	0.0384	No
6	144487548	144493456	+	circUTRN_6	-0.74	0.0421	No
6	154773989	154795139	+	circSCAF8_1	-0.72	0.0414	No
3	111913319	111920419	+	circPHLDB2_5	-0.72	0.0269	No
7	122113118	122133741	-	circAASS_2	-0.72	0.0425	No
2	61522611	61533903	-	circXPO1_21	-0.71	0.00518	No
10	110964125	110985765	+	circSHOC2_2	-0.71	0.00762	No
3	171188702	171194635	-	circTNIK_4	-0.7	0.00111	No
3	128262128	128264781	+	circEEFSEC	-0.65	0.049	No
14	32090502	32117287	+	circARHGAP5_2	-0.62	0.000677	No
8	73673107	73688813	-	circSTAU2_8	-0.6	0.0174	No
18	12999421	13019206	+	circCEP192_2	-0.52	0.0411	No
8	105419144	105444381	+	circZFPM2_7	-0.39	0.0241	No
6	158312051	158314268	+	circTULP4_1	0.44	0.00343	No
6	130926605	130956499	-	circEPB41L2_3	0.53	0.00621	No
7	95225961	95290404	+	circPPP1R9A_5	0.56	0.03	No
12	69800209	69801721	+	circRAB3IP_2	0.65	0.0337	No
11	121045674	121060085	+	circTBCEL_7	0.67	0.0248	No
6	18236452	18258405	-	circDEK_2	0.68	0.00739	No
4	87046166	87047594	+	circAFF1_1	0.72	0.0277	No
1	117402186	117414831	+	circMAN1A2_2	0.73	0.00436	No
4	73085249	73092300	-	circANKRD17_2	0.74	0.0295	No
18	58578814	58580548	-	circALPK2_2	0.78	0.00874	No
8	38429682	38429948	-	circFGFR1_2	0.79	0.0277	No
4	102714438	102726683	-	circMANBA_11	0.79	0.0352	No
9	110972073	110973558	-	circLPAR1_3	0.81	0.00329	No
15	64499293	64500166	+	circZNF609_1	0.84	2.67e-05	No
16	4332215	4333519	+	circGLIS2_1	0.84	0.0254	No
9	16727797	16738485	-	circBNC2_3	0.86	0.0295	No
2	62979188	62996766	+	circEHBP1_6	0.88	0.0329	No
19	11178345	11178720	-	circKANK2_1	0.88	0.00127	No
5	168488602	168494650	+	circRARS_2	0.91	0.0215	No
8	141253989	141254629	-	circSLC45A4_2	0.92	0.000193	No
4	3086939	3107423	+	circHTT_1	0.97	0.016	No
9	110972073	111011690	-	circLPAR1_4	1.16	0.05	No
8	17743604	17755961	-	circMTUS1_17	-0.58	0.0505	No
1	237369534	237530510	+	circRYR2_33	-1.76	0.0506	No
9	85575315	85657643	-	circAGTPBP1_7	-2.39	0.0509	No
8	73673107	73739868	-	circSTAU2_10	-1.48	0.0512	No
14	59263441	59291306	+	circDAAM1_2	-1.6	0.0515	No
7	99493040	99494631	-	circZNF394_3	-0.78	0.0517	No
10	24219626	24219909	+	circKIAA1217_1	-1.17	0.0517	No
13	95970112	95996135	-	circUGGT2_8	-1.45	0.0518	No
3	184849071	184870805	+	circVPS8_8	-1.57	0.0522	No
18	8076455	8143779	+	circPTPRM_13	-1.43	0.0522	No
22	38291029	38291423	-	circCSNK1E	1.8	0.0522	No
21	15777904	15842540	+	circUSP25_8	-1.71	0.0524	No
18	34755976	34794250	+	circDTNA_7	-1.57	0.0526	No
3	184824545	184834742	+	circVPS8_1	-1.81	0.0541	No
4	86693587	86701801	+	circPTPN13_3	1.79	0.0545	No
12	120557282	120560886	+	circRNF10_3	-1.73	0.0547	No
9	710804	713464	+	circKANK1_5	1.45	0.055	No
5	177191884	177204292	+	circNSD1_2	-1.53	0.0551	No
17	4282798	4296814	-	circUBE2G1_1	-1.04	0.0551	No
4	150467673	150491035	-	circLRBA_7	2.3	0.0555	No
1	155853276	155853806	-	circGON4L_8	-0.66	0.0562	No
X	32565702	32699293	-	circDMD_57	-2.09	0.0562	No
6	144537582	144542870	+	circUTRN_20	-1.2	0.0563	No
3	17009674	17068065	+	circPLCL2_3	-1.62	0.0567	No
5	124639133	124701269	-	circZNF608_2	1.77	0.0567	No
20	34029769	34031604	+	circRALY_1	-1.5	0.0568	No
2	30459552	30568176	+	circLCLAT1_4	-1.71	0.0569	No
3	56668397	56673725	-	circFAM208A_14	-1.89	0.0572	No
22	45689712	45740538	+	circATXN10_4	-1.2	0.0572	No
3	170122591	170129552	-	circPHC3_17	1.05	0.0573	No
11	130109429	130122513	+	circAPLP2_2	-1.3	0.0577	No
1	224952670	225007544	+	circDNAH14_3	2.07	0.0577	No
10	60084602	60085253	-	circANK3_4	0.98	0.0579	No
6	129143901	129154683	+	circLAMA2_14	-1.7	0.0579	No
10	7367649	7381949	-	circSFMBT2_12	1.77	0.0581	No
21	41237513	41257326	+	circBACE2_3	1.41	0.0581	No
8	140864312	140890769	-	circPTK2_36	-0.63	0.0582	No
10	24495147	24545103	+	circKIAA1217_11	1.23	0.0582	No
2	39336920	39337581	-	circMAP4K3_8	-1.61	0.0584	No
3	155828182	155842619	-	circSLC33A1_1	-1.58	0.0587	No
1	23030469	23059167	+	circKDM1A_3	1.61	0.0593	No
3	16294856	16303592	+	circOXNAD1_3	-1.09	0.0599	No
2	61311540	61350693	-	circUSP34_14	-1.21	0.06	No
5	43675511	43704400	+	circNNT_13	-0.62	0.0601	No
1	100152385	100173370	-	circLRRC39_2	-1.25	0.0602	No
4	169537809	169556095	-	circNEK1_14	-1.27	0.0609	No
10	5699525	5714207	+	circFAM208B_1	-0.91	0.0609	No
X	80707427	80719656	-	circBRWD3_1	-1.93	0.061	No
7	112954603	112986664	-	circHRAT17_2	-1.26	0.0615	No
17	17847639	17850952	-	circTOM1L2_1	1.44	0.0622	No
17	4282798	4307123	-	circUBE2G1_2	-1.29	0.0625	No
1	160323431	160332557	-	circCOPA	1.21	0.0626	No
12	108652272	108654410	-	circCORO1C_1	0.48	0.0631	No
9	20715322	20789608	+	circFOCAD_6	-1.81	0.0631	No
4	185247294	185267155	+	circSNX25_1	1.67	0.0639	No
20	32316218	32316874	+	circKIF3B_2	1.09	0.0639	No
4	64289710	64314763	-	circTECRL_1	-0.71	0.0639	No
16	67939886	67940478	-	circLCAT	-1.44	0.0641	No
2	23798138	23834078	-	circATAD2B_11	1.23	0.0641	No
2	213310059	213350645	+	circSPAG16_4	1.36	0.0643	No
1	230663141	230675124	+	circCOG2_6	0.87	0.0646	No
1	7835762	7837149	+	circPER3_3	1.47	0.0653	No
16	27213585	27215008	+	circKDM8_2	-0.7	0.0655	No
10	68644698	68647005	+	circTET1_1	0.72	0.0657	No
2	15394227	15417712	-	circNBAS_10	2.06	0.0658	No
3	13129305	13129525	-	chr3:13129305-13129525	-1.05	0.0661	No
1	77916055	77918273	+	circNEXN_2	-1.11	0.0663	No
6	105115686	105125578	-	circBVES_3	-1.29	0.0665	No
19	32915337	32918339	-	circCEP89_4	1.95	0.0671	No
12	1371833	1444750	+	circERC1_17	0.94	0.0675	No
14	99458279	99465813	-	circSETD3_3	-0.34	0.0681	No
4	155696756	155722192	+	circGUCY1A1_2	-0.89	0.0682	No
13	20058575	20067390	+	circZMYM2_10	-1.19	0.0684	No
1	92605307	92704744	-	circEVI5_7	-1.08	0.0686	No
4	174297966	174331762	+	circCEP44	1.43	0.0688	No
3	183643480	183672484	+	circKLHL24_4	-0.57	0.0691	No
3	105670233	105685466	-	circCBLB_2	-1.83	0.0694	No
2	178719554	178722937	-	circTTN_158	-1.5	0.0695	No
17	62010550	62035608	-	circMED13_13	1.91	0.0696	No
15	50648687	50663046	-	circTRPM7_15	-1.44	0.0697	No
5	123545417	123575963	+	circCSNK1G3_3	-0.89	0.0697	No
7	139398599	139409654	+	circLUC7L2_2	1.6	0.0711	No
15	90486954	90492711	+	circIQGAP1_10	-1.33	0.0717	No
6	159682474	159688242	-	circSOD2_2	0.94	0.0717	No
1	26446316	26447660	+	circDHDDS	1.61	0.0717	No
4	113174416	113199109	+	circANK2_1	0.97	0.072	No
4	15625252	15644708	-	circFBXL5_3	-0.94	0.0722	No
11	118581246	118584644	+	circARCN1_1	0.98	0.0726	No
4	102726589	102730736	-	circMANBA_18	-0.81	0.073	No
6	99412551	99416428	-	circPNISR_3	1.83	0.0731	No
5	143054439	143057747	+	circARHGAP26_11	-0.56	0.0737	No
17	61982198	61995365	-	circMED13_9	-1.51	0.0741	No
11	47337391	47337794	-	circMYBPC3_2	-1.58	0.0742	No
11	22236163	22263043	+	circANO5_12	-1.34	0.0745	No
13	41811225	41887361	-	circVWA8_30	-1.71	0.0745	No
15	65715478	65761438	-	circDENND4A_11	-1.56	0.0751	No
18	9182382	9221999	+	circANKRD12_5	-0.37	0.076	No
5	64325186	64330406	+	circRNF180_2	0.88	0.0761	No
11	86022367	86031611	-	circPICALM_18	-0.66	0.0762	No
4	47763379	47786925	-	circCORIN_20	1.44	0.0764	No
2	40428473	40446648	-	circSLC8A1_14	-1.06	0.0764	No
1	243293091	243426558	+	circSDCCAG8_13	-1.27	0.0766	No
2	200856682	200861862	-	circCLK1_3	1.17	0.0767	No
7	83134250	83135656	-	circPCLO_4	-1.3	0.0771	No
3	172645623	172648114	-	circNCEH1_2	-1.58	0.0773	No
5	154950821	154967237	+	circMRPL22	-1.69	0.0775	No
17	45475100	45475726	-	circPLEKHM1	1.53	0.0778	No
22	20933779	20934244	+	circCRKL	0.84	0.0782	No
4	2699680	2700544	+	circFAM193A_7	1.88	0.0787	No
8	52656008	52686967	-	circRB1CC1_2	-1.42	0.0787	No
9	77381976	77407607	+	circVPS13A_17	1.34	0.0788	No
8	51831444	51861246	-	circPCMTD1_2	-1.03	0.0797	No
18	58696366	58700591	+	circMALT1_1	-0.8	0.0798	No
15	49235851	49239367	+	circGALK2_5	-0.83	0.0801	No
14	89161701	89162969	-	circFOXN3_1	1.22	0.0802	No
4	128936655	128959777	-	circSCLT1_1	-0.88	0.0804	No
3	119500695	119513719	+	circTIMMDC1_2	0.58	0.0807	No
12	20621296	20654205	+	circPDE3A_8	-1.43	0.0811	No
6	170358226	170395579	+	circFAM120B_5	1.15	0.0811	No
12	109167896	109171914	+	circACACB_4	-1.31	0.0812	No
11	33286413	33287511	+	circHIPK3_1	-0.34	0.0815	No
7	140702866	140704963	+	circNDUFB2	0.98	0.0818	No
5	145796442	145826200	-	circPRELID2_5	0.82	0.0827	No
6	130955105	130956499	-	circEPB41L2_4	0.5	0.0828	No
11	8413495	8464822	-	circSTK33_1	-0.54	0.083	No
18	13048859	13059312	+	circCEP192_13	-1.18	0.0831	No
10	20840739	20869841	-	circNEBL_24	-0.99	0.0838	No
13	95757644	95763953	+	circDNAJC3_2	0.51	0.0838	No
7	23123777	23144025	+	circKLHL7_1	2.05	0.0839	No
5	177536358	177539147	-	circFAM193B	1.04	0.084	No
1	65364635	65366196	+	circDNAJC6_2	1.03	0.084	No
1	237374717	237423248	+	circRYR2_43	-1.34	0.0843	No
9	105705597	105722621	+	circTMEM38B_1	-1.27	0.0847	No
10	67966683	68044563	-	circHERC4_16	-1.17	0.0848	No
1	28459085	28466535	+	circPHACTR4_2	0.7	0.0852	No
15	64974602	64983593	-	circSPG21_2	-1.1	0.0852	No
16	18839698	18842454	-	circSMG1_6	0.97	0.0855	No
17	82563354	82568201	+	circFOXK2_2	0.93	0.0857	No
1	243316755	243344331	+	circSDCCAG8_18	-1.16	0.0861	No
3	98768430	98773983	+	circST3GAL6_1	-1.33	0.0864	No
6	13579451	13600949	+	circSIRT5_6	-0.82	0.0864	No
18	36576451	36602768	+	circFHOD3_5	-1.84	0.0865	No
3	105670233	105693588	-	circCBLB_3	-1.86	0.0866	No
5	39002535	39021136	-	circRICTOR_5	-1.2	0.0868	No
4	122927634	122979386	+	circSPATA5_2	-1.34	0.0871	No
13	73813152	73846373	-	circKLF12_1	-1.49	0.0874	No
6	152329730	152331890	-	circSYNE1_17	0.73	0.0879	No
8	140879471	140890769	-	circPTK2_37	-0.76	0.0881	No
9	19286769	19305527	+	circDENND4C_5	0.75	0.0881	No
9	109050283	109080943	-	circTMEM245_10	-1.01	0.0884	No
8	60741259	60743097	+	circCHD7_1	-0.78	0.0886	No
4	119150872	119164394	+	circMYOZ2_3	-1.12	0.0887	No
10	68142940	68150111	+	circMYPN_5	-1.28	0.0888	No
4	185175786	185176051	-	circCFAP97	1.65	0.0888	No
10	68393138	68394451	-	circRUFY2_2	0.99	0.0889	No
5	148548668	148550262	-	circHTR4_2	1.06	0.0894	No
12	122340753	122341697	-	circCLIP1_7	0.94	0.0895	No
2	36861132	36894033	-	circSTRN_5	-1.43	0.0898	No
14	73147795	73148094	+	circPSEN1_1	-1.45	0.0898	No
5	145866501	145935763	-	circGRXCR2_3	2.07	0.0898	No
5	80449591	80474830	+	circZFYVE16_4	-0.86	0.0899	No
2	178678125	178721202	-	circTTN_73	-1.01	0.0899	No
1	168038371	168045227	+	circDCAF6_8	-1.07	0.0907	No
4	168511423	168516188	+	circPALLD_2	-2.08	0.0909	No
16	58599236	58599511	-	circCNOT1_6	-3.3	0.0911	No
7	102227367	102227669	+	circCUX1_5	0.54	0.0918	No
7	22976210	22991139	-	circFAM126A_7	1.1	0.0919	No
19	50398851	50399484	+	circPOLD1	1.15	0.092	No
15	92924321	92929091	+	circCHD2_1	1.46	0.092	No
9	85575315	85633374	-	circAGTPBP1_3	-0.52	0.0925	No
9	35546430	35548535	+	circRUSC2	1.44	0.0929	No
6	129049918	129154683	+	circLAMA2_7	-1.82	0.093	No
2	121757240	121761524	+	circTSN	-1.03	0.0936	No
4	105446383	105456745	-	circPPA2_9	-0.78	0.0936	No
8	17675186	17755961	-	circMTUS1_9	-1.02	0.0943	No
13	99238427	99244624	+	circUBAC2_1	-0.65	0.0945	No
3	183650296	183651276	+	circKLHL24_5	1.26	0.0948	No
6	111387765	111472140	-	circREV3L_9	-1.58	0.0951	No
14	103398951	103405267	+	circMARK3_1	-1.68	0.0951	No
13	41811225	41819386	-	circVWA8_26	-0.98	0.0955	No
2	161179614	161204793	+	circTANK_1	-1.18	0.0959	No
6	82214227	82214829	-	circIBTK_6	-0.67	0.096	No
4	90308244	90313047	+	circCCSER1_2	-0.73	0.0965	No
14	64521487	64523402	+	circZBTB1_2	1.47	0.0971	No
15	80120328	80122800	+	circZFAND6_3	-0.61	0.0972	No
6	77271340	77273307	-	chr6:77271340-77273307	-1.1	0.0972	No
12	12244262	12244655	-	circLRP6_6	0.51	0.0983	No
4	47641915	47653660	-	circCORIN_2	2.06	0.0986	No
1	70270856	70315566	-	circANKRD13C_1	-1.62	0.0988	No
10	94005450	94032252	+	circPLCE1_1	-1.48	0.0989	No
8	70213903	70216764	-	circNCOA2_9	-0.61	0.1	No
17	8569720	8577338	-	circMYH10_5	1.6	0.101	No
5	154033791	154034967	-	circFAM114A2_5	0.46	0.101	No
16	57164001	57173869	-	circFAM192A	-1.26	0.101	No
12	6548425	6548825	-	circIFFO1	1.35	0.101	No
3	43299754	43303792	+	circSNRK_1	-1.08	0.102	No
22	45689712	45702847	+	circATXN10_1	0.9	0.103	No
14	73147795	73148106	+	circPSEN1_2	-1.08	0.103	No
2	32607455	32611582	+	circBIRC6_54	-1.01	0.104	No
9	109050283	109073438	-	circTMEM245_9	-1.15	0.104	No
6	35619096	35642843	-	circFKBP5_3	1.68	0.104	No
18	8113486	8143779	+	circPTPRM_15	-0.66	0.104	No
11	16318446	16341252	-	circSOX6_16	-1.09	0.104	No
8	47396376	47440542	+	circSPIDR_5	1.34	0.105	No
1	237387281	237456735	+	circRYR2_72	-1.11	0.105	No
17	36952886	36953907	+	circAATF_1	0.89	0.106	No
19	29985223	30012531	+	circURI1_4	-1.28	0.106	No
X	32545159	32573846	-	circDMD_51	-0.83	0.107	No
8	18572528	18575285	-	circPSD3_5	-1.07	0.107	No
10	29512735	29531288	-	circSVIL_4	0.99	0.107	No
2	170055460	170061443	+	circUBR3_18	-1.21	0.107	No
5	160093101	160094065	-	circPWWP2A_4	1.06	0.108	No
10	43154897	43158931	+	circCSGALNACT2_1	-1.04	0.108	No
2	73534824	73573424	+	circALMS1_13	-1.18	0.109	No
1	201852104	201858994	+	circIPO9_1	-2.17	0.109	No
8	94537103	94538346	-	circVIRMA_4	-1.15	0.109	No
20	47262288	47276795	-	circZMYND8_6	-0.79	0.109	No
6	75647731	75678927	+	circSENP6_10	-1.24	0.11	No
11	13403168	13445181	-	circBTBD10_2	-1.29	0.111	No
12	112075678	112078741	-	circNAA25_4	-1.46	0.111	No
1	41070595	41075451	-	circSCMH1_3	0.34	0.112	No
10	24380869	24384423	+	circKIAA1217_6	-1.48	0.113	No
11	103219915	103223086	+	circDYNC2H1_4	1.08	0.113	No
8	38337305	38348215	-	circNSD3_4	1.5	0.113	No
Y	13297707	13326350	-	circUTY_2	1.89	0.114	No
4	39837856	39842056	-	circPDS5A_1	1.75	0.114	No
7	139398599	139407350	+	circLUC7L2_1	-1.39	0.114	No
3	134188837	134195182	-	circRYK_3	1.67	0.115	No
4	128121826	128162317	+	circLARP1B_9	-1.13	0.116	No
9	120831331	120833456	-	circPSMD5_3	0.64	0.116	No
7	77571078	77600806	+	circPTPN12_2	-1.14	0.116	No
1	227193786	227213219	-	circCDC42BPA_13	-1.48	0.116	No
10	110881233	110890670	+	circPDCD4_2	1.08	0.116	No
3	57907884	57923023	+	circSLMAP_4	1.07	0.117	No
1	21721036	21721764	-	circUSP48_6	1.18	0.118	No
5	71509465	71511151	+	circBDP1_6	-1.15	0.118	No
18	12999421	13030608	+	circCEP192_3	-0.45	0.119	No
14	61721509	61721823	+	circHIF1A_5	1.78	0.119	No
6	89751431	89762530	-	circMDN1_7	-0.94	0.12	No
6	87215903	87218731	+	circZNF292_4	-0.33	0.121	No
6	154787861	154833409	+	circSCAF8_8	-1.02	0.122	No
18	3126701	3142063	-	circMYOM1_26	-1.7	0.122	No
6	144827611	144835938	+	circUTRN_29	-0.95	0.123	No
7	139715932	139717015	-	circHIPK2_4	-0.42	0.123	No
10	3158914	3160330	-	circPITRM1_2	1.45	0.123	No
3	184849071	184983094	+	circVPS8_16	-1.35	0.124	No
2	134253095	134270550	+	circMGAT5_3	0.81	0.124	No
14	52470037	52491005	-	circTXNDC16_5	-1.5	0.125	No
8	91986124	92076137	-	circRUNX1T1_12	-1.02	0.126	No
1	74236102	74271708	+	circTNNI3K_1	-1	0.126	No
2	164692221	164705105	-	circCOBLL1_3	-1.07	0.126	No
4	75790150	75790797	+	circUSO1_2	-1.13	0.126	No
10	92081320	92091944	-	circCPEB3_1	-0.58	0.126	No
5	10415488	10417404	+	circ6-Mar_2	0.77	0.127	No
X	53403566	53403893	-	circSMC1A_1	-0.9	0.127	No
3	183650296	183665039	+	circKLHL24_8	-0.92	0.127	No
12	19358228	19366109	+	circPLEKHA5_22	-1.09	0.127	No
1	193141850	193152444	+	circCDC73_2	-1.28	0.128	No
1	237454391	237456735	+	circRYR2_102	-1.36	0.129	No
16	58574609	58583182	-	circCNOT1_3	1.53	0.129	No
5	74813840	74841679	-	circFAM169A_2	-0.88	0.129	No
7	105090009	105091314	+	circKMT2E_9	1.19	0.13	No
4	128936655	128970468	-	circSCLT1_2	-1.07	0.13	No
17	31155983	31163376	+	circNF1_1	-1.21	0.13	No
1	237454391	237469187	+	circRYR2_103	-1.09	0.13	No
3	125848230	125848447	-	circAC092902.2	1.83	0.13	No
15	85664563	85693451	+	circAKAP13_16	-0.96	0.13	No
5	124701014	124701269	-	circZNF608_5	0.7	0.13	No
3	170113360	170149244	-	circPHC3_12	-0.95	0.13	No
7	854920	857957	+	circSUN1_4	-1.3	0.132	No
12	31442775	31447769	-	circDENND5B_12	0.98	0.132	No
8	668598	674047	-	circERICH1_1	-1.03	0.132	No
12	120154970	120155719	-	circGCN1_3	0.79	0.133	No
3	16286342	16303592	+	circOXNAD1_2	0.85	0.133	No
4	105233897	105237351	+	circTET2_2	0.41	0.133	No
10	4830675	4909606	+	circAKR1E2_6	1.5	0.134	No
5	41762111	41807438	-	circOXCT1_3	-0.89	0.134	No
9	83677727	83678599	-	circUBQLN1_6	1.2	0.135	No
2	37316237	37317179	-	circPRKD3_5	0.82	0.136	No
1	8495063	8614686	-	circRERE_6	0.54	0.136	No
9	92256680	92285839	-	circIARS_2	1.04	0.136	No
1	246591512	246591941	+	circCNST_1	1.19	0.136	No
15	50643340	50663046	-	circTRPM7_14	-0.96	0.137	No
2	214767482	214781509	-	circBARD1_6	0.85	0.138	No
11	120475340	120477526	+	circARHGEF12_12	1.15	0.138	No
7	157223254	157225539	+	circUBE3C_4	-1.32	0.138	No
8	41661430	41661941	-	circANK1_1	-0.73	0.138	No
12	81109560	81152096	+	circACSS3_3	-1.04	0.139	No
12	110340659	110342448	+	circATP2A2_5	1.58	0.139	No
4	139125164	139139497	-	circELF2_9	-0.68	0.139	No
13	75621763	75727098	+	circAL137782.1_2	1.14	0.14	No
1	15937163	15938006	+	circSPEN_6	0.75	0.14	No
2	1453694	1456282	+	circTPO_3	-1.43	0.14	No
6	129366219	129427854	+	circLAMA2_44	-1.39	0.14	No
22	35610884	35614836	-	circMB_2	0.92	0.141	No
2	36441258	36442735	+	circCRIM1_11	-1.69	0.142	No
21	39228500	39229436	-	circBRWD1_18	0.89	0.142	No
13	75326197	75349302	-	circTBC1D4_7	-1.07	0.142	No
1	237387156	237469187	+	circRYR2_63	-1.11	0.143	No
8	132622611	132661627	-	circLRRC6_6	0.95	0.143	No
22	40881770	40882177	+	circXPNPEP3_2	0.88	0.143	No
11	45965315	45979966	-	circPHF21A_1	1.18	0.144	No
4	53425872	53428183	+	circFIP1L1_12	1.13	0.145	No
6	63680000	63685911	+	circPHF3_2	1.18	0.145	No
3	170136419	170149244	-	circPHC3_24	0.6	0.145	No
6	85557976	85574378	-	circSNX14_7	-1.2	0.146	No
1	155675010	155679512	-	circYY1AP1_2	-0.62	0.146	No
8	140846260	140890769	-	circPTK2_34	-0.72	0.146	No
12	131000383	131014340	+	circADGRD1_7	1.27	0.146	No
1	200847640	200850234	+	circCAMSAP2_6	-1.12	0.147	No
8	18011237	18011827	+	circPCM1_19	-0.59	0.148	No
10	92893349	92909631	+	circEXOC6_2	-1.05	0.148	No
8	60572046	60591969	+	circRAB2A_1	-1.28	0.149	No
3	56624479	56673725	-	circFAM208A_3	-1.71	0.149	No
7	33367767	33388144	+	circBBS9_12	-1.27	0.149	No
10	102872448	102874661	+	circAS3MT_2	-1.06	0.149	No
4	78826037	78851056	+	circBMP2K_2	0.88	0.149	No
8	17684328	17755961	-	circMTUS1_11	1.29	0.151	No
16	85633914	85634132	+	circGSE1	0.46	0.151	No
19	12928342	12928847	-	circFARSA_1	0.68	0.151	No
8	130079902	130092143	-	circASAP1_3	1.36	0.151	No
5	134199086	134206131	-	circPPP2CA_2	-0.96	0.152	No
4	109922159	109945275	+	circEGF_1	-1.28	0.152	No
2	120127688	120175000	+	circEPB41L5_3	-0.65	0.152	No
8	28980071	29018913	+	circHMBOX1_9	-1.31	0.153	No
13	49451553	49467960	+	circSETDB2_2	1	0.153	No
15	57437985	57442478	+	circCGNL1_3	0.8	0.153	No
4	94608059	94618191	+	circPDLIM5_10	-0.6	0.154	No
6	54202105	54257361	+	circMLIP_22	-0.82	0.154	No
7	112895569	112915447	-	circBMT2	-0.95	0.155	No
2	229858772	229880128	-	circTRIP12_11	-0.73	0.155	No
9	6420912	6434173	+	circUHRF2_1	-0.87	0.155	No
1	15638307	15651895	+	circDDI2_7	-1.24	0.156	No
7	129205203	129206587	+	circSMO	1.05	0.156	No
10	31461037	31502509	+	circZEB1_12	1.12	0.156	No
17	28122603	28172618	+	circNLK_1	-0.58	0.157	No
18	32111754	32113860	+	circRNF138_1	-1.2	0.157	No
1	155725382	155726019	+	circDAP3_2	1.13	0.157	No
3	138570318	138572984	-	circCEP70_10	0.77	0.158	No
5	173944967	173953272	+	circCPEB4_2	-0.92	0.158	No
15	59030804	59031702	+	circRNF111_1	0.93	0.158	No
1	12275825	12278038	+	circVPS13D_4	0.76	0.159	No
7	140776912	140808995	-	circBRAF_8	-1.34	0.159	No
3	119503532	119517315	+	circTIMMDC1_5	0.73	0.16	No
1	20757166	20773610	-	circHP1BP3_4	0.51	0.16	No
14	71026117	71036157	+	circPCNX1_11	-0.99	0.16	No
15	50300789	50301368	-	circGABPB1_1	-1.07	0.16	No
9	5968019	5969436	-	circKIAA2026_8	-1.38	0.161	No
2	187484124	187503770	-	circTFPI_1	0.89	0.161	No
10	72562895	72566794	-	circMICU1_4	0.87	0.161	No
14	22926133	22927660	-	circPRMT5_2	1.07	0.161	No
X	32644132	32699293	-	circDMD_60	-1.41	0.161	No
14	32090502	32094386	+	circARHGAP5_1	-0.39	0.161	No
5	132559284	132618294	+	circAC116366.3_2	-1.47	0.162	No
15	29766266	29772166	-	circTJP1_16	1.05	0.162	No
3	119500695	119517315	+	circTIMMDC1_3	0.62	0.163	No
3	172112452	172226947	+	circFNDC3B_3	-1.38	0.163	No
7	23140769	23168037	+	circKLHL7_5	-1.04	0.163	No
2	40428475	40430304	-	circSLC8A1_22	-0.72	0.164	No
7	39987599	40002031	+	circCDK13_3	0.61	0.164	No
15	75859878	75873568	+	circUBE2Q2_2	-1.03	0.164	No
9	109942686	109943381	+	circPALM2-AKAP2_2	0.59	0.165	No
1	154234591	154235291	+	circUBAP2L_3	1.17	0.165	No
17	60460663	60462061	-	circAPPBP2_2	-1.1	0.166	No
7	131375424	131399433	+	circMKLN1_3	0.69	0.167	No
3	197830770	197866219	+	circLRCH3_8	1.17	0.167	No
9	83677727	83686155	-	circUBQLN1_7	-0.79	0.167	No
13	28174272	28177935	+	circPAN3_1	-0.95	0.168	No
18	9524594	9525851	+	circRALBP1	-0.57	0.168	No
12	29339851	29341218	-	circERGIC2	-1.5	0.168	No
3	138621407	138622416	+	circFAIM_1	1.7	0.168	No
6	136151160	136155758	+	circPDE7B_2	1.46	0.169	No
6	54136715	54149127	+	circMLIP_9	-1.08	0.17	No
9	93471141	93498886	+	circFAM120A_3	0.52	0.17	No
12	123586747	123590449	+	circTMED2	-0.98	0.171	No
1	92662719	92704744	-	circEVI5_9	-0.67	0.172	No
16	31090775	31091342	-	circAC135050.2	0.88	0.173	No
X	80288906	80310233	-	circCHMP1B2P	0.7	0.173	No
16	19616114	19616808	+	circVPS35L_2	-0.85	0.174	No
11	12764179	12764434	+	circTEAD1_1	0.68	0.174	No
3	56592970	56594028	+	circCCDC66_6	0.65	0.175	No
8	43069555	43072307	+	circFNTA_7	1.52	0.175	No
9	5069022	5090911	+	circJAK2_10	-1.81	0.175	No
1	237374717	237456735	+	circRYR2_46	-0.85	0.176	No
4	169477124	169556095	-	circNEK1_10	-1.37	0.176	No
12	2486104	2512984	+	circCACNA1C_14	-1.07	0.176	No
10	31373018	31387266	+	circZEB1_4	-0.59	0.178	No
10	103622470	103661114	-	circSH3PXD2A_1	0.49	0.178	No
8	130152736	130180880	-	circASAP1_6	-0.42	0.178	No
7	127373342	127377329	-	circZNF800	-0.68	0.178	No
7	22976210	22984045	-	circFAM126A_6	-1.18	0.178	No
1	237441319	237469187	+	circRYR2_96	-1.25	0.179	No
1	32948222	32949774	-	circRNF19B_3	-0.55	0.179	No
4	94264707	94285069	+	circSMARCAD1	-0.94	0.18	No
8	42401788	42403461	+	circVDAC3_2	-0.88	0.18	No
11	59658866	59659469	-	circPATL1_2	1.63	0.18	No
7	92022238	92023009	+	circAKAP9_5	-0.76	0.18	No
20	53253499	53256571	+	circTSHZ2_2	1.33	0.18	No
10	18527588	18536196	+	circCACNB2_5	-0.85	0.181	No
18	36649316	36658188	+	circFHOD3_11	-0.77	0.182	No
10	17603560	17604047	-	circHACD1_7	-0.66	0.182	No
11	76463821	76472840	+	circEMSY_4	0.97	0.183	No
6	57050774	57055797	+	circKIAA1586_1	1.05	0.183	No
10	5720544	5731203	+	circFAM208B_8	-2.08	0.183	No
2	30552493	30568176	+	circLCLAT1_10	-1.08	0.185	No
5	66053406	66054951	+	circERBIN_8	-0.71	0.185	No
16	68121987	68191775	+	circNFATC3_10	1.66	0.186	No
9	95966562	96004701	+	circERCC6L2_5	-1.09	0.186	No
7	8218305	8236005	-	circICA1_5	-0.48	0.186	No
1	12001401	12002103	+	circMFN2_4	0.57	0.187	No
5	79396823	79457018	-	circHOMER1_4	-0.95	0.187	No
14	92003419	92007852	-	circTRIP11_3	1.04	0.187	No
2	178670218	178722134	-	circTTN_37	-1.34	0.187	No
11	58549786	58551232	-	circLPXN	-0.65	0.187	No
18	34679468	34683694	+	circDTNA_5	-1.11	0.189	No
X	32545159	32699293	-	circDMD_53	-1.24	0.189	No
12	27714780	27724186	+	circMRPS35	-0.72	0.189	No
2	213310059	213375119	+	circSPAG16_6	1.01	0.189	No
10	113876521	113884380	+	circNHLRC2_1	-0.72	0.19	No
5	113063984	113085310	-	circMCC_1	-1.01	0.19	No
5	134741063	134744052	+	circCAMLG	-1.09	0.19	No
21	15762891	15766141	+	circUSP25_1	-0.67	0.19	No
2	210153495	210154611	-	circKANSL1L_7	0.74	0.19	No
4	82866808	82867316	-	circSEC31A_6	-0.77	0.191	No
5	156647464	156648183	+	circSGCD_10	-1.37	0.191	No
4	128997874	129003876	-	circSCLT1_7	-0.73	0.192	No
1	99870400	99877828	+	circAGL_1	-0.77	0.192	No
10	67988663	68014186	-	circHERC4_20	-0.52	0.192	No
18	50662907	50664504	+	circMAPK4_1	1.17	0.193	No
20	21326279	21368590	+	circXRN2_3	-0.76	0.194	No
2	178678125	178689896	-	circTTN_65	-1.18	0.194	No
12	70278132	70311017	+	circCNOT2_1	-1	0.194	No
11	45862060	45872233	+	circCRY2_1	0.82	0.194	No
1	198232553	198253180	+	circNEK7_3	-1.42	0.194	No
7	23185070	23187146	+	circNUPL2_2	0.86	0.194	No
15	41696075	41699159	+	circMGA_5	0.58	0.194	No
6	57193842	57210445	-	circRAB23_3	0.52	0.194	No
3	71041328	71053773	-	circFOXP1_7	-0.42	0.194	No
7	92065231	92101056	+	circAKAP9_10	-1.15	0.195	No
3	192664075	192673270	-	circFGF12_9	-0.64	0.196	No
2	178719554	178721202	-	circTTN_156	-0.6	0.196	No
4	128936655	129003876	-	circSCLT1_4	-0.63	0.197	No
3	183643480	183651276	+	circKLHL24_1	-0.58	0.197	No
18	79096476	79176907	+	circATP9B_3	1.04	0.197	No
2	178681661	178682903	-	circTTN_84	-0.81	0.198	No
10	32451592	32474023	+	circCCDC7_1	-0.67	0.198	No
2	232787154	232796225	+	circGIGYF2_3	0.71	0.199	No
10	20850395	20869841	-	circNEBL_31	-1.16	0.199	No
5	40852174	40854096	+	circCARD6_2	0.76	0.2	No
14	50743416	50744365	-	circNIN_4	1.09	0.2	No
19	11722954	11725327	-	circZNF823_2	0.79	0.201	No
4	159238809	159241368	+	circRAPGEF2_2	-1.07	0.201	No
10	126970702	127000307	+	circDOCK1_2	0.76	0.201	No
1	197642711	197658369	-	circDENND1B_8	-0.6	0.201	No
7	130039464	130049144	-	circZC3HC1_3	-0.93	0.202	No
10	101672915	101676436	-	circFBXW4_2	0.94	0.202	No
17	56844019	56845809	+	circDGKE_1	-1.07	0.202	No
3	123223559	123259589	+	circSEC22A_1	-0.91	0.203	No
2	24137909	24147086	+	circFAM228B_2	0.88	0.203	No
7	66240325	66286709	+	circTPST1_2	0.61	0.203	No
1	77631850	77641655	-	circAC118549.1_10	-0.7	0.204	No
8	100259107	100288267	-	circRNF19A_3	-0.87	0.204	No
10	118729295	118730410	-	circCACUL1_5	-1.29	0.204	No
9	109080839	109091155	-	circTMEM245_19	-1.05	0.205	No
6	7181124	7189322	+	circRREB1_2	1.28	0.205	No
10	68142940	68175461	+	circMYPN_8	-0.69	0.206	No
7	66991137	66994341	-	circSBDS_1	-1.18	0.206	No
17	56848696	56856625	+	circDGKE_6	-0.57	0.206	No
12	51073823	51074082	-	circCSRNP2_1	0.69	0.206	No
17	82763965	82781721	+	circTBCD_2	-0.62	0.207	No
15	49027365	49037769	-	circSECISBP2L_5	-1.13	0.207	No
22	40552106	40594735	-	circMRTFA_4	0.94	0.207	No
1	24514314	24514567	+	circRCAN3_1	-0.68	0.207	No
4	105396249	105424322	-	circPPA2_4	-1.01	0.208	No
12	1236769	1290012	+	circERC1_9	0.94	0.208	No
8	140739018	140752316	-	circPTK2_13	0.46	0.208	No
1	207757014	207767195	+	circCD46	-1.64	0.209	No
16	72088987	72090786	-	circTXNL4B	1.13	0.209	No
10	31908172	31910563	-	circARHGAP12_2	0.51	0.209	No
1	237374717	237377435	+	circRYR2_40	-1.05	0.21	No
6	3076764	3077935	+	circRIPK1_1	0.79	0.21	No
3	142093061	142101841	-	circTFDP2_8	-0.95	0.21	No
16	70463169	70463774	+	circFUK_1	0.98	0.211	No
7	131429033	131445903	+	circMKLN1_7	0.6	0.212	No
2	178719164	178722134	-	circTTN_152	-1.05	0.212	No
9	35295696	35313989	+	circUNC13B_2	-0.55	0.213	No
12	19358228	19361706	+	circPLEKHA5_21	0.93	0.213	No
6	111387765	111474476	-	circREV3L_10	1.14	0.215	No
2	44209210	44218537	+	circPPM1B_4	-0.84	0.215	No
4	139703455	139704196	+	circMGST2_3	-1.28	0.215	No
4	140947654	140967873	-	circRNF150_1	-0.99	0.215	No
6	161022010	161034449	+	circMAP3K4_1	1.05	0.216	No
12	96323948	96334865	-	circCDK17_2	-0.78	0.216	No
1	203710877	203722689	+	circATP2B4_5	-0.63	0.216	No
1	155926676	155927156	-	circKHDC4_2	1.24	0.217	No
4	147946617	147966839	+	circARHGAP10_31	-0.56	0.217	No
2	95148885	95153259	-	circMRPS5_1	-0.72	0.218	No
11	112037273	112043533	+	circDLAT_5	-1.1	0.218	No
17	62010550	62063301	-	circMED13_16	0.85	0.218	No
5	97013648	97028612	+	circLNPEP_12	-0.94	0.218	No
1	59321536	59378837	+	circFGGY_3	0.49	0.219	No
4	143415477	143440382	+	circGAB1_3	-0.57	0.219	No
12	26550247	26716242	-	circITPR2_7	-0.99	0.221	No
2	169538013	169544835	-	circFASTKD1_3	-0.83	0.221	No
16	1809238	1809833	-	circHAGH_1	0.54	0.221	No
10	50433476	50590247	-	circSGMS1_2	-0.96	0.221	No
12	101786012	101790057	-	circGNPTAB_9	-1.13	0.222	No
1	94201720	94231643	-	circARHGAP29_4	-0.95	0.223	No
2	206127797	206130242	-	circNDUFS1_1	-0.46	0.223	No
13	46003139	46020557	-	circZC3H13_9	0.85	0.223	No
11	108176246	108177090	-	circNPAT_2	1.39	0.225	No
15	92996957	93002317	+	circCHD2_19	0.63	0.225	No
2	63856306	63857936	+	circUGP2_1	-0.59	0.227	No
5	55645789	55664863	-	circSLC38A9_4	0.91	0.227	No
13	41761128	41833531	-	circVWA8_15	-0.86	0.227	No
1	59321536	59346398	+	circFGGY_2	0.4	0.228	No
7	30550636	30574881	-	circGARS-DT_3	1.08	0.228	No
10	68025546	68044563	-	circHERC4_28	-0.84	0.229	No
10	74842600	74843478	+	circKAT6B_2	-0.92	0.23	No
9	33986760	34017189	-	circUBAP2_20	-0.56	0.23	No
11	86007542	86031611	-	circPICALM_15	-0.98	0.23	No
6	110887505	110890356	+	circAMD1	-1.55	0.23	No
1	220006106	220007338	-	circEPRS_4	-0.75	0.232	No
2	48328561	48346751	+	circFOXN2_1	0.8	0.232	No
5	176975396	176982623	-	circUIMC1_5	0.93	0.233	No
2	208285726	208288818	+	circPIKFYVE_3	-1.23	0.234	No
6	38256409	38288461	-	circBTBD9_1	0.8	0.234	No
10	15816835	15847943	-	circMINDY3_2	-0.6	0.234	No
15	76728595	76733384	-	circSCAPER_5	-1.14	0.235	No
7	134947508	134950514	+	circCALD1_4	0.68	0.236	No
12	128808788	128815070	-	circSLC15A4_1	0.87	0.236	No
3	170145423	170149244	-	circPHC3_26	-0.45	0.236	No
16	53154447	53157541	+	circCHD9_3	-0.98	0.236	No
3	141260123	141287453	+	circPXYLP1_1	-0.72	0.236	No
13	75817161	75836457	+	circLMO7_11	-0.82	0.236	No
2	178719164	178727371	-	circTTN_154	0.49	0.237	No
X	139814878	139826823	-	circATP11C_2	1.2	0.238	No
7	18585281	18648683	+	circHDAC9_4	-0.88	0.238	No
15	49235851	49292537	+	circGALK2_7	-0.47	0.239	No
18	9195551	9221999	+	circANKRD12_8	-0.34	0.239	No
9	120453456	120458622	-	circCDK5RAP2_6	0.83	0.239	No
14	30670256	30675065	+	circSCFD1_4	-1.12	0.24	No
8	42906173	43018494	+	circHOOK3_3	1.16	0.24	No
19	47264603	47264946	+	circCCDC9_1	0.48	0.24	No
3	71684572	71710484	-	circEIF4E3_2	1.14	0.241	No
2	214767482	214797117	-	circBARD1_8	1.03	0.241	No
6	47503280	47554766	+	circCD2AP_4	-0.85	0.241	No
18	21383510	21403994	+	circGREB1L_6	0.95	0.241	No
2	99462496	99464985	-	circREV1_10	1.21	0.241	No
9	131436620	131439061	+	circPRRC2B_3	1.29	0.241	No
10	92143029	92145112	-	circCPEB3_8	-1.45	0.242	No
8	98547969	98596169	-	circSTK3_4	-1.11	0.242	No
4	127669036	127687867	+	circINTU_3	0.82	0.242	No
2	55025086	55028220	-	circRTN4_2	-1.12	0.243	No
7	80789306	80810701	-	circSEMA3C_3	-0.36	0.243	No
14	103778745	103797518	-	circPPP1R13B_5	0.55	0.243	No
16	70258980	70262524	-	circAARS_1	0.94	0.244	No
5	137692285	137709856	-	circKLHL3_14	0.99	0.244	No
7	35667434	35673278	-	circHERPUD2	-0.77	0.244	No
15	101235082	101235577	-	circCHSY1	0.97	0.244	No
13	100301460	100368574	+	circPCCA_9	0.66	0.244	No
11	68519501	68537891	+	circPPP6R3_4	-0.86	0.245	No
8	51339624	51345947	-	circPXDNL_3	1.22	0.245	No
17	47618350	47619164	+	circNPEPPS_3	0.8	0.246	No
10	124942457	124943307	+	circAL731577.2_1	0.9	0.246	No
4	38089932	38103157	+	circTBC1D1_15	0.37	0.246	No
11	77624963	77625818	-	circCLNS1A_4	0.88	0.246	No
1	92563642	92607727	-	circEVI5_1	-0.85	0.246	No
8	30474779	30504436	+	circRBPMS_3	-0.87	0.247	No
6	83398367	83407901	-	circME1_3	0.51	0.247	No
8	140818277	140890769	-	circPTK2_28	-0.38	0.247	No
6	4891713	4892379	+	circCDYL	0.24	0.248	No
5	137757867	137759020	-	chr5:137757867-137759020	-0.76	0.248	No
10	92893349	92899644	+	circEXOC6_1	-0.92	0.248	No
10	92893349	92955714	+	circEXOC6_5	-0.75	0.248	No
1	147275354	147285487	+	circCHD1L_2	0.97	0.249	No
10	94258800	94259150	+	circPLCE1_7	0.68	0.249	No
5	40764514	40777586	-	circPRKAA1_2	-0.72	0.251	No
10	68468123	68470163	-	circDNA2_5	0.8	0.251	No
1	40189055	40202614	+	circRLF_3	-0.47	0.251	No
15	89113725	89116521	+	circABHD2_2	0.32	0.251	No
18	12366965	12371691	-	circAFG3L2_4	0.81	0.251	No
1	236803428	236863554	+	circMTR_5	-0.93	0.251	No
15	72760407	72775097	-	circADPGK_1	-0.69	0.251	No
15	77252367	77286504	-	circPEAK1_7	-0.85	0.252	No
2	178738082	178741921	-	circTTN_175	-1.35	0.252	No
11	96091892	96093517	-	circMAML2_1	0.46	0.252	No
5	177191884	177212195	+	circNSD1_3	-0.78	0.252	No
9	20819796	20885230	+	circFOCAD_24	-0.75	0.253	No
1	237387281	237469187	+	circRYR2_73	-0.64	0.253	No
13	60439688	60460540	+	circTDRD3_1	-0.59	0.254	No
3	172112452	172133546	+	circFNDC3B_1	-1.35	0.255	No
19	17276495	17276909	+	circBABAM1	0.59	0.255	No
6	20781145	20846178	+	circCDKAL1_5	1.09	0.256	No
12	82857010	82857580	+	circTMTC2_1	0.94	0.256	No
19	17101660	17102557	+	circMYO9B_1	0.78	0.257	No
5	65451475	65473952	-	circADAMTS6_9	-0.99	0.258	No
10	94030683	94032252	+	circPLCE1_2	0.34	0.258	No
1	45087881	45088237	-	circZSWIM5	1.15	0.26	No
16	48553539	48562444	-	circN4BP1_4	-1.34	0.26	No
13	77719532	77753358	+	circSLAIN1_1	-0.8	0.26	No
3	152445282	152447773	+	circMBNL1_6	1.13	0.261	No
4	152411303	152412529	-	circFBXW7_4	-0.5	0.261	No
2	8908621	8958642	-	circMBOAT2_5	-0.8	0.261	No
8	100268785	100288267	-	circRNF19A_8	-0.79	0.261	No
1	230663141	230671640	+	circCOG2_5	0.67	0.262	No
5	36953618	36986301	+	circNIPBL_5	-0.43	0.262	No
7	73469517	73470483	-	circBAZ1B_8	0.87	0.262	No
2	24135119	24147086	+	circFAM228B_1	0.35	0.262	No
16	7579777	7653947	+	circRBFOX1_5	0.81	0.263	No
8	67118248	67137603	+	circCSPP1_15	-1	0.263	No
12	2044877	2120430	+	chr12:2044877-2120430	-0.45	0.264	No
7	138519189	138551180	+	circTRIM24_2	-0.9	0.264	No
6	20546346	20548705	+	circCDKAL1_1	-0.66	0.264	No
2	112299849	112325197	+	circZC3H6_6	-0.48	0.265	No
16	53873786	53888951	+	circFTO_4	0.57	0.265	No
20	2947982	2965202	+	circPTPRA_4	0.73	0.266	No
2	178678125	178682903	-	circTTN_61	-0.36	0.266	No
9	33971651	33973237	-	circUBAP2_15	-0.93	0.268	No
5	131677703	131709272	-	circFNIP1_5	0.87	0.269	No
3	183643480	183665039	+	circKLHL24_3	-0.56	0.269	No
3	47097955	47106120	-	circSETD2_20	0.48	0.269	No
2	73550267	73573424	+	circALMS1_14	-0.76	0.27	No
12	69251129	69262562	+	circCPSF6_2	-0.5	0.27	No
5	32724698	32739030	+	circNPR3_1	-1.25	0.271	No
6	98899268	98934879	-	circFBXL4_11	-0.61	0.273	No
5	43675511	43677806	+	circNNT_10	-0.54	0.274	No
4	73090667	73092300	-	circANKRD17_5	0.54	0.274	No
6	16326394	16328470	-	circATXN1_1	0.54	0.275	No
17	60633853	60648082	+	circPPM1D_4	-0.69	0.275	No
1	219193082	219295151	+	circLYPLAL1_7	-1.07	0.276	No
17	19939713	19958571	-	circAKAP10_8	-1.02	0.276	No
5	41794003	41807438	-	circOXCT1_4	-0.59	0.276	No
17	59353215	59353526	+	circYPEL2_1	-0.4	0.276	No
6	157084662	157110561	+	circARID1B_9	-0.82	0.277	No
8	28970043	29009182	+	circHMBOX1_6	-1.16	0.277	No
7	156966270	156967092	+	circNOM1	1.05	0.278	No
8	47279862	47294030	+	circSPIDR_2	0.95	0.278	No
15	41668828	41669958	+	circMGA_1	0.31	0.28	No
1	77801331	77815231	+	circMIGA1_4	0.54	0.28	No
1	151427823	151442205	-	circPOGZ_5	0.73	0.28	No
2	135748267	135772547	+	circUBXN4_4	-0.7	0.281	No
2	178670218	178674409	-	circTTN_28	-0.8	0.281	No
11	74789626	74817714	+	circRNF169_1	-0.65	0.282	No
13	26337567	26353880	+	circCDK8_2	-0.66	0.284	No
12	32581960	32625779	+	circFGD4_6	-0.85	0.285	No
12	100282943	100298175	+	circSCYL2_1	-0.62	0.286	No
12	55702872	55703178	-	circITGA7_3	0.64	0.288	No
1	66871370	66905375	-	circWDR78_4	-0.73	0.288	No
1	243330540	243344331	+	circSDCCAG8_21	-1.21	0.288	No
3	65429520	65430881	-	circMAGI1_4	-0.51	0.289	No
5	79439010	79457018	-	circHOMER1_6	-0.34	0.289	No
15	42827928	42840433	-	circTTBK2_10	-0.64	0.29	No
19	6742967	6743836	+	circTRIP10	0.68	0.29	No
1	155370504	155370983	-	circASH1L_4	-0.97	0.291	No
4	153270338	153276130	+	circTRIM2_4	-0.75	0.291	No
16	31722626	31723353	+	circZNF720_1	0.48	0.291	No
1	74489189	74492266	+	circTNNI3K_26	-0.99	0.291	No
7	31775664	31816154	-	circPDE1C_1	-0.82	0.292	No
1	54040756	54043525	-	circTMEM59_3	1.23	0.292	No
3	61989625	62003497	+	circPTPRG_9	-0.67	0.292	No
12	19462510	19473355	+	circAEBP2_1	-0.63	0.293	No
1	213117317	213129889	+	circRPS6KC1_6	0.83	0.294	No
2	61343815	61350693	-	circUSP34_21	-0.87	0.294	No
6	135039573	135042126	-	circHBS1L_2	0.75	0.294	No
2	64551443	64553409	+	circAFTPH_1	-0.85	0.295	No
X	32287529	32348528	-	circDMD_24	-0.93	0.295	No
6	30650994	30651466	+	circC6orf136_2	0.44	0.297	No
1	70292388	70315566	-	circANKRD13C_4	0.5	0.297	No
19	9652953	9660874	-	circZNF562_1	0.62	0.298	No
5	140440119	140449305	+	circANKHD1_5	-0.79	0.298	No
5	14741827	14758598	-	circANKH_1	-0.87	0.3	No
1	237445401	237456735	+	circRYR2_98	-1.57	0.301	No
8	91970658	91991889	-	circRUNX1T1_2	-0.68	0.301	No
13	49167244	49175541	+	circFNDC3A_4	-0.77	0.301	No
2	202952559	202961426	+	circCARF_6	-0.66	0.302	No
2	196912882	196923125	-	circPGAP1_4	0.85	0.302	No
6	53498607	53522527	-	circGCLC	-1.2	0.303	No
1	58506060	58536741	-	circOMA1_4	-0.45	0.303	No
4	184001325	184011423	+	circSTOX2_1	0.7	0.303	No
1	243545510	243573048	-	circAKT3_3	-0.59	0.304	No
2	23798138	23823569	-	circATAD2B_10	-0.92	0.304	No
2	210104104	210154611	-	circKANSL1L_5	-0.57	0.305	No
10	5785142	5800705	-	circGDI2_2	0.48	0.305	No
6	163455279	163478896	+	circQKI_2	-0.3	0.305	No
4	168890922	168903906	+	circPALLD_11	-0.7	0.305	No
2	229836848	229880128	-	circTRIP12_9	0.81	0.306	No
2	61115979	61118116	+	circKIAA1841_7	-0.63	0.307	No
5	73074742	73077493	+	circFCHO2_5	-0.21	0.307	No
2	222599928	222643005	-	circFARSB_2	-0.56	0.309	No
1	202422620	202449171	+	circPPP1R12B_2	-0.69	0.309	No
20	34470048	34481206	+	circITCH_5	0.55	0.31	No
22	41342529	41343576	+	circZC3H7B	-0.61	0.311	No
1	88770352	88786213	+	circPKN2_7	-0.36	0.311	No
1	180003174	180006567	+	circCEP350_6	0.81	0.311	No
5	50399107	50411383	-	circEMB_2	-0.9	0.312	No
9	4286038	4286523	-	circGLIS3_4	1.07	0.312	No
11	13413530	13445181	-	circBTBD10_4	-0.38	0.313	No
1	92605307	92636336	-	circEVI5_5	-0.45	0.313	No
11	128758115	128772985	+	circFLI1_2	-1.22	0.314	No
1	86715724	86719635	+	circSH3GLB1_1	-0.58	0.315	No
7	107281300	107298346	-	circCOG5_3	-1.07	0.315	No
9	85669485	85712566	-	circAGTPBP1_24	-1.08	0.316	No
9	33996223	34017189	-	circUBAP2_23	-0.75	0.316	No
8	27294080	27294310	-	circTRIM35_1	-0.57	0.316	No
11	112199699	112217889	+	circBCO2_2	0.66	0.316	No
9	20819796	20823115	+	circFOCAD_22	0.68	0.317	No
2	178905329	178944651	-	circCCDC141_12	-0.78	0.317	No
1	28473554	28476291	+	circPHACTR4_4	0.9	0.319	No
10	67966683	68025676	-	circHERC4_13	-0.73	0.32	No
18	58578814	58581639	-	circALPK2_3	0.51	0.32	No
9	127444029	127445249	+	circZNF79	1.18	0.321	No
4	25333183	25333988	+	circZCCHC4_1	-0.68	0.321	No
7	93291703	93311272	+	circVPS50_9	-0.99	0.322	No
13	77015409	77021861	-	circFBXL3	-0.76	0.323	No
11	18291442	18292976	-	circHPS5_4	0.37	0.324	No
2	201760881	201761818	-	circALS2_4	0.42	0.324	No
9	5968019	5988545	-	circKIAA2026_9	-0.26	0.325	No
14	50150008	50153173	-	circSOS2_9	0.8	0.326	No
5	95736889	95763620	+	circRHOBTB3_2	0.67	0.327	No
14	50150008	50150230	-	circSOS2_8	-0.37	0.327	No
4	75012425	75013150	+	circPARM1	0.71	0.328	No
19	29985223	29986417	+	circURI1_3	0.62	0.328	No
2	54982515	54987698	-	circRTN4_1	0.38	0.329	No
15	58886975	58887540	-	circSLTM_2	0.78	0.331	No
5	151790323	151791062	+	circG3BP1_4	-1.25	0.331	No
8	100527845	100529860	-	circANKRD46	0.82	0.332	No
4	120798267	120821345	-	circPRDM5_12	-0.95	0.332	No
10	114465698	114473956	-	circABLIM1_7	-0.62	0.333	No
Y	20507352	20521300	-	circTTTY10_4	-1	0.333	No
1	237593476	237614843	+	circRYR2_131	-0.7	0.333	No
8	102360071	102361626	-	circUBR5_13	0.51	0.333	No
20	33619517	33623296	+	circCBFA2T2_2	-0.33	0.334	No
2	10589043	10607311	-	circNOL10_2	-0.86	0.334	No
5	138568925	138571141	-	circHSPA9_2	0.76	0.335	No
X	44524002	44527365	-	circFUNDC1	0.76	0.335	No
2	159169250	159170805	+	circTANC1_13	0.46	0.335	No
17	68902713	68907879	-	circABCA8_3	-0.9	0.335	No
X	53614534	53615835	-	circHUWE1_5	0.47	0.335	No
6	154787861	154792976	+	circSCAF8_5	-0.85	0.337	No
17	65743068	65750724	-	circCEP112_1	-1.07	0.338	No
15	85521428	85543955	+	circAKAP13_4	-0.66	0.338	No
19	46918488	46937408	+	circARHGAP35_2	-0.35	0.339	No
9	33948374	33953474	-	circUBAP2_6	0.75	0.339	No
10	35516523	35530243	+	circCCNY_2	-0.85	0.34	No
2	101863821	101870415	+	circMAP4K4_2	-0.73	0.34	No
21	45128402	45134832	+	circADARB1_1	0.51	0.341	No
11	119284969	119285566	+	circCBL_4	-0.58	0.342	No
9	5954016	5988545	-	circKIAA2026_7	-0.75	0.342	No
1	88740988	88771879	+	circPKN2_3	-0.87	0.343	No
1	203707009	203708104	+	circATP2B4_3	-0.57	0.343	No
1	236024070	236038253	-	circNID1_5	0.54	0.343	No
4	119596523	119607297	-	circPDE5A_4	-0.88	0.345	No
6	54202105	54230917	+	circMLIP_21	-0.57	0.345	No
15	29761139	29773357	-	circTJP1_14	-0.35	0.346	No
5	146254943	146258593	+	circRBM27_4	-0.4	0.347	No
1	92563642	92636336	-	circEVI5_2	-0.42	0.348	No
22	29121357	29125416	+	circKREMEN1_1	0.74	0.348	No
21	29321221	29329693	+	circBACH1_3	-0.52	0.349	No
3	179764002	179765848	+	circUSP13_11	0.85	0.35	No
6	136694140	136698682	-	circMAP3K5_12	-0.74	0.35	No
1	42265115	42278672	-	circFOXJ3_5	0.57	0.351	No
3	98849461	98881767	-	circDCBLD2	-0.81	0.351	No
1	59339958	59378837	+	circFGGY_7	-0.46	0.351	No
6	138943513	138944622	-	circREPS1_5	-0.33	0.351	No
18	24196125	24239382	-	circOSBPL1A_2	-0.59	0.352	No
2	38121985	38131614	+	circCYP1B1-AS1_1	0.74	0.352	No
22	26457859	26458577	-	circHPS4	0.73	0.352	No
5	16779545	16783469	-	circMYO10_1	-0.81	0.353	No
15	74671455	74675142	-	circEDC3_2	0.55	0.354	No
16	30483827	30484263	+	circITGAL_2	-0.77	0.354	No
21	29305204	29329693	+	circBACH1_1	-1.1	0.355	No
1	219179147	219218712	+	circLYPLAL1_2	-0.94	0.355	No
2	230442937	230450255	+	circSP100_3	-0.42	0.355	No
4	87195324	87195690	-	circKLHL8_7	0.25	0.356	No
1	95143891	95151419	+	circTMEM56_3	-0.41	0.356	No
3	197814908	197820430	+	circLRCH3_2	-0.59	0.359	No
15	57992705	58014281	-	circALDH1A2_1	0.83	0.359	No
10	26759062	26770345	-	circABI1_1	0.56	0.359	No
4	10097711	10103986	-	circWDR1_2	-0.53	0.36	No
16	56385919	56389375	-	circAMFR_1	-0.67	0.362	No
5	145764931	145826200	-	circPRELID2_3	1.09	0.363	No
5	14673642	14693094	+	circOTULIN_2	-1.1	0.363	No
13	60439688	60494575	+	circTDRD3_4	-0.67	0.364	No
4	39737420	39777810	+	circUBE2K_3	0.55	0.364	No
9	135881633	135883078	-	circCAMSAP1_5	0.41	0.364	No
9	112403995	112418958	+	circHSDL2_3	-0.47	0.364	No
2	198083758	198103936	+	circPLCL1_2	-1.01	0.364	No
X	53987078	53987944	-	circPHF8	0.68	0.365	No
2	196271193	196308085	-	circHECW2_10	-0.42	0.365	No
5	153997803	154034967	-	circFAM114A2_1	-1.21	0.365	No
X	13666317	13680598	+	circTCEANC_3	-0.44	0.366	No
5	154029489	154034967	-	circFAM114A2_4	0.46	0.367	No
18	56756583	56758953	+	circWDR7_4	-0.55	0.368	No
3	52412811	52414587	+	circPHF7	-0.3	0.369	No
11	13413530	13421838	-	circBTBD10_3	0.33	0.369	No
4	1225360	1241519	-	circCTBP1_1	0.71	0.371	No
3	146121112	146124229	-	circPLOD2_4	0.27	0.371	No
7	131387120	131399433	+	circMKLN1_4	-0.38	0.372	No
4	139889357	139890967	-	circMAML3	-0.45	0.372	No
11	36227085	36227430	+	circLDLRAD3_2	-0.55	0.373	No
13	30227412	30283791	-	circKATNAL1_8	-0.68	0.374	No
19	36712386	36712867	+	circZNF567	0.75	0.374	No
9	83661777	83669327	-	circUBQLN1_3	-0.81	0.374	No
8	17713214	17723833	-	circMTUS1_13	-0.36	0.375	No
3	17009674	17014911	+	circPLCL2_1	-0.49	0.375	No
6	161048616	161049979	+	circMAP3K4_3	-0.5	0.378	No
X	77652114	77656653	-	circATRX_16	-0.36	0.379	No
5	180549931	180553471	+	circCNOT6_2	0.65	0.379	No
11	18291442	18292019	-	circHPS5_3	0.62	0.38	No
17	79077430	79077864	+	circENGASE	0.64	0.38	No
21	39206108	39212707	-	circBRWD1_5	-0.5	0.38	No
12	20637100	20654205	+	circPDE3A_12	-0.52	0.38	No
1	35381259	35389082	+	circZMYM4_3	-0.55	0.381	No
19	45277923	45280734	+	circMARK4_3	0.81	0.381	No
12	109222507	109223904	+	circACACB_19	-0.49	0.382	No
4	86764593	86767976	+	circPTPN13_7	0.4	0.382	No
1	231795242	231818517	+	circDISC1_1	-0.38	0.382	No
3	9750945	9751949	+	circOGG1_1	0.58	0.383	No
21	41226266	41257326	+	circBACE2_1	0.6	0.383	No
1	155438327	155459898	-	circASH1L_18	-0.43	0.384	No
1	29035826	29039426	+	circEPB41_2	-0.64	0.384	No
8	67105905	67116122	+	circCSPP1_11	1.01	0.385	No
4	139060324	139073567	-	circELF2_4	1.01	0.385	No
5	36953618	36976402	+	circNIPBL_4	0.25	0.385	No
11	108227595	108229323	+	circATM_1	0.47	0.386	No
3	188406112	188524787	+	circLPP_1	-0.64	0.387	No
8	66471430	66474952	+	circAC009879.3_2	-0.83	0.387	No
10	104358341	104406793	+	circCFAP58_3	-0.69	0.387	No
7	30621393	30622462	+	circGARS_1	0.84	0.387	No
8	123077111	123105464	+	circTBC1D31_3	-0.69	0.387	No
1	86715724	86724405	+	circSH3GLB1_3	-0.74	0.389	No
4	147854676	147881932	+	circARHGAP10_9	0.53	0.39	No
11	89421902	89451895	-	circNOX4_4	0.72	0.391	No
5	38510464	38530666	-	circLIFR_7	-0.44	0.392	No
20	9337126	9339037	+	circPLCB4_2	0.74	0.394	No
9	109057191	109064567	-	circTMEM245_14	0.69	0.394	No
5	140440119	140445975	+	circANKHD1_4	0.71	0.394	No
11	33286413	33328633	+	circHIPK3_3	-0.34	0.396	No
2	178719164	178721202	-	circTTN_151	-0.4	0.396	No
1	8541214	8557523	-	circRERE_10	-0.46	0.396	No
2	178738082	178804655	-	circTTN_185	-0.7	0.396	No
2	15488894	15534641	-	circNBAS_23	-0.84	0.396	No
5	61472681	61494410	+	circZSWIM6_2	-0.85	0.397	No
18	13681605	13682105	-	circFAM210A_5	0.43	0.397	No
15	62007308	62013992	-	circVPS13C_6	-0.37	0.397	No
1	237369534	237445522	+	circRYR2_29	-1.36	0.397	No
5	52861447	52865817	+	circITGA1_3	-0.75	0.398	No
3	71015549	71053773	-	circFOXP1_5	0.63	0.398	No
5	77046347	77048272	+	circAGGF1_4	0.9	0.398	No
20	41512846	41533570	-	circCHD6_4	-0.45	0.399	No
20	41267463	41269083	-	circZHX3_3	0.56	0.401	No
11	78465876	78493195	-	circNARS2_1	0.72	0.401	No
2	71426460	71427414	+	circZNF638_13	-0.41	0.402	No
7	156826605	156836885	-	circLMBR1_8	-0.55	0.402	No
5	75547010	75552591	+	circPOLK	0.69	0.402	No
9	33953285	33996333	-	circUBAP2_11	-0.59	0.404	No
5	95755396	95763620	+	circRHOBTB3_13	0.17	0.404	No
9	100498765	100516771	+	circTMEFF1	0.55	0.405	No
3	8935871	8941804	-	circRAD18	0.89	0.405	No
16	80684538	80685129	-	circCDYL2	-0.5	0.405	No
2	201129729	201136107	+	circCFLAR_2	0.8	0.406	No
6	83018973	83044659	-	circUBE3D_3	0.71	0.406	No
X	155506898	155537118	-	circTMLHE_4	-0.72	0.406	No
4	147857553	147881932	+	circARHGAP10_13	-0.26	0.407	No
5	32135572	32143880	-	circGOLPH3_2	-0.27	0.407	No
1	243415702	243426558	+	circSDCCAG8_24	-0.62	0.408	No
16	48256610	48277479	+	circLONP2_2	-0.38	0.409	No
1	22489880	22491533	+	circZBTB40	1.01	0.409	No
2	40428475	40430301	-	circSLC8A1_21	-0.59	0.409	No
2	178678125	178727371	-	circTTN_77	-0.7	0.41	No
6	100798713	100805880	-	circASCC3_8	-0.59	0.41	No
5	38481299	38530666	-	circLIFR_1	-0.45	0.411	No
12	31442775	31495919	-	circDENND5B_14	-0.53	0.411	No
8	123077111	123142456	+	circTBC1D31_9	-0.74	0.411	No
1	172551512	172591071	+	circSUCO_3	-0.54	0.412	No
15	50586392	50592626	-	circTRPM7_6	0.65	0.412	No
15	30974314	30976955	-	circMTMR10_2	-0.45	0.412	No
9	37424845	37426654	+	circGRHPR_1	0.28	0.413	No
18	79096476	79154555	+	circATP9B_2	0.85	0.414	No
5	74834426	74841679	-	circFAM169A_3	-0.6	0.414	No
16	22349279	22349849	-	circCDR2	0.67	0.415	No
X	32287529	32699293	-	circDMD_26	-0.9	0.416	No
15	65715478	65756472	-	circDENND4A_10	-0.61	0.417	No
11	108301648	108304852	+	circATM_18	0.6	0.417	No
14	75046376	75049718	-	circMLH3_2	0.37	0.417	No
4	143433491	143466225	+	circGAB1_10	-0.76	0.418	No
8	140735251	140752316	-	circPTK2_12	0.4	0.418	No
15	85664563	85710645	+	circAKAP13_18	0.81	0.418	No
18	12999421	13008631	+	circCEP192_1	-0.76	0.418	No
1	205616478	205623891	-	circELK4_2	0.34	0.419	No
6	75634707	75663518	+	circSENP6_4	0.43	0.419	No
10	68753852	68773099	+	circCCAR1_5	-0.77	0.419	No
12	22484697	22506819	-	circC2CD5_9	0.56	0.42	No
7	18666213	18666476	+	circHDAC9_13	-0.34	0.42	No
7	90726567	90726812	+	circCDK14_1	-0.61	0.421	No
18	9208657	9221999	+	circANKRD12_13	-0.58	0.421	No
12	97492461	97561047	+	circRMST_3	-0.53	0.422	No
3	129838898	129880559	-	circTMCC1_5	-0.85	0.422	No
10	97436417	97437750	-	circEXOSC1_1	0.28	0.423	No
10	84417771	84425893	+	circCCSER2_3	0.35	0.423	No
6	70426439	70452571	+	circFAM135A_3	0.58	0.424	No
19	5604583	5604936	-	circSAFB2_2	0.36	0.425	No
15	63924816	63926093	-	circDAPK2_2	0.85	0.425	No
19	8455405	8463686	+	circHNRNPM_1	-0.3	0.425	No
1	94220258	94231643	-	circARHGAP29_5	-0.48	0.426	No
17	51041501	51056482	-	circSPAG9_10	0.6	0.426	No
1	184590739	184619630	+	circC1orf21	-0.92	0.427	No
5	79640851	79669028	+	circTENT2_8	-0.55	0.429	No
10	94441896	94474783	+	circTBC1D12_3	-0.56	0.429	No
10	125852293	125881071	-	circDHX32_1	-0.63	0.429	No
6	149378018	149379518	+	circTAB2_4	-0.63	0.43	No
12	49097566	49098105	-	circLMBR1L	-0.76	0.431	No
7	92294889	92362273	+	circANKIB1_7	-0.55	0.432	No
3	52737586	52741499	-	circNEK4_2	0.51	0.432	No
3	183070999	183071357	-	circMCCC1_5	0.6	0.434	No
X	154712229	154716329	-	circGAB3_2	0.49	0.434	No
20	48953556	48963898	+	circARFGEF2_3	-0.48	0.434	No
3	136464881	136502779	-	circSTAG1_10	0.91	0.435	No
3	134158121	134195182	-	circRYK_1	0.58	0.435	No
14	88574693	88578140	+	circZC3H14	-0.6	0.436	No
8	91986124	91991889	-	circRUNX1T1_6	-0.66	0.436	No
20	35714185	35725155	-	circRBM39_2	-0.25	0.436	No
6	107503657	107506427	+	circSOBP_1	-0.33	0.437	No
21	36247517	36248568	+	circDOP1B_1	-0.35	0.438	No
7	140355668	140358785	-	circSLC37A3_2	0.49	0.438	No
5	138810038	138812302	+	circCTNNA1_2	-0.65	0.439	No
4	168400826	168458008	-	circDDX60L_2	0.91	0.439	No
10	73536269	73539593	-	circUSP54_3	-0.59	0.44	No
4	39075965	39086727	+	circKLHL5_2	0.59	0.44	No
3	179413412	179419505	-	circGNB4_2	0.56	0.441	No
7	92294889	92333720	+	circANKIB1_4	-0.65	0.442	No
9	33351560	33352719	+	circNFX1_6	0.54	0.442	No
14	101901719	101906529	+	circPPP2R5C	-0.53	0.443	No
10	7276892	7285954	-	circSFMBT2_8	0.36	0.443	No
1	90916640	90982370	-	circZNF644_3	-0.88	0.447	No
1	66958059	66963160	+	circMIER1_4	-0.6	0.447	No
9	75016268	75017448	-	circCARNMT1_3	-0.53	0.448	No
3	130930416	130941699	+	circATP2C1_1	0.78	0.448	No
17	18865469	18865952	+	circPRPSAP2_1	-0.43	0.449	No
1	20770930	20773610	-	circHP1BP3_11	-0.25	0.449	No
4	55411614	55417985	+	circTMEM165_2	-0.42	0.45	No
7	80646088	80674147	+	circCD36_2	-0.57	0.45	No
11	86000643	86031611	-	circPICALM_13	-0.44	0.452	No
5	112985835	113004077	+	circDCP2_2	0.53	0.452	No
1	75745806	75750546	+	circACADM_4	0.61	0.453	No
11	113852501	113854335	-	circUSP28_15	-0.53	0.453	No
10	101792839	101810314	-	circOGA_2	-0.32	0.453	No
3	56566594	56567053	+	circCCDC66_5	0.43	0.454	No
4	61934840	62044549	+	circADGRL3_7	-0.74	0.455	No
Y	12720589	12739629	+	circUSP9Y_5	0.76	0.457	No
7	17890363	17897446	-	circSNX13_11	-0.64	0.457	No
16	11020193	11061022	+	circCLEC16A_5	-0.4	0.457	No
20	62139075	62140944	-	circPSMA7_1	0.32	0.457	No
1	193069034	193077050	+	circTROVE2_1	-1.22	0.458	No
12	350621	354234	-	circKDM5A_5	-0.54	0.458	No
12	120782655	120784593	-	circSPPL3	-0.38	0.458	No
17	12705128	12723008	+	circMYOCD_1	-0.3	0.459	No
11	77698487	77702495	-	circRSF1_7	-0.28	0.459	No
10	32543300	32584304	+	circCCDC7_8	-0.74	0.46	No
6	82210814	82212793	-	circIBTK_3	-0.85	0.46	No
3	113249722	113250833	+	circBOC	0.75	0.46	No
7	27785163	27800090	+	circTAX1BP1_4	0.6	0.461	No
6	87356301	87375710	+	circC6orf163_1	-0.51	0.461	No
8	67251299	67259926	-	circARFGEF1_3	0.49	0.462	No
15	52584745	52593736	-	circFAM214A_1	-0.44	0.462	No
3	11809517	11829864	-	circTAMM41_5	-0.61	0.462	No
10	95339133	95346452	-	circSORBS1_12	0.61	0.463	No
6	129297685	129349384	+	circLAMA2_35	-0.86	0.463	No
1	220761658	220770556	+	circ2-Mar_2	-0.71	0.464	No
9	123757703	123879021	-	circDENND1A_6	0.48	0.464	No
13	32477887	32527532	-	circN4BP2L2_11	-0.58	0.464	No
10	7797047	7802854	+	circATP5F1C	0.27	0.465	No
2	32377588	32406557	+	circBIRC6_3	0.63	0.465	No
17	9940126	9946983	-	circGAS7_2	0.68	0.466	No
16	68121987	68126610	+	circNFATC3_6	-0.15	0.466	No
20	2964272	2965202	+	circPTPRA_5	0.29	0.466	No
5	123545417	123557564	+	circCSNK1G3_2	-0.21	0.467	No
6	17507169	17513954	+	circCAP2_2	-0.59	0.468	No
3	194427075	194450276	-	circATP13A3_5	-0.53	0.468	No
14	45118028	45130790	-	circFKBP3	-0.6	0.468	No
12	106842589	106860412	+	circRIC8B_4	-0.57	0.469	No
14	37285318	37369624	+	circMIPOL1_9	0.42	0.469	No
8	68022036	68038292	+	circPREX2_3	-0.4	0.47	No
8	123077111	123144855	+	circTBC1D31_10	-0.59	0.47	No
15	58912563	58913696	-	circSLTM_4	-0.48	0.47	No
1	237423092	237456735	+	circRYR2_88	-0.42	0.47	No
1	155438327	155439068	-	circASH1L_17	0.2	0.47	No
7	33349068	33388144	+	circBBS9_6	-0.44	0.471	No
9	125337018	125337591	+	circGAPVD1_4	0.37	0.471	No
3	119500695	119504021	+	circTIMMDC1_1	0.41	0.472	No
5	38523419	38530666	-	circLIFR_9	-0.2	0.473	No
5	72989427	72990864	+	circFCHO2_1	-0.45	0.474	No
17	42727635	42730918	-	circEZH1_3	0.45	0.475	No
16	83906987	83912367	+	circMLYCD_2	-0.74	0.475	No
7	155672867	155680908	+	circRBM33_3	-0.2	0.476	No
10	31373018	31502509	+	circZEB1_7	-0.51	0.476	No
7	92096689	92101056	+	circAKAP9_18	-0.59	0.476	No
8	18799295	18804898	-	circPSD3_15	-0.28	0.478	No
6	54169528	54230917	+	circMLIP_20	-0.67	0.478	No
13	32517857	32527532	-	circN4BP2L2_13	0.11	0.479	No
1	145974825	145975436	+	circPOLR3GL	0.62	0.48	No
6	13632370	13644729	-	circRANBP9_1	-0.26	0.481	No
2	178673633	178689896	-	circTTN_44	0.73	0.481	No
1	59339958	59346398	+	circFGGY_6	-0.48	0.482	No
1	237674096	237680577	+	circRYR2_152	-0.52	0.482	No
6	107503657	107533610	+	circSOBP_2	-0.48	0.482	No
17	12095575	12113360	+	circMAP2K4_3	-0.45	0.482	No
9	6880012	6893232	+	circKDM4C_4	-0.32	0.482	No
1	227004994	227017050	-	circCDC42BPA_1	0.35	0.483	No
X	37386599	37426000	+	circPRRG1_1	-0.34	0.484	No
5	177209636	177212195	+	circNSD1_8	0.38	0.485	No
3	112266238	112280783	-	circSLC9C1_6	-1.14	0.485	No
12	22490123	22506819	-	circC2CD5_10	-0.49	0.485	No
18	76849526	76851939	+	circZNF236_1	-0.43	0.485	No
16	88027483	88038011	+	circBANP_3	0.79	0.485	No
6	151348711	151353752	+	circAKAP12	0.44	0.485	No
7	23611171	23611553	+	circCCDC126_2	-0.3	0.486	No
8	94378180	94411315	-	circRAD54B_3	0.75	0.486	No
20	3296861	3298175	-	circC20orf194_3	0.62	0.486	No
5	138006990	138019146	-	circFAM13B_14	-0.52	0.486	No
3	113488945	113506605	-	circSPICE1_2	0.51	0.486	No
6	63694581	63700466	+	circPHF3_4	-0.52	0.487	No
19	34430576	34438766	+	circUBA2_2	0.58	0.488	No
1	77801331	77807101	+	circMIGA1_3	-0.7	0.489	No
7	100023419	100024307	+	circZKSCAN1_1	-0.15	0.489	No
2	189791790	189818180	+	circPMS1_2	0.35	0.489	No
14	34567686	34568013	-	circSNX6_1	-0.59	0.49	No
12	88148288	88176319	+	circTMTC3_1	-0.75	0.49	No
1	58506060	58534331	-	circOMA1_3	-0.87	0.491	No
8	52668021	52686967	-	circRB1CC1_4	-0.64	0.491	No
13	48077153	48090418	-	circMED4	-0.44	0.491	No
19	52373111	52374427	+	circZNF880_1	-0.58	0.491	No
4	106295094	106308989	-	circTBCK_11	-0.53	0.492	No
7	33146242	33177591	+	circBBS9_1	0.23	0.492	No
6	70475410	70502791	+	circFAM135A_6	0.4	0.493	No
7	100355143	100355804	+	circSTAG3L5P-PVRIG2P-PILRB_1	0.3	0.494	No
5	57246300	57247215	+	circGPBP1_2	-0.95	0.494	No
17	69155019	69155925	-	circABCA10_1	-0.58	0.495	No
2	100932910	100949480	+	circNPAS2_3	-0.52	0.495	No
8	131940499	131946633	+	circEFR3A_1	-0.46	0.496	No
9	85575315	85646418	-	circAGTPBP1_5	-0.38	0.496	No
5	155854549	155870424	+	circSGCD_2	-0.54	0.496	No
3	169976946	169988359	+	circSEC62_2	-0.34	0.496	No
14	45008913	45032376	+	circTOGARAM1_6	-0.6	0.497	No
17	67945409	67948306	+	circBPTF_22	0.21	0.498	No
1	83911165	83947282	-	circTTLL7_7	0.47	0.498	No
6	163478780	163535125	+	circQKI_8	-0.43	0.499	No
3	174523413	174553757	+	circNAALADL2_1	0.49	0.499	No
1	172551512	172557794	+	circSUCO_1	-0.34	0.499	No
1	92624176	92704744	-	circEVI5_8	-0.62	0.499	No
13	41865736	41869189	-	circVWA8_35	-0.52	0.499	No
4	25349492	25364505	+	circZCCHC4_2	0.46	0.501	No
8	67131951	67137603	+	circCSPP1_17	-0.23	0.501	No
1	75739980	75750546	+	circACADM_3	-0.34	0.503	No
15	101366196	101370523	-	circPCSK6_2	-0.52	0.503	No
13	60439688	60467379	+	circTDRD3_2	-0.16	0.504	No
8	91970658	92005297	-	circRUNX1T1_3	-0.59	0.504	No
7	27785163	27785489	+	circTAX1BP1_3	0.52	0.505	No
5	31995576	32010482	+	circPDZD2_7	0.55	0.505	No
1	20893517	20942330	-	circEIF4G3_6	0.55	0.508	No
5	103003033	103009866	+	circPAM_11	0.62	0.509	No
2	43794457	43801709	+	circDYNC2LI1_2	0.61	0.509	No
1	237798037	237819192	+	circRYR2_173	-0.35	0.51	No
5	136147832	136154163	+	circSMAD5_1	-0.39	0.51	No
3	179378341	179386629	+	circMFN1_2	-0.58	0.51	No
5	137692285	137720584	-	circKLHL3_15	0.72	0.51	No
11	103303093	103358359	+	circDYNC2H1_10	0.5	0.511	No
1	51394381	51447105	-	circEPS15_2	-0.49	0.511	No
10	48401612	48410168	+	circMAPK8_3	0.25	0.513	No
8	28970043	29018913	+	circHMBOX1_7	-0.46	0.514	No
15	77252367	77284030	-	circPEAK1_6	-0.49	0.515	No
8	60794986	60801593	+	circCHD7_4	0.42	0.516	No
4	169463243	169508852	-	circNEK1_5	0.8	0.517	No
2	178681661	178727371	-	circTTN_93	-0.62	0.518	No
1	235830226	235833667	-	circLYST_8	-0.5	0.518	No
9	20819796	20874807	+	circFOCAD_23	-0.44	0.519	No
18	58918271	58920633	+	circZNF532_2	-0.52	0.52	No
11	11327086	11341004	-	circGALNT18_1	-0.49	0.521	No
6	42974003	42975038	-	circPEX6	0.58	0.521	No
10	68487144	68493570	-	circSLC25A16_2	0.71	0.522	No
12	2504436	2512984	+	circCACNA1C_18	-0.17	0.523	No
1	20969474	20981227	-	circEIF4G3_10	-0.29	0.523	No
20	35721740	35725155	-	circRBM39_6	-0.41	0.523	No
9	122877471	122897576	-	circRC3H2_11	-0.72	0.523	No
11	82849049	82860117	-	circPRCP_2	-0.52	0.524	No
1	180984677	181005463	-	circSTX6_3	-0.55	0.524	No
3	16286324	16303592	+	circOXNAD1_1	-0.49	0.525	No
7	92294889	92327900	+	circANKIB1_3	-0.23	0.526	No
X	19965044	19970298	-	circBCLAF3_3	0.44	0.526	No
1	26257597	26259802	+	circCEP85_1	0.33	0.526	No
2	237739232	237760205	+	circLRRFIP1_6	-0.52	0.527	No
4	150798081	150817257	-	circLRBA_13	-0.55	0.527	No
18	12999421	13042334	+	circCEP192_5	0.47	0.527	No
14	31127785	31172122	-	circHECTD1_13	-0.56	0.53	No
7	105073619	105077433	+	circKMT2E_5	0.36	0.531	No
14	73147795	73173707	+	circPSEN1_3	-0.44	0.532	No
20	19990006	19996842	+	circRIN2_5	0.63	0.533	No
4	120754553	120811449	-	circPRDM5_7	-0.27	0.534	No
10	67954595	67966802	-	circHERC4_4	-0.5	0.534	No
13	49168613	49178654	+	circFNDC3A_6	-0.9	0.535	No
8	22474954	22475624	+	circPPP3CC_1	-0.33	0.535	No
1	47368469	47375293	+	circCMPK1_2	-0.45	0.536	No
6	107921797	107929514	-	circSEC63_6	0.45	0.538	No
8	116655856	116658980	-	circEIF3H_1	-0.44	0.539	No
4	105424196	105456745	-	circPPA2_8	-0.29	0.54	No
3	100295087	100298045	+	circTBC1D23_2	0.48	0.54	No
1	29154696	29154910	-	circSRSF4_3	0.25	0.541	No
17	39708321	39710481	+	circERBB2_1	0.7	0.541	No
13	20064451	20083776	+	circZMYM2_13	-0.73	0.541	No
3	155829688	155834041	-	circSLC33A1_2	0.6	0.542	No
6	158282263	158314268	+	circTULP4_e1:TULP4_e1	0.22	0.543	No
6	16585780	16657901	-	circATXN1_7	0.49	0.543	No
3	172247533	172285984	+	circFNDC3B_9	-0.41	0.543	No
3	158122103	158123991	+	circRSRC1_1	-0.2	0.544	No
3	27437388	27448797	-	circSLC4A7_8	-0.46	0.545	No
14	96833467	96860735	+	circVRK1_2	-0.31	0.545	No
7	105073619	105078963	+	circKMT2E_6	0.44	0.545	No
1	15638307	15643650	+	circDDI2_6	-0.46	0.546	No
6	7176655	7189322	+	circRREB1_1	0.25	0.547	No
5	108768093	108798389	+	circFER_1	-0.44	0.547	No
21	39206108	39229436	-	circBRWD1_6	-0.37	0.548	No
12	45836589	45839496	+	circARID2_1	-0.4	0.549	No
1	155395459	155459898	-	circASH1L_12	0.49	0.55	No
20	35842573	35871829	+	circPHF20_9	0.56	0.55	No
1	247156406	247159813	-	circZNF124_2	0.27	0.551	No
19	11513056	11514221	-	circECSIT	-0.57	0.551	No
2	224535528	224557856	-	circCUL3_3	-0.47	0.552	No
5	14316513	14336727	+	circTRIO_5	0.51	0.553	No
16	30728966	30729572	+	circSRCAP_3	-0.3	0.553	No
5	148394714	148417204	+	circFBXO38_3	-0.53	0.553	No
1	211778918	211793190	-	circLPGAT1_2	0.38	0.554	No
19	58260851	58263676	+	circZNF544	-0.3	0.554	No
18	25322008	25327448	-	circZNF521_5	0.46	0.555	No
1	88740988	88786213	+	circPKN2_4	-0.3	0.556	No
10	29512735	29532172	-	circSVIL_5	0.49	0.556	No
18	56776782	56816144	+	circWDR7_10	-0.46	0.556	No
11	114063211	114064568	+	circZBTB16_1	-0.53	0.556	No
18	21560859	21584440	-	circESCO1_4	-0.5	0.557	No
12	109249984	109259108	+	circACACB_25	0.39	0.558	No
6	42603588	42606651	+	circUBR2_3	0.44	0.559	No
10	13127745	13136897	+	circOPTN_2	0.31	0.559	No
15	57437985	57461892	+	circCGNL1_5	0.37	0.559	No
18	44949881	44953340	+	circSETBP1_9	-0.4	0.559	No
19	18537601	18538436	-	circFKBP8_3	0.22	0.559	No
1	151658235	151668635	+	circSNX27_4	0.35	0.562	No
1	74463441	74492266	+	circTNNI3K_24	-0.23	0.563	No
4	139116649	139139497	-	circELF2_7	0.46	0.563	No
17	62033787	62035608	-	circMED13_20	0.32	0.563	No
6	168509915	168549203	+	circSMOC2_2	0.66	0.566	No
6	5404542	5431172	+	circFARS2_3	-0.39	0.566	No
18	21765772	21779685	+	circMIB1_2	0.24	0.566	No
14	39276934	39279537	+	circMIA2_1	-0.45	0.568	No
9	2191266	2192802	+	circSMARCA2_16	-0.34	0.568	No
2	178681661	178688224	-	circTTN_87	-0.23	0.568	No
7	95286206	95290404	+	circPPP1R9A_7	0.29	0.569	No
9	110136127	110138539	+	circPALM2-AKAP2_4	0.46	0.569	No
13	26400453	26401624	+	circCDK8_3	-0.41	0.569	No
16	53255600	53274302	+	circCHD9_20	0.42	0.57	No
12	111933886	111943369	-	circTMEM116_2	-0.41	0.57	No
8	17753717	17755961	-	circMTUS1_19	-0.33	0.57	No
4	186706563	186709845	-	circFAT1_5	0.22	0.572	No
22	46626751	46637960	+	circGRAMD4_1	0.38	0.572	No
2	178738082	178830795	-	circTTN_e49:CCDC141_e2	-0.67	0.572	No
15	90441506	90443478	+	circIQGAP1_5	-0.36	0.573	No
3	119648119	119648668	-	circPOPDC2_2	0.32	0.573	No
1	223804174	223806947	-	circTP53BP2_2	0.56	0.573	No
20	41092472	41101353	+	circTOP1_3	-0.23	0.574	No
13	100301460	100340259	+	circPCCA_8	-0.47	0.574	No
9	109050283	109064567	-	circTMEM245_8	-0.55	0.575	No
15	85682158	85693451	+	circAKAP13_21	-0.34	0.576	No
1	92333391	92380873	+	circRPAP2_2	-0.19	0.576	No
7	152309966	152315338	-	circKMT2C_12	0.21	0.576	No
14	32732454	32773893	+	circAKAP6_12	-0.52	0.577	No
7	27629371	27649633	-	circHIBADH_3	0.25	0.578	No
7	155665175	155680908	+	circRBM33_1	0.27	0.58	No
7	77585543	77600806	+	circPTPN12_5	0.37	0.58	No
16	3536122	3536994	+	circCLUAP1_4	0.2	0.58	No
6	89083753	89084643	+	circPNRC1	0.46	0.58	No
1	35358925	35361789	+	circZMYM4_1	0.17	0.58	No
12	5732520	5750970	-	circANO2_5	-0.62	0.581	No
9	33953285	33963791	-	circUBAP2_9	0.27	0.582	No
5	68226290	68227009	+	circPIK3R1	0.33	0.582	No
1	96769703	96785254	+	circPTBP2_3	-0.35	0.583	No
17	3814322	3816270	-	circNCBP3	-0.58	0.584	No
6	69737942	69790472	-	circLMBRD1_5	0.57	0.586	No
6	161034259	161049979	+	circMAP3K4_2	-0.39	0.586	No
17	69128619	69134742	-	circABCA6_4	-0.41	0.586	No
4	185589679	185635411	-	circSORBS2_1	-0.6	0.587	No
8	42325970	42329214	+	circIKBKB_3	0.47	0.587	No
17	35168061	35168685	+	circUNC45B_2	0.28	0.588	No
8	125073153	125084022	-	circWASHC5	-0.7	0.588	No
15	51535663	51547408	-	circDMXL2_3	0.52	0.588	No
1	28473554	28480604	+	circPHACTR4_5	0.6	0.59	No
10	28583399	28596041	+	circWAC_2	-0.47	0.59	No
6	129478693	129481439	+	circLAMA2_57	-0.22	0.591	No
9	96458379	96471094	+	circHABP4_2	0.28	0.592	No
9	85596362	85633374	-	circAGTPBP1_12	-0.25	0.593	No
2	120127688	120146289	+	circEPB41L5_1	-0.25	0.595	No
4	185646668	185662242	-	circSORBS2_14	-0.43	0.596	No
17	67945409	67975958	+	circBPTF_25	-0.11	0.596	No
14	102194938	102209862	+	circWDR20_3	-0.29	0.596	No
3	107710452	107733023	+	circBBX_3	0.44	0.596	No
16	53254438	53274302	+	circCHD9_17	0.43	0.596	No
1	13731000	13742157	+	circPRDM2_4	0.52	0.596	No
16	18841565	18845651	-	circSMG1_7	-0.22	0.597	No
8	60741259	60781430	+	circCHD7_2	-0.29	0.598	No
17	47129393	47172064	-	circCDC27_2	-0.55	0.598	No
3	50065031	50066502	+	circRBM6_6	0.35	0.598	No
8	28155942	28162078	+	circELP3_4	0.46	0.599	No
12	42210355	42210680	-	circYAF2_3	0.12	0.599	No
1	46055795	46080750	-	circPIK3R3_6	-0.22	0.599	No
2	178719554	178722134	-	circTTN_157	0.29	0.599	No
13	49196877	49198574	+	circFNDC3A_9	-0.34	0.599	No
2	120127688	120175004	+	circEPB41L5_4	-0.29	0.6	No
9	20923660	20933103	+	circFOCAD_32	-0.47	0.6	No
13	60439688	60510755	+	circTDRD3_5	0.43	0.6	No
14	31127785	31133675	-	circHECTD1_10	0.32	0.601	No
2	190659158	190673152	+	circNAB1_2	0.27	0.601	No
1	204112915	204114605	+	circSOX13_1	0.57	0.602	No
3	93995874	94003908	+	circARL13B_1	0.35	0.602	No
5	139363759	139364743	+	circPAIP2	-0.21	0.603	No
5	57246300	57249576	+	circGPBP1_3	-0.51	0.603	No
4	82871944	82875822	-	circSEC31A_8	-0.42	0.604	No
10	17599290	17604047	-	circHACD1_6	-0.53	0.605	No
8	100287501	100288267	-	circRNF19A_10	0.46	0.605	No
21	39218152	39218660	-	circBRWD1_13	-0.6	0.606	No
2	166472317	166477710	-	circSCN7A_8	-0.73	0.607	No
17	29285992	29287716	-	circNUFIP2	-0.52	0.608	No
7	98190728	98194572	+	circLMTK2_4	0.19	0.609	No
10	68487144	68506718	-	circSLC25A16_3	-0.29	0.609	No
4	109940946	109988709	+	circEGF_6	-0.38	0.609	No
6	170543601	170549113	-	circPSMB1_3	-0.17	0.609	No
2	178689813	178721202	-	circTTN_117	-0.24	0.61	No
8	98526742	98548161	-	circSTK3_1	-0.51	0.61	No
8	42459896	42465917	-	circSLC20A2_5	-0.19	0.611	No
2	239990074	240007370	-	circNDUFA10_1	-0.35	0.611	No
2	159136194	159150556	+	circTANC1_9	-0.4	0.611	No
2	8770670	8776892	-	circKIDINS220_2	-0.35	0.611	No
16	48347507	48348290	+	circLONP2_8	0.43	0.612	No
3	196391813	196407393	-	circUBXN7_6	-0.37	0.612	No
3	172247533	172251541	+	circFNDC3B_8	0.13	0.612	No
15	57451500	57461892	+	circCGNL1_7	0.42	0.613	No
2	11765533	11767858	+	circLPIN1_1	0.43	0.613	No
12	32598497	32601423	+	circFGD4_7	-0.55	0.614	No
2	200856682	200856985	-	circCLK1_1	-0.34	0.615	No
21	15833348	15842540	+	circUSP25_17	0.48	0.615	No
7	78343778	78346043	-	circMAGI2_2	-0.61	0.616	No
6	13639563	13644729	-	circRANBP9_3	-0.29	0.616	No
7	17845595	17850964	-	circSNX13_4	-0.44	0.617	No
10	94245946	94246621	+	circPLCE1_6	0.37	0.617	No
10	11997672	12014184	-	circUPF2_5	-0.46	0.618	No
18	62539681	62550460	+	circZCCHC2_1	-0.31	0.618	No
3	108647943	108672656	+	circDZIP3_4	-0.44	0.618	No
1	92605307	92607727	-	circEVI5_4	-0.6	0.62	No
16	11020193	11126146	+	circCLEC16A_6	-0.27	0.622	No
10	7243558	7285954	-	circSFMBT2_6	0.34	0.622	No
14	30935163	30956242	-	circSTRN3_7	-0.15	0.622	No
12	31413436	31426424	-	circDENND5B_6	-0.36	0.622	No
3	138570318	138572932	-	circCEP70_9	0.22	0.622	No
9	96458379	96465778	+	circHABP4_1	-0.27	0.622	No
11	85996826	86003451	-	circPICALM_11	0.32	0.623	No
18	44701175	44701832	+	circSETBP1_1	0.39	0.624	No
7	92294889	92319512	+	circANKIB1_2	-0.21	0.625	No
10	103438015	103438808	+	circPDCD11_1	-0.6	0.625	No
5	108348399	108367953	-	circFBXL17_6	-0.32	0.625	No
X	102839801	102905737	+	chrX:102839801-102905737	-0.32	0.625	No
5	129104956	129107062	+	circISOC1_2	0.25	0.626	No
20	63775678	63790790	-	circZBTB46	0.34	0.626	No
11	85974708	86031611	-	circPICALM_3	0.33	0.626	No
5	56864734	56865977	+	circMAP3K1_5	-0.21	0.627	No
4	94618004	94640450	+	circPDLIM5_14	0.37	0.628	No
2	113939959	113942359	+	circACTR3_2	-0.38	0.629	No
20	58438945	58441083	+	circVAPB_3	0.12	0.631	No
5	137985257	137988315	-	circFAM13B_6	0.2	0.631	No
7	90726567	90790652	+	circCDK14_3	-0.57	0.631	No
12	42351885	42398994	+	circPPHLN1_2	-0.35	0.632	No
11	85996826	86031611	-	circPICALM_12	-0.14	0.633	No
8	2090008	2129232	+	circMYOM2_8	-0.51	0.633	No
3	129880309	129880559	-	circTMCC1_10	0.2	0.634	No
9	14146689	14179780	-	circNFIB_6	0.26	0.634	No
6	116689320	116705160	+	circKPNA5_4	-0.26	0.634	No
4	139137630	139139497	-	circELF2_12	-0.38	0.635	No
20	21365421	21368590	+	circXRN2_6	-0.35	0.635	No
14	65561337	65561766	+	circFUT8_3	0.25	0.637	No
11	112037273	112039397	+	circDLAT_4	-0.44	0.64	No
16	67610824	67612121	+	circCTCF_1	0.4	0.641	No
6	158573420	158589782	+	circTMEM181_1	0.37	0.642	No
4	184659340	184678394	+	circPRIMPOL_1	-0.61	0.643	No
4	128074460	128077962	+	circLARP1B_1	-0.38	0.643	No
2	70179532	70181997	-	circC2orf42_2	-0.34	0.644	No
16	47497399	47547548	+	circPHKB_3	-0.44	0.644	No
6	111262257	111263946	+	circMFSD4B	0.39	0.644	No
9	77337255	77371149	+	circVPS13A_14	-0.29	0.645	No
8	99431537	99521010	+	circVPS13B_16	-0.24	0.646	No
19	14458031	14458375	+	circPKN1_3	0.3	0.646	No
18	3112298	3131496	-	circMYOM1_20	-0.47	0.649	No
14	50640750	50645014	-	circSAV1_2	-0.3	0.649	No
8	123253322	123256171	-	circZHX1_1	-0.27	0.649	No
2	73432198	73455295	+	circALMS1_6	-0.4	0.65	No
14	69116366	69122360	-	circDCAF5_2	-0.4	0.651	No
14	30902536	30911162	-	circSTRN3_1	-0.49	0.651	No
1	100906852	100921841	+	circSLC30A7_1	0.4	0.652	No
7	73459536	73470483	-	circBAZ1B_4	0.33	0.653	No
X	32216916	32699293	-	circDMD_22	-0.6	0.655	No
17	59764971	59773885	+	circVMP1_6	-0.27	0.655	No
14	37285318	37308519	+	circMIPOL1_8	0.25	0.656	No
12	124419957	124430787	-	circNCOR2_4	0.28	0.657	No
2	171925537	171953001	+	circHAT1_1	-0.2	0.659	No
4	120710309	120811449	-	circPRDM5_2	-0.31	0.659	No
2	45546732	45562756	-	circSRBD1_4	0.36	0.659	No
1	30992390	30995220	-	circPUM1_12	0.24	0.66	No
3	128806372	128807671	+	circRAB7A_2	0.62	0.661	No
1	108148279	108161293	-	circSLC25A24_1	0.36	0.661	No
14	22906195	22911403	-	circRBM23_2	0.26	0.662	No
13	100257595	100273346	+	circPCCA_1	0.21	0.662	No
10	32451592	32481782	+	circCCDC7_2	0.44	0.662	No
10	45459120	45464327	-	circ8-Mar_3	-0.46	0.663	No
1	237369534	237569319	+	circRYR2_37	-0.47	0.664	No
18	36779448	36780206	+	circFHOD3_22	-0.27	0.664	No
1	228299882	228300145	+	circOBSCN_10	0.31	0.664	No
4	102722871	102730736	-	circMANBA_16	0.35	0.665	No
3	149846011	149872154	+	circRNF13_1	-0.41	0.666	No
6	75702645	75703072	+	circSENP6_19	-0.19	0.666	No
7	100812747	100813208	-	circEPHB4_2	-0.19	0.667	No
2	178673633	178721202	-	circTTN_47	-0.25	0.667	No
7	120806549	120840109	-	circTSPAN12_2	0.38	0.668	No
3	114350274	114351878	-	circZBTB20_1	0.1	0.668	No
7	33357855	33388144	+	circBBS9_9	-0.27	0.669	No
15	43015688	43024983	-	circUBR1_2	0.52	0.669	No
20	51674153	51690819	-	circATP9A_2	-0.41	0.669	No
6	42592151	42594304	+	circUBR2_2	0.4	0.669	No
22	45793545	45807022	+	circATXN10_13	-0.27	0.67	No
5	180261684	180280608	-	circMAPK9_2	0.18	0.67	No
13	45516143	45525051	+	circCOG3_3	-0.52	0.671	No
19	34327421	34330347	+	circKIAA0355_2	0.34	0.672	No
3	172251260	172298787	+	circFNDC3B_14	0.44	0.672	No
17	46066537	46094701	-	circKANSL1_5	0.35	0.673	No
3	183663458	183672484	+	circKLHL24_10	0.65	0.673	No
16	58559804	58560362	-	circCNOT1_1	-0.29	0.673	No
6	167870383	167889326	+	circAFDN_4	0.3	0.674	No
1	213077696	213117410	+	circRPS6KC1_2	-0.39	0.675	No
12	47104113	47108164	+	circPCED1B	-0.33	0.676	No
9	95978061	96004701	+	circERCC6L2_7	0.3	0.676	No
19	57925623	57928047	-	circZNF418_1	0.29	0.677	No
12	120557282	120557682	+	circRNF10_2	-0.19	0.677	No
12	2820086	2821792	+	circITFG2_2	-0.35	0.678	No
3	125313308	125331238	-	circZNF148_6	-0.24	0.678	No
18	46775490	46821072	-	circPIAS2_3	-0.58	0.678	No
5	95763508	95783963	+	circRHOBTB3_15	-0.23	0.679	No
15	85113873	85117839	+	circPDE8A_7	-0.4	0.68	No
1	20749723	20773610	-	circHP1BP3_3	0.36	0.682	No
6	170317370	170330550	+	circFAM120B_3	-0.32	0.683	No
14	102040236	102040673	+	circDYNC1H1_4	-0.15	0.684	No
9	83679775	83686155	-	circUBQLN1_10	0.28	0.685	No
10	124940374	124943307	+	chr10:124940374-124943307	0.25	0.685	No
1	117402186	117442325	+	circMAN1A2_4	0.17	0.685	No
19	5653115	5654456	+	circSAFB_2	0.52	0.686	No
X	107840670	107854704	+	circMID2	-0.67	0.686	No
18	54277703	54287411	+	circPOLI_9	0.17	0.686	No
4	40934456	40945070	-	circAPBB2_7	0.3	0.686	No
13	41252645	41260915	-	circMTRF1	0.36	0.687	No
2	178689813	178722134	-	circTTN_118	-0.48	0.687	No
7	105038126	105041023	+	circKMT2E_1	-0.24	0.687	No
2	206279540	206297373	+	circZDBF2	0.63	0.688	No
7	154967816	154998784	-	circPAXIP1_2	-0.4	0.688	No
22	33761371	33765953	-	circLARGE1_6	-0.49	0.688	No
1	48355670	48359770	-	circSPATA6_4	0.2	0.688	No
9	83678441	83686155	-	circUBQLN1_9	-0.17	0.688	No
13	77205256	77243951	-	circMYCBP2_13	0.37	0.688	No
10	96944113	96952196	+	circLCOR_4	-0.44	0.689	No
6	54149056	54202233	+	circMLIP_16	-0.16	0.69	No
14	63998914	64016631	+	circSYNE2_6	-0.33	0.69	No
4	39913611	39925933	-	circPDS5A_18	0.29	0.691	No
19	16679984	16680581	+	circTMEM38A_1	0.32	0.691	No
11	3731391	3753408	-	circNUP98_9	0.37	0.692	No
7	5641154	5641376	-	circRNF216_1	0.48	0.692	No
2	210098086	210154611	-	circKANSL1L_3	0.56	0.693	No
9	20923660	20933132	+	circFOCAD_33	-0.35	0.694	No
4	76134175	76144473	-	circNUP54_6	0.24	0.695	No
2	178685253	178721202	-	circTTN_100	-0.35	0.695	No
2	178719554	178727371	-	circTTN_160	-0.28	0.695	No
1	28035544	28058094	-	circEYA3_5	-0.44	0.696	No
2	15424315	15511350	-	circNBAS_15	-0.19	0.696	No
15	85655417	85669830	+	circAKAP13_10	-0.25	0.697	No
10	124681607	124682379	-	circFAM53B_1	-0.26	0.697	No
18	54271360	54284013	+	circPOLI_4	0.37	0.697	No
9	20907150	20933103	+	circFOCAD_30	-0.46	0.697	No
5	128985133	128990464	+	circSLC27A6_1	-0.38	0.698	No
17	20204333	20205912	+	circSPECC1_2	0.17	0.698	No
5	137952628	137954376	-	circFAM13B_5	0.34	0.699	No
6	166430453	166432490	-	circRPS6KA2_2	-0.68	0.7	No
14	22909483	22911403	-	circRBM23_3	0.22	0.7	No
1	42773563	42775479	+	circC1orf50_1	-0.53	0.701	No
13	48253808	48261321	+	circITM2B_1	0.32	0.702	No
1	216650973	216677491	-	circESRRG_4	-0.42	0.704	No
1	90937485	90982370	-	circZNF644_6	-0.26	0.704	No
2	238182065	238185287	-	circILKAP_3	-0.22	0.705	No
1	81955877	81971918	+	circADGRL2_11	0.52	0.705	No
6	36158648	36158941	-	circZ84485.1	0.36	0.706	No
4	150735258	150808398	-	circLRBA_10	-0.44	0.706	No
3	152414941	152432920	+	circMBNL1_4	0.26	0.706	No
4	109491327	109494856	+	circSEC24B_4	0.33	0.707	No
8	18013578	18027125	-	chr8:18013578-18027125	-0.21	0.708	No
10	35060874	35071339	-	circCUL2_5	0.49	0.709	No
13	41777985	41833531	-	circVWA8_20	-0.39	0.709	No
7	140794308	140808995	-	circBRAF_11	-0.26	0.71	No
16	87975048	87984259	+	circBANP_2	0.38	0.711	No
14	96555847	96556413	+	circPAPOLA_6	0.16	0.712	No
7	129014979	129018157	-	circTNPO3_4	0.15	0.713	No
5	118510888	118523814	-	circLINC02208_4	-0.27	0.713	No
11	61366045	61367998	+	circTMEM138	0.27	0.714	No
1	151024611	151025673	+	circPRUNE1_1	0.27	0.715	No
9	13986370	14018327	-	chr9:13986370-14018327	-0.36	0.715	No
5	168488602	168497348	+	circRARS_3	0.28	0.716	No
10	110885253	110890670	+	circPDCD4_4	0.37	0.716	No
1	10095461	10105744	+	circUBE4B_1	-0.34	0.716	No
2	178695865	178696041	-	circTTN_135	-0.31	0.718	No
7	16258390	16278226	-	circISPD_2	-0.22	0.718	No
12	116096669	116111512	-	circMED13L_4	-0.55	0.718	No
14	54681935	54702580	+	circSAMD4A_1	0.31	0.718	No
1	8541214	8614686	-	circRERE_12	-0.15	0.719	No
1	9931891	9934860	-	circLZIC_1	-0.28	0.719	No
1	44411981	44412722	+	circRNF220	-0.42	0.719	No
3	146102755	146124229	-	circPLOD2_3	-0.36	0.72	No
14	60796217	60879835	+	circMNAT1_4	-0.45	0.72	No
5	80767933	80792844	+	circMSH3_7	-0.27	0.72	No
1	7777160	7778169	+	circVAMP3	0.21	0.722	No
13	41777985	41819386	-	circVWA8_19	-0.28	0.722	No
7	64543707	64544432	-	circZNF680_6	-0.12	0.723	No
X	24172715	24179770	+	circZFX	-0.31	0.723	No
18	79126267	79277196	+	circATP9B_10	-0.35	0.723	No
15	72045724	72046634	-	circMYO9A_17	0.46	0.724	No
12	110128950	110163065	+	circIFT81_8	0.35	0.725	No
15	83151215	83158041	-	circHDGFL3_3	0.31	0.725	No
13	30208577	30283791	-	circKATNAL1_5	0.31	0.726	No
15	85113873	85121014	+	circPDE8A_8	0.19	0.726	No
1	224365879	224371423	+	circCNIH4	-0.44	0.726	No
6	87210451	87218731	+	circZNF292_1	-0.12	0.727	No
17	42500707	42501304	+	circATP6V0A1_5	0.32	0.727	No
6	144537582	144539443	+	circUTRN_18	-0.18	0.728	No
1	9871187	9877989	-	circCTNNBIP1_2	-0.42	0.73	No
12	45926142	45928859	-	circSCAF11_1	0.14	0.73	No
14	71045133	71057724	+	circPCNX1_12	-0.43	0.731	No
10	20840739	20852649	-	circNEBL_22	0.48	0.731	No
10	31373018	31461237	+	circZEB1_6	0.13	0.731	No
10	92893349	92920050	+	circEXOC6_4	-0.53	0.731	No
11	34970139	34984728	+	circPDHX_8	-0.3	0.733	No
X	32565702	32573846	-	circDMD_55	0.22	0.734	No
3	170136419	170178938	-	circPHC3_25	0.35	0.734	No
6	13579451	13584225	+	circSIRT5_2	-0.12	0.736	No
2	168063500	168075231	-	circSTK39_2	-0.37	0.737	No
1	155415744	155459898	-	circASH1L_14	0.29	0.738	No
15	101701086	101714963	-	circTARSL2_4	0.2	0.738	No
15	29766266	29773357	-	circTJP1_17	-0.28	0.738	No
6	2397221	2399037	+	circGMDS-DT_2	-0.37	0.739	No
17	31155983	31169997	+	circNF1_2	-0.28	0.74	No
9	33960826	33989126	-	circUBAP2_13	-0.29	0.74	No
7	8003908	8060248	+	circGLCCI1_1	0.39	0.741	No
2	178692497	178721202	-	circTTN_125	-0.23	0.744	No
18	46946057	46946923	+	circKATNAL2_1	-0.25	0.744	No
17	56848696	56856665	+	circDGKE_7	0.38	0.744	No
4	145823422	145849561	-	circZNF827_1	-0.23	0.745	No
8	140700891	140706205	-	circPTK2_4	0.31	0.746	No
2	208345111	208348023	+	circPIKFYVE_9	-0.17	0.746	No
10	100923975	100926019	+	circSLF2_1	-0.22	0.747	No
8	69755424	69761875	-	circSLCO5A1_4	-0.25	0.747	No
1	21715389	21724095	-	circUSP48_5	-0.35	0.747	No
11	86012281	86031611	-	circPICALM_17	0.29	0.749	No
1	243293091	243344331	+	circSDCCAG8_11	-0.4	0.749	No
12	1180540	1190052	+	circERC1_7	-0.25	0.75	No
5	81244042	81251284	+	circCKMT2	0.4	0.751	No
13	60439688	60535233	+	circTDRD3_6	0.25	0.752	No
2	147896301	147899898	+	circACVR2A_2	-0.09	0.753	No
9	17309058	17416189	+	circCNTLN_3	0.32	0.754	No
2	226864604	226914351	+	circRHBDD1_5	0.14	0.755	No
8	132836540	132844318	+	circPHF20L1_6	0.36	0.756	No
16	29833733	29834066	+	circMVP_1	0.15	0.756	No
12	113267843	113269845	+	circTPCN1_2	0.25	0.756	No
15	68141946	68146700	+	circPIAS1_1	0.37	0.758	No
18	51054781	51067187	+	circSMAD4_3	-0.19	0.758	No
11	34090179	34092056	+	circCAPRIN1_5	0.37	0.759	No
22	50372020	50394135	+	circPPP6R2_1	-0.1	0.759	No
2	178689813	178727371	-	circTTN_121	-0.12	0.759	No
1	20840856	20865262	-	circEIF4G3_1	-0.37	0.759	No
2	207976651	207977586	-	circPLEKHM3	-0.14	0.76	No
8	26391243	26408376	+	circBNIP3L_1	-0.3	0.76	No
6	47503280	47504758	+	circCD2AP_1	-0.28	0.76	No
6	32519474	32554793	+	chr6:32519474-32554793	0.32	0.76	No
5	38496382	38530666	-	circLIFR_3	0.29	0.762	No
1	52477708	52481923	-	circTUT4_4	0.41	0.764	No
3	149846011	149921227	+	circRNF13_4	-0.29	0.765	No
9	109050283	109050692	-	circTMEM245_6	-0.15	0.765	No
1	207815929	207817414	-	circMIR29B2CHG	0.2	0.766	No
6	144781922	144803147	+	circUTRN_26	-0.21	0.766	No
6	116645714	116660846	-	circZUP1_1	0.41	0.767	No
13	79341123	79344794	-	circRBM26_2	-0.23	0.767	No
1	26729651	26732792	+	circARID1A_1	-0.09	0.768	No
22	32478981	32479275	+	circFBXO7_1	-0.08	0.768	No
16	47497399	47515601	+	circPHKB_2	0.3	0.769	No
2	32414769	32416163	+	circBIRC6_11	-0.23	0.769	No
8	105419144	105634357	+	circZFPM2_12	-0.27	0.769	No
12	116230533	116237705	-	circMED13L_6	0.16	0.77	No
1	66891154	66905375	-	circWDR78_5	-0.11	0.77	No
4	86772778	86775652	+	circPTPN13_8	-0.33	0.77	No
5	102990272	103009866	+	circPAM_8	0.35	0.772	No
1	51827796	51834170	-	circNRDC_4	-0.24	0.772	No
1	77717867	77725762	-	circUSP33_4	0.21	0.772	No
1	88770352	88771879	+	circPKN2_6	0.35	0.773	No
11	130260856	130261929	-	circZBTB44	-0.08	0.775	No
4	41013583	41014398	-	circAPBB2_9	-0.3	0.775	No
16	53255600	53263097	+	circCHD9_18	0.39	0.775	No
7	149018992	149021147	-	circPDIA4	0.3	0.776	No
16	11020193	11051641	+	circCLEC16A_3	-0.31	0.776	No
15	34488963	34490796	-	chr15:34488963-34490796	0.41	0.777	No
17	42498924	42501304	+	circATP6V0A1_4	0.32	0.777	No
11	85990250	86031611	-	circPICALM_9	-0.11	0.779	No
4	128992167	129003876	-	circSCLT1_6	-0.11	0.779	No
10	95381685	95410777	-	circSORBS1_21	-0.11	0.78	No
9	93471141	93476338	+	circFAM120A_1	0.15	0.78	No
8	41661430	41663742	-	circANK1_2	-0.44	0.781	No
5	132892164	132893118	-	circAFF4_3	0.24	0.782	No
1	243316755	243426558	+	circSDCCAG8_20	0.3	0.782	No
21	46643535	46644488	+	circPRMT2_2	0.27	0.783	No
15	82778766	82783025	-	circFSD2_5	0.13	0.783	No
1	52515891	52526373	-	circTUT4_11	0.2	0.785	No
15	72771783	72775097	-	circADPGK_3	0.2	0.785	No
3	67746771	67750660	+	circSUCLG2-AS1_3	0.19	0.785	No
8	17098458	17120401	+	circMICU3_5	-0.3	0.787	No
6	170537234	170549113	-	circPSMB1_2	0.16	0.787	No
7	152263016	152315338	-	circKMT2C_11	-0.4	0.788	No
2	23982896	23984831	+	circUBXN2A_6	-0.3	0.789	No
16	69370483	69372355	-	circTERF2_2	-0.13	0.789	No
16	81351583	81377702	+	circGAN_2	-0.17	0.79	No
18	9583117	9595153	-	circPPP4R1_10	0.14	0.792	No
12	106842589	106843947	+	circRIC8B_2	0.29	0.793	No
7	17868407	17875790	-	circSNX13_7	-0.17	0.795	No
3	107710452	107716849	+	circBBX_1	0.15	0.796	No
2	43794457	43805246	+	circDYNC2LI1_3	0.27	0.796	No
5	176943335	176958154	-	circUIMC1_3	0.1	0.797	No
9	19286769	19300331	+	circDENND4C_4	0.25	0.797	No
4	53399730	53428183	+	circFIP1L1_7	0.25	0.797	No
20	35858302	35871829	+	circPHF20_15	-0.26	0.798	No
11	85974708	85983973	-	circPICALM_2	-0.44	0.799	No
14	88416711	88437903	+	circSPATA7_2	-0.3	0.799	No
[truncated: 465 more rows]
