# Supplementary material for: Genomic analysis of circular RNAs in heart
Source: BMC Med Genomics. 2020 Nov 7;13:167. doi: 10.1186/s12920-020-00817-7 (PMC7648966; doi:10.1186/s12920-020-00817-7)
Supplement: Supplementary file 13 — Additional file 13. Table S6. CircRNAs with potential to sponge heart disease-related miRNAs. CircRNAs with at least 5 predicted binding sites for at least one miRNA were listed. [file 12920_2020_817_MOESM13_ESM.xlsx]

## Sheet: Sheet1
Table S6. CircRNAs with potential to sponge heart disease-related miRNAs.
CircRNAs with at least 5 predicted binding sites for at least one miRNA were listed.
circName	miRNA	Number of binding sites
circALMS1_6	hsa-miR-133a-5p	28
circZNF91_2	hsa-miR-23a-3p	24
circTTN_38	hsa-miR-22-5p	22
circALMS1_6	hsa-miR-133a-3p.1	20
circTTN_77	hsa-miR-22-5p	20
circALMS1_6	hsa-miR-30d-3p	20
circTTN_38	hsa-miR-30d-3p	18
circTTN_93	hsa-miR-22-5p	18
circTTN_37	hsa-miR-22-5p	18
circAKAP9_10	hsa-miR-30d-3p	17
circTTN_77	hsa-miR-30d-3p	17
circTTN_93	hsa-miR-30d-3p	17
circTTN_36	hsa-miR-22-5p	17
circTTN_48	hsa-miR-22-5p	17
circTTN_48	hsa-miR-30d-3p	16
circTTN_74	hsa-miR-22-5p	16
circTTN_47	hsa-miR-30d-3p	16
circTTN_37	hsa-miR-30d-3p	16
circTTN_47	hsa-miR-22-5p	16
circTTN_36	hsa-miR-30d-3p	16
circTTN_121	hsa-miR-22-5p	16
circTTN_91	hsa-miR-30d-3p	15
circTTN_74	hsa-miR-30d-3p	15
circTTN_73	hsa-miR-22-5p	15
circTTN_73	hsa-miR-30d-3p	15
circTTN_121	hsa-miR-30d-3p	15
circTTN_70	hsa-miR-30d-3p	14
circMAP3K4_4	hsa-miR-214-3p	14
circTTN_70	hsa-miR-22-5p	14
circZNF680_4	hsa-miR-23a-3p	14
circTTN_100	hsa-miR-30d-3p	14
circTTN_185	hsa-miR-30d-3p	14
circTTN_117	hsa-miR-30d-3p	13
circTTN_91	hsa-miR-22-5p	13
circTTN_52	hsa-miR-30d-3p	13
circTTN_45	hsa-miR-30d-3p	13
circTTN_34	hsa-miR-30d-3p	13
circTTN_132	hsa-miR-30d-3p	13
circTTN_118	hsa-miR-30d-3p	13
circUNC13B_2	hsa-miR-30d-3p	13
circAKAP9_10	hsa-miR-22-5p	13
circTTN_125	hsa-miR-30d-3p	13
circDMD_22	hsa-miR-30d-3p	12
circCMYA5_2	hsa-miR-22-5p	12
circDMD_26	hsa-miR-30d-3p	12
circTTN_38	hsa-miR-150-3p	12
circTTN_185	hsa-miR-22-5p	12
circTTN_118	hsa-miR-22-5p	12
circTTN_96	hsa-miR-30d-3p	12
circTTN_69	hsa-miR-30d-3p	12
circTTN_38	hsa-miR-133a-5p	12
circTTN_34	hsa-miR-22-5p	12
circTTN_52	hsa-miR-22-5p	11
circTTN_125	hsa-miR-22-5p	11
circMAP3K4_4	hsa-miR-646	11
circTTN_100	hsa-miR-22-5p	11
circTTN_132	hsa-miR-22-5p	11
circTTN_45	hsa-miR-22-5p	11
circCMYA5_2	hsa-miR-19a-5p	11
circALMS1_6	hsa-miR-196a-3p	11
circTTN_117	hsa-miR-22-5p	11
circTTN_114	hsa-miR-30d-3p	10
circTTN_36	hsa-miR-150-3p	10
circTTN_77	hsa-miR-150-3p	10
circTTN_185	hsa-miR-19a-5p	10
circTTN_69	hsa-miR-22-5p	10
circTTN_37	hsa-miR-150-3p	10
circTTN_77	hsa-miR-133a-5p	10
circTTN_93	hsa-miR-133a-5p	10
circTTN_37	hsa-miR-133a-5p	10
circTTN_36	hsa-miR-133a-5p	10
circTTN_38	hsa-miR-23a-5p	9
circTTN_185	hsa-miR-23a-3p	9
circTTN_47	hsa-miR-133a-5p	9
circTTN_185	hsa-miR-17-5p	9
circTTN_185	hsa-miR-214-3p	9
circTTN_34	hsa-miR-150-3p	9
circTTN_77	hsa-miR-23a-5p	9
circVCAN_3	hsa-miR-30d-3p	9
circTTN_48	hsa-miR-133a-5p	9
circTTN_48	hsa-miR-150-3p	9
circALMS1_6	hsa-miR-31-5p	9
circSETBP1_9	hsa-miR-133a-5p	9
circTTN_47	hsa-miR-150-3p	9
circPHC2	hsa-miR-17-3p	8
circUNC13B_2	hsa-miR-539-5p	8
circTTN_73	hsa-miR-150-3p	8
circSCAF11_1	hsa-miR-30d-3p	8
circTTN_38	hsa-miR-636	8
circTTN_185	hsa-miR-17-3p	8
circAKAP9_2	hsa-miR-22-5p	8
circTTN_52	hsa-miR-150-3p	8
circTTN_91	hsa-miR-133a-5p	8
circTTN_38	hsa-miR-196a-5p	8
circTTN_185	hsa-miR-33a-5p	8
circTTN_73	hsa-miR-133a-5p	8
circTTN_74	hsa-miR-133a-5p	8
circTTN_121	hsa-miR-23a-5p	8
circCASP8AP2_6	hsa-miR-30d-3p	8
circPRRC2C_7	hsa-miR-22-5p	8
circCASP8AP2_5	hsa-miR-30d-3p	8
circTTN_74	hsa-miR-150-3p	8
circTTN_121	hsa-miR-133a-5p	8
circVCAN_3	hsa-miR-33a-3p	8
circCMYA5_2	hsa-miR-30d-3p	8
circTTN_93	hsa-miR-23a-5p	8
circTTN_70	hsa-miR-150-3p	8
circTTN_34	hsa-miR-133a-5p	8
circTTN_45	hsa-miR-150-3p	8
circTTN_52	hsa-miR-196a-5p	7
circSMC6_1	hsa-miR-30d-3p	7
circRYR2_37	hsa-miR-499a-3p	7
circTTN_77	hsa-miR-499a-3p	7
circTTN_121	hsa-miR-499a-3p	7
circPUM2_2	hsa-miR-22-3p	7
circTTN_36	hsa-miR-23a-5p	7
circTTN_70	hsa-miR-133a-5p	7
circTTN_185	hsa-miR-636	7
circTTN_47	hsa-miR-23a-5p	7
circTTN_37	hsa-miR-636	7
circTTN_69	hsa-miR-150-3p	7
circUNC13B_2	hsa-miR-133a-5p	7
circTTN_45	hsa-miR-133a-5p	7
circSCAF8_e4:TIAM2_e2	hsa-miR-17-3p	7
circVCAN_3	hsa-miR-19a-5p	7
circTTN_37	hsa-miR-196a-5p	7
circTTN_70	hsa-miR-23a-5p	7
circTTN_38	hsa-miR-17-3p	7
circFAM120B_3	hsa-miR-23a-5p	7
circTTN_15	hsa-miR-30d-3p	7
circZNF608_2	hsa-miR-214-3p	7
circTTN_36	hsa-miR-196a-5p	7
circMRPS5_1	hsa-miR-532-3p	7
circTTN_175	hsa-miR-30d-3p	7
circTTN_45	hsa-miR-196a-5p	7
circFOCAD_6	hsa-miR-214-3p	7
circTTN_100	hsa-miR-133a-5p	7
circRUSC2	hsa-miR-17-3p	7
circTTN_73	hsa-miR-23a-5p	7
circDMD_22	hsa-miR-22-5p	7
circMRPS5_1	hsa-miR-150-5p	7
circTTN_34	hsa-miR-196a-5p	7
circSMC6_1	hsa-miR-22-5p	7
circTTN_93	hsa-miR-33a-5p	7
circTTN_121	hsa-miR-150-3p	7
circALMS1_6	hsa-miR-196a-5p	7
circTTN_36	hsa-miR-636	7
circTTN_74	hsa-miR-23a-5p	7
circTTN_121	hsa-miR-33a-5p	7
circTTN_93	hsa-miR-17-3p	7
circFAM120B_3	hsa-miR-214-5p	7
circTTN_77	hsa-miR-17-3p	7
circTTN_47	hsa-miR-196a-5p	7
circRB1CC1_2	hsa-miR-17-3p	7
circTTN_77	hsa-miR-636	7
circDMD_26	hsa-miR-22-5p	7
circARHGAP5_2	hsa-miR-22-5p	7
circTTN_47	hsa-miR-636	7
circTTN_48	hsa-miR-23a-5p	7
circTTN_38	hsa-miR-33a-5p	7
circTTN_77	hsa-miR-33a-5p	7
circTTN_93	hsa-miR-499a-3p	7
circTTN_96	hsa-miR-22-5p	7
circTTN_38	hsa-miR-499a-3p	7
circFOCAD_7	hsa-miR-214-3p	7
circTTN_48	hsa-miR-636	7
circTTN_93	hsa-miR-150-3p	7
circTTN_37	hsa-miR-23a-5p	7
circTTN_185	hsa-miR-196a-3p	7
circTTN_48	hsa-miR-196a-5p	7
circTTN_118	hsa-miR-23a-5p	6
circTTN_52	hsa-miR-133a-5p	6
circCMYA5_2	hsa-miR-214-3p	6
circTTN_185	hsa-miR-133b	6
circPXDNL_11	hsa-miR-17-3p	6
circAKAP12	hsa-miR-17-3p	6
circHERC4_16	hsa-miR-150-5p	6
circRB1CC1_2	hsa-miR-22-5p	6
circCEP192_7	hsa-miR-23a-3p	6
circTTN_117	hsa-miR-133a-5p	6
circTTN_47	hsa-miR-17-3p	6
circZNF608_2	hsa-miR-646	6
circTTN_117	hsa-miR-23a-5p	6
circTTN_52	hsa-miR-23a-5p	6
circTTN_38	hsa-miR-18a-5p	6
circNIPBL_5	hsa-miR-30d-3p	6
circPUM2_2	hsa-miR-17-3p	6
circHERC4_20	hsa-miR-532-3p	6
circTTN_45	hsa-miR-23a-5p	6
circSCAF8_e4:TIAM2_e1	hsa-miR-17-3p	6
circTTN_73	hsa-miR-636	6
circTTN_69	hsa-miR-133a-5p	6
circZNF644_3	hsa-miR-22-5p	6
circTTN_121	hsa-miR-23a-3p	6
circTTN_160	hsa-miR-22-5p	6
circMTUS1_9	hsa-miR-30d-3p	6
circZNF79	hsa-miR-639	6
circTET2_2	hsa-miR-22-5p	6
circTTN_100	hsa-miR-17-3p	6
circTTN_73	hsa-miR-17-3p	6
circTTN_185	hsa-miR-133a-3p.2	6
circLIFR_1	hsa-miR-30d-3p	6
circLMTK2_4	hsa-miR-17-5p	6
circNIPBL_5	hsa-miR-19a-5p	6
circHERC4_16	hsa-miR-532-3p	6
circTTN_36	hsa-miR-17-3p	6
circTTN_125	hsa-miR-23a-5p	6
circTTN_69	hsa-miR-23a-5p	6
circTTN_37	hsa-miR-499a-3p	6
circQSER1_1	hsa-miR-30d-3p	6
circCMYA5_2	hsa-miR-17-3p	6
circTTN_118	hsa-miR-499a-3p	6
circTTN_74	hsa-miR-636	6
circTTN_185	hsa-miR-22-3p	6
circARHGAP5_1	hsa-miR-22-5p	6
circTTN_74	hsa-miR-499a-3p	6
circZNF91_2	hsa-miR-126-5p	6
circSETBP1_9	hsa-miR-636	6
circTTN_96	hsa-miR-133a-5p	6
circTTN_91	hsa-miR-23a-5p	6
circTTN_77	hsa-miR-23a-3p	6
circTTN_121	hsa-miR-18a-5p	6
circTTN_34	hsa-miR-23a-5p	6
circTTN_121	hsa-miR-17-3p	6
circRYR2_78	hsa-miR-499a-3p	6
circTTN_100	hsa-miR-23a-5p	6
circTTN_34	hsa-miR-636	6
circTTN_38	hsa-miR-23a-3p	6
circTTN_93	hsa-miR-18a-5p	6
circTTN_77	hsa-miR-18a-5p	6
circTTN_93	hsa-miR-23a-3p	6
circTTN_114	hsa-miR-22-5p	6
circTTN_48	hsa-miR-17-3p	6
circHERC4_7	hsa-miR-150-5p	6
circHERC4_20	hsa-miR-150-5p	6
circTTN_118	hsa-miR-133a-5p	6
circPALM2-AKAP2_4	hsa-miR-214-3p	6
circZC3H6_7	hsa-miR-22-5p	6
circTTN_91	hsa-miR-17-3p	6
circSETBP1_9	hsa-miR-19a-5p	6
circCMYA5_2	hsa-miR-23a-5p	6
circTTN_37	hsa-miR-17-3p	6
circTTN_93	hsa-miR-636	6
circSPHKAP_1	hsa-miR-221-5p	6
circTBC1D31_10	hsa-miR-30d-3p	6
circHERC4_7	hsa-miR-532-3p	6
circTTN_45	hsa-miR-636	6
circZNF644_6	hsa-miR-22-5p	6
circTTN_125	hsa-miR-133a-5p	6
circHERC4_13	hsa-miR-150-5p	6
circINTU_3	hsa-miR-539-5p	6
circTTN_154	hsa-miR-22-5p	6
circBDP1_5	hsa-miR-30d-3p	6
circHERC4_13	hsa-miR-532-3p	6
circHERC4_12	hsa-miR-150-5p	6
circTTN_132	hsa-miR-23a-5p	6
circTTN_48	hsa-miR-499a-3p	6
circTTN_74	hsa-miR-17-3p	6
circAKAP12	hsa-miR-22-5p	6
circHERC4_12	hsa-miR-532-3p	6
circCASP8AP2_5	hsa-miR-133b	5
circFILIP1L_1	hsa-miR-19a-5p	5
circZNF608_2	hsa-miR-133a-5p	5
circTTN_125	hsa-miR-499a-3p	5
circTTN_118	hsa-miR-18a-5p	5
circPRDM2_9	hsa-miR-22-3p	5
circAKAP9_18	hsa-miR-30d-3p	5
circITPR2_7	hsa-miR-23a-3p	5
circTTN_118	hsa-miR-150-3p	5
circTTN_185	hsa-miR-646	5
circTTN_100	hsa-miR-33a-5p	5
circTTN_70	hsa-miR-33a-5p	5
circCEP192_13	hsa-miR-214-3p	5
circDMD_57	hsa-miR-22-5p	5
circTTN_100	hsa-miR-150-3p	5
circMAP3K4_4	hsa-miR-30d-3p	5
circTTN_117	hsa-miR-23a-3p	5
circTTN_132	hsa-miR-499a-3p	5
circTET2_2	hsa-miR-17-3p	5
circZNF608_2	hsa-miR-133a-3p.1	5
circCASP8AP2_6	hsa-miR-133a-3p.2	5
circTTN_91	hsa-miR-33a-5p	5
circTTN_29	hsa-miR-196a-5p	5
circTTN_36	hsa-miR-23a-3p	5
circTTN_36	hsa-miR-18a-5p	5
circRUSC2	hsa-miR-128-1-5p	5
circTTN_44	hsa-miR-22-5p	5
circLIFR_1	hsa-miR-33a-3p	5
circAC116366.3_2	hsa-miR-126-5p	5
circDMD_26	hsa-miR-22-3p	5
circTSHZ2_2	hsa-miR-636	5
circDMD_49	hsa-miR-22-5p	5
circTTN_74	hsa-miR-33a-5p	5
circTTN_48	hsa-miR-18a-5p	5
circTTN_73	hsa-miR-33a-5p	5
circCASP8AP2_6	hsa-miR-33a-3p	5
circTTN_73	hsa-miR-23a-3p	5
circTTN_52	hsa-miR-636	5
circGAN_2	hsa-miR-22-3p	5
circAC118549.1_10	hsa-miR-126-5p	5
circTTN_29	hsa-miR-150-3p	5
circNEBL_9	hsa-miR-30d-3p	5
circTTN_43	hsa-miR-196a-5p	5
circPRDM2_9	hsa-miR-499a-3p	5
circSOX6_6	hsa-miR-646	5
circRAD54B_3	hsa-miR-22-5p	5
circTTN_96	hsa-miR-23a-5p	5
circTTN_73	hsa-miR-18a-5p	5
circHERC4_7	hsa-miR-30d-3p	5
circHERC4_16	hsa-miR-30d-3p	5
circDMD_22	hsa-miR-22-3p	5
circTTN_91	hsa-miR-18a-5p	5
circHECTD1_13	hsa-miR-499a-3p	5
circSCLT1_4	hsa-miR-22-5p	5
circTTN_91	hsa-miR-636	5
circCASP8AP2_6	hsa-miR-133b	5
circTTN_117	hsa-miR-499a-3p	5
circDMD_53	hsa-miR-22-5p	5
circCASP8AP2_6	hsa-miR-196a-5p	5
circPHF3_2	hsa-miR-22-5p	5
circTTN_73	hsa-miR-499a-3p	5
circUNC13B_2	hsa-miR-133b	5
circTTN_118	hsa-miR-23a-3p	5
circTSHZ2_2	hsa-miR-133a-5p	5
circTTN_74	hsa-miR-18a-5p	5
circTTN_47	hsa-miR-23a-3p	5
circN4BP1_4	hsa-miR-30d-3p	5
circCASP8AP2_5	hsa-miR-196a-5p	5
circRYR2_36	hsa-miR-499a-3p	5
circTTN_117	hsa-miR-33a-5p	5
circCGNL1_5	hsa-miR-30d-3p	5
circMTUS1_19	hsa-miR-30d-3p	5
circCTNNA1_3	hsa-miR-17-3p	5
circTTN_132	hsa-miR-18a-5p	5
circTTN_185	hsa-miR-532-5p	5
circTTN_114	hsa-miR-23a-5p	5
circMLH3_2	hsa-miR-499a-3p	5
circTTN_37	hsa-miR-23a-3p	5
circPEAK1_3	hsa-miR-126-5p	5
circRBM20_3	hsa-miR-17-3p	5
circMTUS1_16	hsa-miR-30d-3p	5
circTTN_185	hsa-miR-214-5p	5
circCMYA5_2	hsa-miR-21-3p	5
circTTN_37	hsa-miR-33a-5p	5
circSCAF8_e4:TIAM2_e1	hsa-miR-539-5p	5
circCASP8AP2_5	hsa-miR-133a-3p.2	5
circTTN_100	hsa-miR-499a-3p	5
circTTN_132	hsa-miR-33a-5p	5
circTTN_36	hsa-miR-33a-5p	5
circTTN_47	hsa-miR-499a-3p	5
circFGD6_5	hsa-miR-18a-5p	5
circTTN_100	hsa-miR-23a-3p	5
circTTN_125	hsa-miR-23a-3p	5
circSCAF8_e4:TIAM2_e2	hsa-miR-150-5p	5
circTTN_132	hsa-miR-17-3p	5
circTTN_125	hsa-miR-17-3p	5
circTTN_38	hsa-miR-221-3p	5
circFOXP1_5	hsa-miR-22-3p	5
circCDH2_3	hsa-miR-17-3p	5
circFOXP1_7	hsa-miR-22-3p	5
circHERC4_16	hsa-miR-17-5p	5
circTTN_125	hsa-miR-150-3p	5
circTTN_132	hsa-miR-23a-3p	5
circKANSL1L_5	hsa-miR-33a-3p	5
circTTN_38	hsa-miR-196a-3p	5
circTTN_37	hsa-miR-18a-5p	5
circHERC4_12	hsa-miR-30d-3p	5
circPAXIP1_2	hsa-miR-22-3p	5
circTMEM116_2	hsa-miR-539-5p	5
circZC3H6_6	hsa-miR-22-5p	5
circPHC2	hsa-miR-133a-5p	5
circTBC1D31_9	hsa-miR-30d-3p	5
circPRDM2_7	hsa-miR-17-3p	5
circTTN_125	hsa-miR-18a-5p	5
circKIAA1217_11	hsa-miR-30d-3p	5
circCNTLN_3	hsa-miR-30d-3p	5
circTTN_74	hsa-miR-23a-3p	5
circTTN_91	hsa-miR-150-3p	5
circLMTK2_5	hsa-miR-17-5p	5
circCMYA5_2	hsa-miR-33a-3p	5
circHERC4_13	hsa-miR-30d-3p	5
circTTN_70	hsa-miR-18a-5p	5
circTTN_47	hsa-miR-18a-5p	5
circCAMSAP2_7	hsa-miR-30d-3p	5
circMTUS1_17	hsa-miR-30d-3p	5
circANKIB1_7	hsa-miR-214-3p	5
circTTN_48	hsa-miR-33a-5p	5
circTTN_91	hsa-miR-23a-3p	5
circPRDM2_7	hsa-miR-22-3p	5
circTTN_100	hsa-miR-18a-5p	5
circALPK2_2	hsa-miR-214-3p	5
circSCAF8_e4:TIAM2_e2	hsa-miR-17-5p	5
circTTN_47	hsa-miR-33a-5p	5
circMTUS1_9	hsa-miR-19a-5p	5
circITPR2_7	hsa-miR-133a-5p	5
circZNF608_2	hsa-miR-636	5
circZNF532_2	hsa-miR-33a-5p	5
circNFATC3_10	hsa-miR-17-3p	5
circTTN_185	hsa-miR-499a-3p	5
circRYR2_32	hsa-miR-499a-3p	5
circTTN_91	hsa-miR-499a-3p	5
circTTN_70	hsa-miR-636	5
circRYR2_33	hsa-miR-499a-3p	5
circANKIB1_6	hsa-miR-214-3p	5
circTTN_118	hsa-miR-17-3p	5
circTTN_69	hsa-miR-636	5
circUBQLN1_3	hsa-miR-539-5p	5
circTTN_117	hsa-miR-150-3p	5
circTTN_125	hsa-miR-33a-5p	5
circSCAF8_e4:TIAM2_e2	hsa-miR-532-3p	5
circTTN_118	hsa-miR-33a-5p	5
circTTN_48	hsa-miR-23a-3p	5
circUNC13B_2	hsa-miR-23a-3p	5
circPCDHGA8_1	hsa-miR-17-3p	5
circTTN_29	hsa-miR-22-5p	5
circKANSL1L_3	hsa-miR-33a-3p	5
circZNF644_3	hsa-miR-33a-3p	5
circUNC13B_2	hsa-miR-133a-3p.2	5
circMTUS1_11	hsa-miR-30d-3p	5
circZNF418_1	hsa-miR-639	5
circHERC4_20	hsa-miR-30d-3p	5
circTTN_44	hsa-miR-196a-5p	5
circTSHZ2_2	hsa-miR-17-3p	5
circCMYA5_2	hsa-miR-539-5p	5
circTTN_117	hsa-miR-18a-5p	5
circTTN_121	hsa-miR-636	5
circTTN_117	hsa-miR-17-3p	5
circFOXN3_1	hsa-miR-639	5
circ8-Mar_3	hsa-miR-214-3p	5
circTTN_36	hsa-miR-499a-3p	5
circPRDM2_7	hsa-miR-499a-3p	5
