# Supplementary material for: Genomic analysis of circular RNAs in heart
Source: BMC Med Genomics. 2020 Nov 7;13:167. doi: 10.1186/s12920-020-00817-7 (PMC7648966; doi:10.1186/s12920-020-00817-7)
Supplement: Supplementary file 14 — Additional file 14. Table S7. Predicted targets of heart disease-related miRNAs. The targeted genes of each miRNA were obtained from TargetScan (http://www.targetscan.org/vert_72/). The significance of changes of targeted genes in DCM compared to normal samples were determined by DESeq2 with threshold of fold change >2 and FDR <0.05. A total of 937 and 480 genes were identified to be significantly up- and down-regulated in DCM, respectively. [file 12920_2020_817_MOESM14_ESM.xlsx]

## Sheet: Sheet1
Table S7. Predicted targets of heart disease-related miRNAs.
The targeted genes of each miRNA were obtained from TargetScan (http://www.targetscan.org/vert_72/).
The significance of changes of targeted genes in DCM compared to normal samples were determined by DESeq2 with threshold of fold change >2 and FDR <0.05. A total of 937 and 480 genes were identified to be significantly up- and down-regulated in DCM.
miRNA	Predicted targets	Change of targets in DCM
miR-126-5p	ORC4	noChange
miR-126-5p	CNOT7	noChange
miR-126-5p	SULT6B1	noChange
miR-126-5p	HSPB8	noChange
miR-126-5p	NAT1	noChange
miR-126-5p	SNRPN	noChange
miR-126-5p	VWC2	noChange
miR-126-5p	NCOA7	noChange
miR-126-5p	METTL17	noChange
miR-126-5p	HOXB6	noChange
miR-126-5p	SLC35E3	noChange
miR-126-5p	NBEAL1	noChange
miR-126-5p	TBCA	noChange
miR-126-5p	RP11-67H2.1	noChange
miR-126-5p	BTC	up
miR-126-5p	MACC1	noChange
miR-126-5p	RP11-849H4.2	noChange
miR-126-5p	TRIM8	noChange
miR-126-5p	DBNDD2	noChange
miR-126-5p	WFDC13	noChange
miR-126-5p	HSD11B1	noChange
miR-126-5p	TMEM182	noChange
miR-126-5p	FAM183B	noChange
miR-126-5p	PLSCR4	noChange
miR-126-5p	COMMD2	noChange
miR-126-5p	SNURF	noChange
miR-126-5p	C5orf47	noChange
miR-126-5p	CCDC53	noChange
miR-126-5p	PRTG	noChange
miR-126-5p	XRN1	noChange
miR-126-5p	IAH1	noChange
miR-126-5p	CCL28	noChange
miR-126-5p	EREG	noChange
miR-126-5p	CCDC179	noChange
miR-126-5p	CASP3	noChange
miR-126-5p	IDS	noChange
miR-126-5p	MDH1	noChange
miR-126-5p	ACN9	noChange
miR-126-5p	TNFAIP8L3	noChange
miR-126-5p	SAMSN1	noChange
miR-126-5p	TMEM70	noChange
miR-126-5p	CALCB	noChange
miR-126-5p	ZMYM6	noChange
miR-126-5p	HTR1F	noChange
miR-126-5p	AKAP4	noChange
miR-126-5p	VPREB3	noChange
miR-126-5p	POLR2K	noChange
miR-126-5p	FZD3	noChange
miR-126-5p	METTL10	noChange
miR-126-5p	A2ML1	noChange
miR-126-5p	KLF17	noChange
miR-126-5p	AC124890.1	noChange
miR-126-5p	C4orf22	noChange
miR-126-5p	AIMP1	noChange
miR-126-5p	REP15	noChange
miR-126-5p	ERCC1	noChange
miR-126-5p	IL36G	noChange
miR-126-5p	RP11-463J10.2	noChange
miR-126-5p	ASMT	noChange
miR-126-5p	C5orf34	noChange
miR-126-5p	C19orf69	noChange
miR-126-5p	ZNF208	noChange
miR-126-5p	C15orf43	noChange
miR-126-5p	C21orf62	noChange
miR-126-5p	PGC	noChange
miR-126-5p	BX088651.1	noChange
miR-126-5p	SLC25A53	noChange
miR-126-5p	MRPL13	noChange
miR-126-5p	ARL9	noChange
miR-126-5p	RFX4	noChange
miR-126-5p	SKOR1	noChange
miR-126-5p	CHI3L2	noChange
miR-126-5p	GRIK2	up
miR-126-5p	PATE1	noChange
miR-126-5p	RP2	noChange
miR-126-5p	GGT6	noChange
miR-126-5p	IDS	noChange
miR-126-5p	CCR1	noChange
miR-126-5p	IFI44	noChange
miR-126-5p	FUT9	noChange
miR-126-5p	DTD1	noChange
miR-126-5p	AGTR2	noChange
miR-126-5p	CCL27	noChange
miR-126-5p	C8orf22	noChange
miR-126-5p	REG3G	noChange
miR-126-5p	CXorf61	noChange
miR-126-5p	TFEC	noChange
miR-126-5p	LAMTOR3	noChange
miR-126-5p	HOXC8	noChange
miR-126-5p	VGLL1	noChange
miR-126-5p	SH3BGR	noChange
miR-126-5p	FAM27E3	noChange
miR-126-5p	MAGEB5	noChange
miR-126-5p	MYD88	noChange
miR-126-5p	C7orf57	noChange
miR-126-5p	RP11-724O16.1	noChange
miR-126-5p	CFHR4	noChange
miR-126-5p	MMRN1	noChange
miR-126-5p	FAM27E1	noChange
miR-126-5p	FAM27E2	noChange
miR-126-5p	DST	noChange
miR-126-5p	KLRC3	noChange
miR-126-5p	TMEM68	noChange
miR-126-5p	ATP5H	noChange
miR-126-5p	CSF2RA	noChange
miR-126-5p	ARSK	noChange
miR-126-5p	TSC22D4	noChange
miR-126-5p	RPL7A	noChange
miR-126-5p	CHST7	noChange
miR-126-5p	LMBRD2	noChange
miR-126-5p	BLZF1	noChange
miR-126-5p	CD84	noChange
miR-126-5p	ELAVL4	noChange
miR-126-5p	PGBD1	noChange
miR-126-5p	MDM4	noChange
miR-126-5p	CA1	up
miR-126-5p	PROCR	noChange
miR-126-5p	TEX12	noChange
miR-126-5p	OSTN	noChange
miR-126-5p	ZNF207	noChange
miR-126-5p	ITGAV	noChange
miR-126-5p	SCAF11	noChange
miR-126-5p	AC107021.1	noChange
miR-126-5p	ARL5A	noChange
miR-126-5p	SQRDL	noChange
miR-126-5p	C1orf54	noChange
miR-126-5p	S1PR3	noChange
miR-126-5p	UGT2B17	noChange
miR-126-5p	SNAI2	noChange
miR-126-5p	EBPL	noChange
miR-126-5p	CPLX4	noChange
miR-126-5p	GPR155	noChange
miR-126-5p	C10orf53	noChange
miR-126-5p	AL353698.1	noChange
miR-126-5p	LYRM5	noChange
miR-126-5p	GLYAT	noChange
miR-126-5p	AL138847.1	noChange
miR-126-5p	CYB5RL	noChange
miR-126-5p	ASAH2B	noChange
miR-126-5p	PRPF8	noChange
miR-126-5p	ERGIC2	noChange
miR-126-5p	S100A8	noChange
miR-126-5p	RGR	noChange
miR-126-5p	MKL1	noChange
miR-126-5p	FAM96A	noChange
miR-126-5p	CALHM3	noChange
miR-126-5p	PDGFD	noChange
miR-126-5p	TOB1	noChange
miR-126-5p	FAM221A	noChange
miR-126-5p	C1orf146	noChange
miR-126-5p	NUDT7	noChange
miR-126-5p	ZIC5	noChange
miR-126-5p	C12orf65	noChange
miR-126-5p	PSG6	noChange
miR-126-5p	ARPC3	noChange
miR-126-5p	GNE	noChange
miR-126-5p	IL17F	noChange
miR-126-5p	AICDA	noChange
miR-126-5p	SNRPA1	noChange
miR-126-5p	C5orf48	noChange
miR-126-5p	ANKRD66	noChange
miR-126-5p	GABRA4	down
miR-126-5p	FAM81B	noChange
miR-126-5p	CADM2	up
miR-126-5p	COMMD6	noChange
miR-126-5p	CTD-2054N24.2	noChange
miR-126-5p	ANGPT1	noChange
miR-126-5p	ARL13B	noChange
miR-126-5p	DLK1	noChange
miR-126-5p	GHRL	noChange
miR-126-5p	SLC9B1	noChange
miR-126-5p	KCNH2	noChange
miR-126-5p	AC025278.1	noChange
miR-126-5p	TRMT10A	noChange
miR-126-5p	METTL25	noChange
miR-126-5p	TRIM61	noChange
miR-126-5p	SHISA3	noChange
miR-126-5p	GGACT	noChange
miR-126-5p	PI15	noChange
miR-126-5p	AC011755.1	noChange
miR-126-5p	C7orf55-LUC7L2	noChange
miR-126-5p	LARP4	noChange
miR-126-5p	C8orf12	noChange
miR-126-5p	AKR1B15	noChange
miR-126-5p	KLHL41	noChange
miR-126-5p	EFCAB7	noChange
miR-126-5p	ZNF684	noChange
miR-126-5p	C9orf153	noChange
miR-126-5p	TMPRSS12	noChange
miR-126-5p	FAM168A	noChange
miR-126-5p	HBG2	noChange
miR-126-5p	MOG	noChange
miR-126-5p	NEGR1	noChange
miR-126-5p	LMO4	noChange
miR-126-5p	OSTF1	noChange
miR-126-5p	IVD	noChange
miR-126-5p	NXNL2	noChange
miR-126-5p	AC008964.1	noChange
miR-126-5p	MT1G	noChange
miR-126-5p	COMMD10	noChange
miR-126-5p	KIAA1456	noChange
miR-126-5p	CASK	noChange
miR-126-5p	LUC7L2	noChange
miR-126-5p	ZNF567	noChange
miR-126-5p	EGFL6	noChange
miR-126-5p	ZNF622	noChange
miR-126-5p	CASP1	noChange
miR-126-5p	RGS17	noChange
miR-126-5p	MR1	noChange
miR-126-5p	MS4A1	noChange
miR-126-5p	FAM177B	noChange
miR-126-5p	C4orf26	noChange
miR-126-5p	HOXB2	noChange
miR-126-5p	SLC25A21	noChange
miR-126-5p	MED11	noChange
miR-126-5p	FAM216B	up
miR-126-5p	PRAMEF2	noChange
miR-126-5p	TMEM107	noChange
miR-126-5p	ADH4	noChange
miR-126-5p	KPNA5	noChange
miR-126-5p	OAS1	noChange
miR-126-5p	C6orf136	noChange
miR-126-5p	AC073610.5	noChange
miR-126-5p	SDPR	noChange
miR-126-5p	KARS	noChange
miR-126-5p	METTL2A	noChange
miR-126-5p	MAMDC2	noChange
miR-126-5p	AC016559.1	noChange
miR-126-5p	MBOAT1	noChange
miR-126-5p	GSTA5	noChange
miR-126-5p	DDR1	noChange
miR-126-5p	IGJ	noChange
miR-126-5p	FBXO36	noChange
miR-126-5p	TMEM243	noChange
miR-126-5p	ASCL3	noChange
miR-126-5p	TACO1	noChange
miR-126-5p	MUC15	noChange
miR-126-5p	ZNF431	noChange
miR-126-5p	LYPLA1	noChange
miR-126-5p	TMX1	noChange
miR-126-5p	CYP27C1	noChange
miR-126-5p	SH2D1A	noChange
miR-126-5p	PEX3	noChange
miR-126-5p	TSPO2	noChange
miR-126-5p	ASPH	noChange
miR-126-5p	PUS7	noChange
miR-126-5p	FSD1L	down
miR-126-5p	MSH4	noChange
miR-126-5p	ZFY	noChange
miR-126-5p	TNFSF18	noChange
miR-126-5p	NT5DC4	noChange
miR-126-5p	TMEM14B	noChange
miR-126-5p	UBA3	noChange
miR-126-5p	DMRT2	noChange
miR-126-5p	AC008132.1	noChange
miR-126-5p	ARL11	noChange
miR-126-5p	REG1A	noChange
miR-126-5p	DNAJB4	noChange
miR-126-5p	TMSB15B	noChange
miR-126-5p	ZFP14	noChange
miR-126-5p	PLEKHF1	noChange
miR-126-5p	PNMT	noChange
miR-126-5p	GSTA3	noChange
miR-126-5p	TMEM41B	noChange
miR-126-5p	SERF1A	noChange
miR-126-5p	SERF1B	noChange
miR-126-5p	UPRT	noChange
miR-126-5p	GABPA	noChange
miR-126-5p	CELA2A	noChange
miR-126-5p	OR5T1	noChange
miR-126-5p	BDNF	down
miR-126-5p	UGT2B28	noChange
miR-126-5p	ACBD6	noChange
miR-126-5p	C9orf57	noChange
miR-126-5p	ESRRG	noChange
miR-126-5p	ARL15	noChange
miR-126-5p	HN1L	noChange
miR-126-5p	IL7	noChange
miR-126-5p	CFC1	noChange
miR-126-5p	CFC1B	noChange
miR-126-5p	RABL3	noChange
miR-126-5p	ZPLD1	noChange
miR-126-5p	C12orf40	noChange
miR-126-5p	RGS20	noChange
miR-126-5p	SHH	noChange
miR-126-5p	UBTD2	noChange
miR-126-5p	IL17D	noChange
miR-126-5p	RP11-863K10.7	noChange
miR-126-5p	GCG	noChange
miR-126-5p	EFCAB6	noChange
miR-126-5p	C10orf126	noChange
miR-126-5p	TIMM9	noChange
miR-126-5p	RGS1	noChange
miR-126-5p	CTD-2600O9.1	noChange
miR-126-5p	CAMK2A	noChange
miR-126-5p	TMEM9B	noChange
miR-126-5p	DGKH	noChange
miR-126-5p	RP11-796G6.2	noChange
miR-126-5p	MSR1	noChange
miR-126-5p	PPIL1	noChange
miR-126-5p	CDKN2AIPNL	noChange
miR-126-5p	MMGT1	noChange
miR-126-5p	GLE1	noChange
miR-126-5p	ACADL	noChange
miR-126-5p	AKR1B10	noChange
miR-126-5p	GYG2	noChange
miR-126-5p	PRDM6	up
miR-126-5p	TCAIM	noChange
miR-126-5p	DNAH14	up
miR-126-5p	SCAP	noChange
miR-126-5p	PDE7B	noChange
miR-126-5p	TMPRSS13	noChange
miR-126-5p	OR1C1	noChange
miR-126-5p	ALG13	noChange
miR-126-5p	P2RY12	noChange
miR-126-5p	RP11-386G21.1	noChange
miR-126-5p	ERVV-1	noChange
miR-126-5p	HOXC12	noChange
miR-126-5p	SLC4A10	noChange
miR-126-5p	SC5D	noChange
miR-126-5p	RORA	noChange
miR-126-5p	CEP128	noChange
miR-126-5p	TMCO4	noChange
miR-126-5p	CTAGE1	noChange
miR-126-5p	LRRN2	up
miR-126-5p	WDR64	noChange
miR-126-5p	PPFIA2	up
miR-126-5p	THAP6	noChange
miR-126-5p	KYNU	noChange
miR-126-5p	ALPP	noChange
miR-126-5p	C12orf57	noChange
miR-126-5p	SLC5A11	noChange
miR-126-5p	HBG1	noChange
miR-126-5p	ZNF814	noChange
miR-126-5p	LACTB2	noChange
miR-126-5p	ARHGAP9	noChange
miR-126-5p	VPS4B	noChange
miR-126-5p	MLF1	noChange
miR-126-5p	BTLA	noChange
miR-126-5p	CHD1L	noChange
miR-126-5p	HRG	noChange
miR-126-5p	PNN	noChange
miR-126-5p	PLEKHB2	noChange
miR-126-5p	RPL26L1	noChange
miR-126-5p	RWDD4	noChange
miR-126-5p	GSDMC	noChange
miR-126-5p	CARTPT	noChange
miR-126-5p	PAX2	noChange
miR-126-5p	LSM5	noChange
miR-126-5p	MBL2	noChange
miR-126-5p	LPP	noChange
miR-126-5p	TRIP6	noChange
miR-126-5p	CYTIP	noChange
miR-126-5p	CELA2B	noChange
miR-126-5p	C8orf37	noChange
miR-126-5p	ALDOB	noChange
miR-126-5p	C18orf32	noChange
miR-126-5p	PTPN22	noChange
miR-126-5p	CDK20	up
miR-126-5p	NDUFS1	noChange
miR-126-5p	IL1F10	noChange
miR-126-5p	CDK6	noChange
miR-126-5p	C12orf71	noChange
miR-126-5p	FGF16	noChange
miR-126-5p	CFHR3	noChange
miR-126-5p	TLX3	noChange
miR-126-5p	CPA3	noChange
miR-126-5p	EIF3E	noChange
miR-126-5p	GRM8	down
miR-126-5p	WDR35	noChange
miR-126-5p	C21orf88	noChange
miR-126-5p	NPIPB4	noChange
miR-126-5p	WWC1	noChange
miR-126-5p	GIMAP2	noChange
miR-126-5p	ZNF260	noChange
miR-126-5p	RP11-1212A22.4	noChange
miR-126-5p	C19orf52	noChange
miR-126-5p	SLC15A5	noChange
miR-126-5p	ACY1	noChange
miR-126-5p	BCAP29	noChange
miR-126-5p	YIPF5	noChange
miR-126-5p	BCMO1	noChange
miR-126-5p	PROZ	noChange
miR-126-5p	MT1H	noChange
miR-126-5p	LIN9	down
miR-126-5p	SGCB	noChange
miR-126-5p	ZNF639	noChange
miR-126-5p	GRB14	noChange
miR-126-5p	FGD2	noChange
miR-126-5p	C3orf80	noChange
miR-126-5p	IFFO1	noChange
miR-126-5p	SLC5A7	noChange
miR-126-5p	RP11-407N17.3	noChange
miR-126-5p	RP11-169F17.1	noChange
miR-126-5p	PGAM4	noChange
miR-126-5p	CD200R1	noChange
miR-126-5p	AP1AR	noChange
miR-126-5p	ELAVL2	noChange
miR-126-5p	C1orf27	noChange
miR-126-5p	PLP2	noChange
miR-126-5p	SUCNR1	up
miR-126-5p	AC117395.1	noChange
miR-126-5p	TCHHL1	noChange
miR-126-5p	L2HGDH	noChange
miR-126-5p	CRADD	noChange
miR-126-5p	DTD2	noChange
miR-126-5p	IMPG1	noChange
miR-126-5p	LRRC3B	noChange
miR-126-5p	CARD16	noChange
miR-126-5p	LGALSL	noChange
miR-126-5p	TDO2	noChange
miR-126-5p	TCP10L2	noChange
miR-126-5p	CSF2	noChange
miR-126-5p	RPRD1A	noChange
miR-126-5p	ABHD14A-ACY1	noChange
miR-126-5p	SSBP3	noChange
miR-126-5p	CR769776.1	noChange
miR-126-5p	NRBF2	noChange
miR-126-5p	JKAMP	noChange
miR-126-5p	CTAGE5	noChange
miR-126-5p	TAF9	noChange
miR-126-5p	ATG3	noChange
miR-126-5p	TMEM218	noChange
miR-126-5p	BBS12	noChange
miR-126-5p	CLLU1	noChange
miR-126-5p	C11orf82	noChange
miR-126-5p	C10orf68	noChange
miR-126-5p	AC006946.15	noChange
miR-126-5p	METTL15	noChange
miR-126-5p	SBSPON	noChange
miR-126-5p	UBE2N	noChange
miR-126-5p	LYZ	noChange
miR-126-5p	TBC1D9B	noChange
miR-126-5p	MASP2	noChange
miR-126-5p	LRCH2	noChange
miR-126-5p	HOXD8	noChange
miR-126-5p	ACADVL	noChange
miR-126-5p	CAMK2N1	noChange
miR-126-5p	SLC45A1	noChange
miR-126-5p	MRPL43	noChange
miR-126-5p	CDC14A	noChange
miR-126-5p	PNRC1	noChange
miR-126-5p	ISPD	noChange
miR-126-5p	CLDN22	noChange
miR-126-5p	KRTAP19-3	noChange
miR-126-5p	PDE9A	noChange
miR-126-5p	SEMA3D	noChange
miR-126-5p	GRM5	noChange
miR-126-5p	RGS2	noChange
miR-126-5p	SETD8	noChange
miR-126-5p	FASTKD5	noChange
miR-126-5p	NXT2	noChange
miR-126-5p	TTLL7	noChange
miR-126-5p	EIF4A2	noChange
miR-126-5p	KCNJ16	noChange
miR-126-5p	UFD1L	noChange
miR-126-5p	MPC1	down
miR-126-5p	CROT	noChange
miR-126-5p	IGBP1	noChange
miR-126-5p	PPAT	noChange
miR-126-5p	MLTK	noChange
miR-126-5p	PCDHB17	noChange
miR-126-5p	FAM155A	noChange
miR-126-5p	CYP4B1	noChange
miR-126-5p	KHDRBS2	noChange
miR-126-5p	C8orf47	noChange
miR-126-5p	CDH8	noChange
miR-126-5p	AFM	noChange
miR-126-5p	MOCS2	noChange
miR-126-5p	EVI2A	noChange
miR-126-5p	SAMD11	up
miR-126-5p	FOLR2	noChange
miR-126-5p	EYS	noChange
miR-126-5p	ZKSCAN8	noChange
miR-126-5p	KRTAP20-3	noChange
miR-126-5p	KCNT2	noChange
miR-126-5p	FRZB	down
miR-126-5p	DDX53	noChange
miR-126-5p	TXNDC16	noChange
miR-126-5p	SMIM15	noChange
miR-126-5p	DPPA4	noChange
miR-126-5p	RAB27B	noChange
miR-126-5p	OLFM3	noChange
miR-126-5p	CDKL3	noChange
miR-126-5p	CALHM1	noChange
miR-126-5p	FAM129A	noChange
miR-126-5p	TRMT13	noChange
miR-126-5p	ICA1	noChange
miR-126-5p	GDPD1	noChange
miR-126-5p	ATP6AP1L	noChange
miR-126-5p	POLR2F	noChange
miR-126-5p	RXRG	noChange
miR-126-5p	ABRA	noChange
miR-126-5p	TMPRSS11D	noChange
miR-126-5p	ATAD1	noChange
miR-126-5p	GSTA1	noChange
miR-126-5p	RBM8A	noChange
miR-126-5p	C12orf75	noChange
miR-126-5p	NCAPG2	noChange
miR-126-5p	VCAM1	noChange
miR-126-5p	ADHFE1	noChange
miR-126-5p	PTPN20A	noChange
miR-126-5p	PTPN20B	noChange
miR-126-5p	CTR9	noChange
miR-126-5p	CHRM2	noChange
miR-126-5p	MYOZ3	noChange
miR-126-5p	SRFBP1	noChange
miR-126-5p	MAB21L1	noChange
miR-126-5p	TROVE2	noChange
miR-126-5p	DEFB125	noChange
miR-126-5p	TMEM100	noChange
miR-126-5p	EDA	up
miR-126-5p	PCTP	noChange
miR-126-5p	CYP39A1	noChange
miR-126-5p	MSRB3	noChange
miR-126-5p	GFRAL	noChange
miR-126-5p	FNDC9	noChange
miR-126-5p	EXD2	noChange
miR-126-5p	MAT2B	noChange
miR-126-5p	GJA3	down
miR-126-5p	MTAP	noChange
miR-126-5p	RNF130	noChange
miR-126-5p	RABGEF1	noChange
miR-126-5p	LRRD1	noChange
miR-126-5p	CHST2	noChange
miR-126-5p	IFIT1	noChange
miR-126-5p	CLRN3	noChange
miR-126-5p	C11orf87	noChange
miR-126-5p	SLC27A6	noChange
miR-126-5p	UTS2B	noChange
miR-126-5p	CRCP	noChange
miR-126-5p	ANAPC10	noChange
miR-126-5p	AP000708.1	noChange
miR-126-5p	SMKR1	noChange
miR-126-5p	MED17	noChange
miR-126-5p	C16orf93	noChange
miR-126-5p	SPATA4	noChange
miR-126-5p	GOLGA8B	noChange
miR-126-5p	RGS5	down
miR-126-5p	MMP20	noChange
miR-126-5p	PARP4	noChange
miR-126-5p	CTNNA3	down
miR-126-5p	AC008267.1	noChange
miR-126-5p	STARD6	noChange
miR-126-5p	PDLIM5	noChange
miR-126-5p	TMEM65	down
miR-126-5p	RGS18	noChange
miR-126-5p	TRIM38	noChange
miR-126-5p	NFXL1	up
miR-126-5p	RFTN2	noChange
miR-126-5p	CD47	noChange
miR-126-5p	ZDHHC21	noChange
miR-126-5p	SLC20A2	noChange
miR-126-5p	MCM5	noChange
miR-126-5p	SERPINA7	noChange
miR-126-5p	PHF5A	noChange
miR-126-5p	LZTFL1	noChange
miR-126-5p	USP19	noChange
miR-126-5p	CHEK1	noChange
miR-126-5p	USP14	noChange
miR-126-5p	CHRNA5	noChange
miR-126-5p	MRPL42	noChange
miR-126-5p	HOXA13	noChange
miR-126-5p	RANBP3L	noChange
miR-126-5p	DNAJB7	noChange
miR-126-5p	RBAK-RBAKDN	noChange
miR-126-5p	GPBP1	noChange
miR-126-5p	C8orf4	noChange
miR-126-5p	ABCB5	noChange
miR-126-5p	C12orf73	noChange
miR-126-5p	ODAM	noChange
miR-126-5p	SFRP4	noChange
miR-126-5p	SRP19	noChange
miR-126-5p	ACYP2	noChange
miR-126-5p	ZNF117	noChange
miR-126-5p	AC138655.1	noChange
miR-126-5p	ORC3	noChange
miR-126-5p	TRAPPC3L	noChange
miR-126-5p	LETM2	noChange
miR-126-5p	CCER1	noChange
miR-126-5p	SP5	noChange
miR-126-5p	UFSP1	noChange
miR-126-5p	NDUFAF3	noChange
miR-126-5p	CHMP5	noChange
miR-126-5p	CCKBR	noChange
miR-126-5p	C15orf27	noChange
miR-126-5p	AUH	noChange
miR-126-5p	ITM2B	noChange
miR-126-5p	FAP	down
miR-126-5p	EIF4A3	noChange
miR-126-5p	SAE1	noChange
miR-126-5p	ETV1	noChange
miR-126-5p	NIT1	noChange
miR-126-5p	RP11-204N11.1	noChange
miR-126-5p	H3F3A	noChange
miR-126-5p	TBC1D7	noChange
miR-126-5p	PAPD5	noChange
miR-126-5p	MLANA	noChange
miR-126-5p	UGT2B10	noChange
miR-126-5p	CEACAM1	noChange
miR-126-5p	DCAF13	noChange
miR-126-5p	EIF3J	noChange
miR-126-5p	OR2L13	noChange
miR-126-5p	RINL	noChange
miR-126-5p	MAPK10	noChange
miR-126-5p	DMRTC1	noChange
miR-126-5p	CYS1	noChange
miR-126-5p	HPN	up
miR-126-5p	COLEC12	noChange
miR-126-5p	STAM2	noChange
miR-126-5p	CRYBB1	noChange
miR-126-5p	GRTP1	noChange
miR-126-5p	FANCL	noChange
miR-126-5p	NUDT12	noChange
miR-126-5p	TBCE	noChange
miR-126-5p	CYP7B1	noChange
miR-126-5p	RP11-770J1.4	noChange
miR-126-5p	TRAM1L1	noChange
miR-126-5p	SGCE	noChange
miR-126-5p	ATR	noChange
miR-126-5p	FZD2	noChange
miR-126-5p	JPH1	noChange
miR-126-5p	ZNF765	noChange
miR-126-5p	C2orf76	noChange
miR-126-5p	ATG16L1	noChange
miR-126-5p	M1AP	noChange
miR-126-5p	SLC16A7	noChange
miR-126-5p	AP1S3	noChange
miR-126-5p	MAP3K7	noChange
miR-126-5p	RAB30	noChange
miR-126-5p	TMEM5	noChange
miR-126-5p	ITGA8	noChange
miR-126-5p	MAF	noChange
miR-126-5p	ANXA8	noChange
miR-126-5p	ANXA8L1	noChange
miR-126-5p	HOXB5	noChange
miR-126-5p	CLVS1	noChange
miR-126-5p	ANXA8L2	noChange
miR-126-5p	CRYZ	noChange
miR-126-5p	DAP3	noChange
miR-126-5p	RP11-156E8.1	noChange
miR-126-5p	HNMT	noChange
miR-126-5p	ADO	noChange
miR-126-5p	DHX35	noChange
miR-126-5p	DHFRL1	noChange
miR-126-5p	MMP10	noChange
miR-126-5p	CHP2	noChange
miR-126-5p	LARP6	noChange
miR-126-5p	SERTAD4	noChange
miR-126-5p	VIP	noChange
miR-126-5p	TMEM257	noChange
miR-126-5p	CCDC148	noChange
miR-126-5p	ABCC10	noChange
miR-126-5p	MAATS1	noChange
miR-126-5p	TMEM55A	noChange
miR-126-5p	ZIC2	noChange
miR-126-5p	GPR88	noChange
miR-126-5p	RP6-24A23.6	noChange
miR-126-5p	DSC3	noChange
miR-126-5p	ITGB3BP	noChange
miR-126-5p	AC024257.1	noChange
miR-126-5p	DKFZP434E1119	noChange
miR-126-5p	CHGB	up
miR-126-5p	GLIPR1L2	noChange
miR-126-5p	ADAM9	noChange
miR-126-5p	CDC5L	noChange
miR-126-5p	ST6GALNAC1	down
miR-126-5p	ARMC2	noChange
miR-126-5p	CCDC88A	noChange
miR-126-5p	ABCG5	noChange
miR-126-5p	SUPT7L	noChange
miR-126-5p	UAP1	noChange
miR-126-5p	MCHR2	noChange
miR-126-5p	LUZP6	noChange
miR-126-5p	CFI	noChange
miR-126-5p	SNX15	noChange
miR-126-5p	GOSR1	noChange
miR-126-5p	SIX4	noChange
miR-126-5p	ELL3	noChange
miR-126-5p	C10orf40	noChange
miR-126-5p	LRRC70	noChange
miR-126-5p	GJB2	noChange
miR-126-5p	RAB22A	noChange
miR-126-5p	BUB1B	noChange
miR-126-5p	PDZRN4	up
miR-126-5p	DDX43	noChange
miR-126-5p	DMRTC1B	noChange
miR-126-5p	NCOA1	noChange
miR-126-5p	SELT	noChange
miR-126-5p	TTC32	noChange
miR-126-5p	RPAIN	noChange
miR-126-5p	CARF	noChange
miR-126-5p	LACTB	noChange
miR-126-5p	CAMTA1	noChange
miR-126-5p	FSHR	noChange
miR-126-5p	ANO2	noChange
miR-126-5p	COQ9	noChange
miR-126-5p	SNAP25	up
miR-126-5p	C1GALT1C1	noChange
miR-126-5p	PALM2	noChange
miR-126-5p	CFLAR	noChange
miR-126-5p	LRRC37B	noChange
miR-126-5p	AL357673.1	noChange
miR-126-5p	FAM78A	noChange
miR-126-5p	FUBP1	noChange
miR-126-5p	ST8SIA6	noChange
miR-126-5p	MORC1	noChange
miR-126-5p	TCFL5	noChange
miR-126-5p	MDGA2	noChange
miR-126-5p	LIX1	noChange
miR-126-5p	HCG27	noChange
miR-126-5p	CLEC12A	noChange
miR-126-5p	PWWP2A	noChange
miR-126-5p	AGO2	noChange
miR-126-5p	GPRIN3	noChange
miR-126-5p	MKLN1	noChange
miR-126-5p	ZNF10	noChange
miR-126-5p	RBM11	noChange
miR-126-5p	STARD4	noChange
miR-126-5p	PTGS2	up
miR-126-5p	DHRSX	noChange
miR-126-5p	MAGEA3	noChange
miR-126-5p	EDA2R	down
miR-126-5p	CMTM6	noChange
miR-126-5p	PRRX1	noChange
miR-126-5p	TMTC1	noChange
miR-126-5p	PRAMEF14	noChange
miR-126-5p	GPR31	noChange
miR-126-5p	ANGPTL7	noChange
miR-126-5p	UBE2W	noChange
miR-126-5p	SLCO6A1	noChange
miR-126-5p	UGT2B11	noChange
miR-126-5p	DUSP4	noChange
miR-126-5p	IGSF1	noChange
miR-126-5p	MYEF2	noChange
miR-126-5p	SNRPD2	noChange
miR-126-5p	RGS14	noChange
miR-126-5p	FCRL5	noChange
miR-126-5p	FMO2	noChange
miR-126-5p	MAGEF1	noChange
miR-126-5p	KCNJ6	noChange
miR-126-5p	SLC26A4	down
miR-126-5p	IL17A	noChange
miR-126-5p	TGFA	noChange
miR-126-5p	EPT1	noChange
miR-126-5p	L3MBTL4	up
miR-126-5p	STATH	noChange
miR-126-5p	NKIRAS1	noChange
miR-126-5p	GOLGA8G	noChange
miR-126-5p	SLC7A4	up
miR-126-5p	BTBD1	noChange
miR-126-5p	XPA	noChange
miR-126-5p	EPHB1	noChange
miR-126-5p	PEX5L	noChange
miR-126-5p	BOLL	noChange
miR-126-5p	TMPO	noChange
miR-126-5p	CCL3L1	noChange
miR-126-5p	CCL3L3	noChange
miR-126-5p	ZNF777	noChange
miR-126-5p	PDCL	noChange
miR-126-5p	HSD17B7	noChange
miR-126-5p	FXN	noChange
miR-126-5p	ZNF714	noChange
miR-126-5p	TMEM18	noChange
miR-126-5p	GAS2L3	noChange
miR-126-5p	NUP43	noChange
miR-126-5p	TRNAU1AP	noChange
miR-126-5p	TRDN	noChange
miR-126-5p	MAGEA6	noChange
miR-126-5p	ATF7	noChange
miR-126-5p	SNX10	noChange
miR-126-5p	NME8	noChange
miR-126-5p	CYP2A7	noChange
miR-126-5p	PYHIN1	down
miR-126-5p	BSPH1	noChange
miR-126-5p	TFPI2	noChange
miR-126-5p	CLGN	noChange
miR-126-5p	HSD17B6	noChange
miR-126-5p	GPA33	down
miR-126-5p	FOXN2	noChange
miR-126-5p	PRAMEF13	noChange
miR-126-5p	PARPBP	noChange
miR-126-5p	SMS	noChange
miR-126-5p	ELOVL7	noChange
miR-126-5p	PRRG2	noChange
miR-126-5p	GLRB	noChange
miR-126-5p	NUDT10	noChange
miR-126-5p	ATF3	noChange
miR-126-5p	CMPK1	noChange
miR-126-5p	ZNF627	noChange
miR-126-5p	GCSAM	noChange
miR-126-5p	KRTAP1-3	noChange
miR-126-5p	CCL3	noChange
miR-126-5p	SH3BGRL	noChange
miR-126-5p	ESM1	noChange
miR-126-5p	RBM19	noChange
miR-126-5p	GPR15	noChange
miR-126-5p	PRND	noChange
miR-126-5p	TSG101	noChange
miR-126-5p	FRK	noChange
miR-126-5p	DUSP1	noChange
miR-126-5p	AARD	noChange
miR-126-5p	TEX9	noChange
miR-126-5p	TNFSF4	up
miR-126-5p	LHFPL3	noChange
miR-126-5p	FRRS1L	up
miR-126-5p	FAM114A2	noChange
miR-126-5p	KL	noChange
miR-126-5p	BCAT1	noChange
miR-126-5p	EPGN	noChange
miR-126-5p	PIGL	noChange
miR-126-5p	NCAPH	noChange
miR-126-5p	ZNF677	noChange
miR-126-5p	RFT1	noChange
miR-126-5p	TCEA1	noChange
miR-126-5p	AC004899.1	noChange
miR-126-5p	CLEC1B	noChange
miR-126-5p	RBM46	noChange
miR-126-5p	ZBTB41	noChange
miR-126-5p	TAOK3	noChange
miR-126-5p	LYRM2	noChange
miR-126-5p	RPL17-C18orf32	noChange
miR-126-5p	GLIPR1	noChange
miR-126-5p	OIP5	noChange
miR-126-5p	RAB11FIP2	noChange
miR-126-5p	MAPKAPK5	noChange
miR-126-5p	PTS	noChange
miR-126-5p	OR10V1	noChange
miR-126-5p	GLRA2	noChange
miR-126-5p	CNEP1R1	noChange
miR-126-5p	GIMAP8	noChange
miR-126-5p	SHQ1	noChange
miR-126-5p	BPY2B	noChange
miR-126-5p	FAM71B	noChange
miR-126-5p	APOL6	noChange
miR-126-5p	PRG4	noChange
miR-126-5p	BPY2	noChange
miR-126-5p	RDH14	noChange
miR-126-5p	SLC25A46	noChange
miR-126-5p	BPY2C	noChange
miR-126-5p	EPHX4	noChange
miR-126-5p	NDFIP1	noChange
miR-126-5p	CHFR	noChange
miR-126-5p	C1QTNF3	noChange
miR-126-5p	C1orf168	noChange
miR-126-5p	ZNF730	noChange
miR-126-5p	NEUROD6	noChange
miR-126-5p	IL6	noChange
miR-126-5p	GSTA2	noChange
miR-126-5p	GABRA5	noChange
miR-126-5p	THEG	noChange
miR-126-5p	MDGA2	noChange
miR-126-5p	CLEC1A	noChange
miR-126-5p	INHBE	noChange
miR-126-5p	FAM9C	noChange
miR-126-5p	C7orf73	noChange
miR-126-5p	BRWD3	noChange
miR-126-5p	C2CD4A	noChange
miR-126-5p	PCDHGB3	noChange
miR-126-5p	PCDHGB4	noChange
miR-126-5p	PCDHGB2	noChange
miR-126-5p	PCDHGB7	noChange
miR-126-5p	ZNF273	noChange
miR-126-5p	SAMD13	noChange
miR-126-5p	CTXN2	noChange
miR-126-5p	PCDHGA5	noChange
miR-126-5p	OR11A1	noChange
miR-126-5p	PCDHGA1	noChange
miR-126-5p	PCDHGB6	noChange
miR-126-5p	CFL1	noChange
miR-126-5p	PLCB1	up
miR-126-5p	AP000783.1	noChange
miR-126-5p	PCDHGA4	noChange
miR-126-5p	PCDHGB1	noChange
miR-126-5p	C6orf211	noChange
miR-126-5p	DUXA	noChange
miR-126-5p	ANKRD29	noChange
miR-126-5p	SH2D1B	noChange
miR-126-5p	SAT1	noChange
miR-126-5p	PCDHGA9	noChange
miR-126-5p	NR3C2	noChange
miR-126-5p	PCDHGC5	noChange
miR-126-5p	PCDHGA7	noChange
miR-126-5p	PCDHGC4	noChange
miR-126-5p	PCDHGA3	noChange
miR-126-5p	PCDHGA10	noChange
miR-126-5p	PCDHGA12	noChange
miR-126-5p	PCDHGC3	noChange
miR-126-5p	PCDHGA6	noChange
miR-126-5p	HMOX1	up
miR-126-5p	PCDHGA8	noChange
miR-126-5p	VSIG1	noChange
miR-126-5p	PCDHGA2	noChange
miR-126-5p	PDE3A	noChange
miR-126-5p	GPR137B	noChange
miR-126-5p	CTBS	noChange
miR-126-5p	SLC25A30	down
miR-126-5p	ATP6V0A4	noChange
miR-126-5p	TDG	noChange
miR-126-5p	F9	noChange
miR-126-5p	HIST1H2BN	noChange
miR-126-5p	AASDHPPT	noChange
miR-126-5p	ARL6	noChange
miR-126-5p	NRAP	down
miR-126-5p	C14orf39	noChange
miR-126-5p	NHEJ1	noChange
miR-126-5p	EIF2AK2	noChange
miR-126-5p	ZNF654	noChange
miR-126-5p	TINF2	noChange
miR-126-5p	RPL37	noChange
miR-126-5p	ZNF180	noChange
miR-126-5p	TCHH	noChange
miR-126-5p	CLCA2	noChange
miR-126-5p	ZNF681	noChange
miR-126-5p	PHKB	noChange
miR-126-5p	ZNF23	noChange
miR-126-5p	FAM174A	noChange
miR-126-5p	RPSA	noChange
miR-126-5p	MTPN	noChange
miR-126-5p	TOR1AIP2	noChange
miR-126-5p	CSF1	noChange
miR-126-5p	ISL2	noChange
miR-126-5p	ST6GALNAC3	noChange
miR-126-5p	TSR2	noChange
miR-126-5p	TMEM251	noChange
miR-126-5p	MBLAC2	noChange
miR-126-5p	TMPRSS15	noChange
miR-126-5p	PAIP1	noChange
miR-126-5p	PCDHGA11	noChange
miR-126-5p	BACH1	noChange
miR-126-5p	TAF13	noChange
miR-126-5p	PCK2	noChange
miR-126-5p	POC1B-GALNT4	noChange
miR-126-5p	GALNT4	noChange
miR-126-5p	MGAT3	noChange
miR-126-5p	C12orf39	noChange
miR-126-5p	COL16A1	noChange
miR-126-5p	CRISPLD1	noChange
miR-126-5p	PYGO1	noChange
miR-126-5p	ARF6	noChange
miR-126-5p	FOXD1	noChange
miR-126-5p	CDH7	noChange
miR-126-5p	RC3H1	noChange
miR-126-5p	TANK	noChange
miR-126-5p	PALLD	noChange
miR-126-5p	STK17B	noChange
miR-126-5p	ICT1	noChange
miR-126-5p	MURC	noChange
miR-126-5p	CISH	noChange
miR-126-5p	TTC6	noChange
miR-126-5p	LRRIQ3	noChange
miR-126-5p	CPNE9	noChange
miR-126-5p	TRAFD1	noChange
miR-126-5p	PSMA8	noChange
miR-126-5p	MAP3K2	noChange
miR-126-5p	AP005482.1	noChange
miR-126-5p	GUCY1A2	noChange
miR-126-5p	OXNAD1	noChange
miR-126-5p	RGS10	noChange
miR-126-5p	CNTN4	noChange
miR-126-5p	TMEM236	noChange
miR-126-5p	SPO11	noChange
miR-126-5p	C6orf118	noChange
miR-126-5p	SAP30	noChange
miR-126-5p	AC106873.4	noChange
miR-126-5p	RRP15	noChange
miR-126-5p	HIST1H2AG	noChange
miR-126-5p	ALKBH5	noChange
miR-126-5p	ANP32E	noChange
miR-126-5p	UGT1A8	noChange
miR-126-5p	UGT1A4	noChange
miR-126-5p	TMEM71	down
miR-126-5p	C8orf46	noChange
miR-126-5p	UGT1A9	noChange
miR-126-5p	SOX5	noChange
miR-126-5p	SMIM10	noChange
miR-126-5p	UGT1A5	noChange
miR-126-5p	UGT1A3	noChange
miR-126-5p	UGT1A7	noChange
miR-126-5p	UGT1A6	noChange
miR-126-5p	C5orf28	noChange
miR-126-5p	REL	noChange
miR-126-5p	RP11-47I22.4	noChange
miR-126-5p	CCNYL1	noChange
miR-126-5p	SH3BGRL2	noChange
miR-126-5p	TBX15	noChange
miR-126-5p	HPCA	noChange
miR-126-5p	UGT1A10	noChange
miR-126-5p	KLLN	noChange
miR-126-5p	CAB39L	noChange
miR-126-5p	TBX3	noChange
miR-126-5p	JMY	noChange
miR-126-5p	PNPLA5	noChange
miR-126-5p	VWC2L	noChange
miR-126-5p	PLAG1	noChange
miR-126-5p	UGT1A1	noChange
miR-126-5p	ESF1	noChange
miR-126-5p	TAF3	noChange
miR-126-5p	2020-09-07	noChange
miR-126-5p	SNX4	noChange
miR-126-5p	NADK2	noChange
miR-126-5p	DHRS7	noChange
miR-126-5p	KLF7	noChange
miR-126-5p	HIST1H4I	noChange
miR-126-5p	ACKR4	noChange
miR-126-5p	CLDND1	noChange
miR-126-5p	TTC8	noChange
miR-126-5p	LRRC8B	noChange
miR-126-5p	ESCO1	noChange
miR-126-5p	XPC	noChange
miR-126-5p	ZDHHC20	noChange
miR-126-5p	CCND2	noChange
miR-126-5p	HMGA2	noChange
miR-126-5p	FAF1	noChange
miR-126-5p	ZNF738	noChange
miR-126-5p	STEAP2	up
miR-126-5p	CARD18	noChange
miR-126-5p	AC144568.2	noChange
miR-126-5p	GPR27	noChange
miR-126-5p	EPB42	noChange
miR-126-5p	CALML4	noChange
miR-126-5p	DCLK1	noChange
miR-126-5p	USP45	noChange
miR-126-5p	TMEM56	noChange
miR-126-5p	FGF9	noChange
miR-126-5p	CNTN1	noChange
miR-126-5p	PROSER2	noChange
miR-126-5p	ITGA1	noChange
miR-126-5p	ABHD16A	noChange
miR-126-5p	SLC16A5	noChange
miR-126-5p	TRAF6	noChange
miR-126-5p	SLC17A8	noChange
miR-126-5p	TMEM87B	noChange
miR-126-5p	SMIM8	noChange
miR-126-5p	UGT8	noChange
miR-126-5p	MRPL19	noChange
miR-126-5p	ZNF880	noChange
miR-126-5p	CCRN4L	noChange
miR-126-5p	GBP1	noChange
miR-126-5p	VCPKMT	noChange
miR-126-5p	KLRD1	noChange
miR-126-5p	CPLX3	noChange
miR-126-5p	CLEC12B	noChange
miR-126-5p	CDH26	noChange
miR-126-5p	PRRG3	noChange
miR-126-5p	PPM1K	noChange
miR-126-5p	IYD	noChange
miR-126-5p	MS4A3	noChange
miR-126-5p	HECTD2	noChange
miR-126-5p	ZNF83	noChange
miR-126-5p	TMEM170B	noChange
miR-126-5p	TMEM14E	noChange
miR-126-5p	RAB12	noChange
miR-126-5p	INO80D	noChange
miR-126-5p	KAT2B	noChange
miR-126-5p	ZSCAN23	noChange
miR-126-5p	CLEC9A	noChange
miR-126-5p	VSTM2A	noChange
miR-126-5p	GRB2	noChange
miR-126-5p	SSH2	noChange
miR-126-5p	JMJD1C	noChange
miR-126-5p	ATG7	noChange
miR-126-5p	MCMBP	noChange
miR-126-5p	ARHGAP18	noChange
miR-126-5p	ZNF148	noChange
miR-126-5p	2020-03-02	noChange
miR-126-5p	PRAMEF1	noChange
miR-126-5p	CCR4	noChange
miR-126-5p	LPPR5	noChange
miR-126-5p	FUT3	noChange
miR-126-5p	SLC12A8	up
miR-126-5p	CYP4F2	noChange
miR-126-5p	TMEM69	noChange
miR-126-5p	NAGS	noChange
miR-126-5p	ONECUT2	noChange
miR-126-5p	ECHDC1	noChange
miR-126-5p	GMFB	noChange
miR-126-5p	ANO5	noChange
miR-126-5p	LDLRAP1	noChange
miR-126-5p	CYP2A13	noChange
miR-126-5p	KLK11	noChange
miR-126-5p	MYOZ2	down
miR-126-5p	LAMA2	noChange
miR-126-5p	CHCHD1	noChange
miR-126-5p	RBM4B	noChange
miR-126-5p	TSPAN13	noChange
miR-126-5p	C14orf23	noChange
miR-126-5p	IGF1	noChange
miR-126-5p	MELK	noChange
miR-126-5p	FYB	noChange
miR-126-5p	TWSG1	noChange
miR-126-5p	FAM171B	noChange
miR-126-5p	YPEL2	noChange
miR-126-5p	WISP1	noChange
miR-126-5p	DGKB	noChange
miR-126-5p	FIGNL1	noChange
miR-126-5p	LMBR1	noChange
miR-126-5p	RP11-315D16.2	noChange
miR-126-5p	RSBN1	noChange
miR-126-5p	SESN3	noChange
miR-126-5p	CNOT4	noChange
miR-126-5p	CEP78	noChange
miR-126-5p	ALDH1A1	noChange
miR-126-5p	SLMO2	noChange
miR-126-5p	NPFFR1	noChange
miR-126-5p	OPRK1	noChange
miR-126-5p	GABRB2	noChange
miR-126-5p	PREX2	noChange
miR-126-5p	TBX22	noChange
miR-126-5p	CCL7	noChange
miR-126-5p	ATP6V1G2	noChange
miR-126-5p	GAN	noChange
miR-126-5p	SPAST	noChange
miR-126-5p	G3BP2	noChange
miR-126-5p	CAAP1	noChange
miR-126-5p	ATF7IP	noChange
miR-126-5p	UBE2V2	noChange
miR-126-5p	C11orf48	noChange
miR-126-5p	CCP110	noChange
miR-126-5p	NSRP1	noChange
miR-126-5p	GOLGA8F	noChange
miR-126-5p	POLE3	noChange
miR-126-5p	SYT10	noChange
miR-126-5p	COQ10B	noChange
miR-126-5p	PEX1	noChange
miR-126-5p	UBN2	noChange
miR-126-5p	FAM154B	noChange
miR-126-5p	GOLGA6L10	noChange
miR-126-5p	C11orf44	noChange
miR-126-5p	EXOC5	noChange
miR-126-5p	ANGPTL3	noChange
miR-126-5p	SRD5A1	noChange
miR-126-5p	ZBTB21	noChange
miR-126-5p	P2RY1	noChange
miR-126-5p	PDGFRA	up
miR-126-5p	GABRA6	noChange
miR-126-5p	HRH4	noChange
miR-126-5p	STAU2	noChange
miR-126-5p	SOCS4	noChange
miR-126-5p	JRKL	noChange
miR-126-5p	ENHO	noChange
miR-126-5p	ZNF99	noChange
miR-126-5p	DROSHA	noChange
miR-126-5p	GTF2H3	noChange
miR-126-5p	MAPK1IP1L	noChange
miR-126-5p	RSL1D1	noChange
miR-126-5p	AKAP8	noChange
miR-126-5p	RHBDF2	noChange
miR-126-5p	HIST1H2BK	noChange
miR-126-5p	TRIM49C	noChange
miR-126-5p	NMUR1	up
miR-126-5p	VAMP4	noChange
miR-126-5p	SPIN4	noChange
miR-126-5p	TMPRSS11BNL	noChange
miR-126-5p	UBE2E2	noChange
miR-126-5p	IL36RN	noChange
miR-126-5p	TRIM49	noChange
miR-126-5p	SORD	noChange
miR-126-5p	HEBP1	noChange
miR-126-5p	FAM76A	noChange
miR-126-5p	TRIQK	noChange
miR-126-5p	ZNF703	noChange
miR-126-5p	EMB	noChange
miR-126-5p	DNM1L	noChange
miR-126-5p	ZNF331	noChange
miR-126-5p	ARID4A	noChange
miR-126-5p	HMBOX1	noChange
miR-126-5p	MICU3	noChange
miR-126-5p	ANKRD20A2	noChange
miR-126-5p	ANKRD7	noChange
miR-126-5p	ANKRD20A1	up
miR-126-5p	DCTN6	noChange
miR-126-5p	BCAS2	noChange
miR-126-5p	FAM47E-STBD1	noChange
miR-126-5p	OLIG2	noChange
miR-126-5p	HSPBAP1	noChange
miR-126-5p	ZBTB18	noChange
miR-126-5p	CYP2A6	noChange
miR-126-5p	MYF5	noChange
miR-126-5p	ST8SIA4	noChange
miR-126-5p	PBX1	noChange
miR-126-5p	SLC16A14	noChange
miR-126-5p	C3orf35	noChange
miR-126-5p	AL162407.1	noChange
miR-126-5p	RPL23	noChange
miR-126-5p	ARFGAP3	noChange
miR-126-5p	PPP1R10	noChange
miR-126-5p	UTRN	noChange
miR-126-5p	POU2F1	noChange
miR-126-5p	XPO7	noChange
miR-126-5p	ACAN	noChange
miR-126-5p	DKFZP434H0512	noChange
miR-126-5p	DIO3	noChange
miR-126-5p	SLC2A14	noChange
miR-126-5p	LRRC8E	noChange
miR-126-5p	C7orf31	noChange
miR-126-5p	RAB33B	noChange
miR-126-5p	RGS7BP	noChange
miR-126-5p	C8orf34	up
miR-126-5p	LONRF2	noChange
miR-126-5p	HECA	noChange
miR-126-5p	DUSP28	noChange
miR-126-5p	KLHL9	noChange
miR-126-5p	LRRC19	noChange
miR-126-5p	ACTR1B	noChange
miR-126-5p	C18orf63	noChange
miR-126-5p	GOLGA8J	noChange
miR-126-5p	NPEPPS	noChange
miR-126-5p	NUBPL	noChange
miR-126-5p	LIPN	noChange
miR-126-5p	PAK1IP1	noChange
miR-126-5p	PAX4	noChange
miR-126-5p	VSTM2B	noChange
miR-126-5p	KCTD16	noChange
miR-126-5p	C21orf91	noChange
miR-126-5p	GNG2	noChange
miR-126-5p	NHLRC2	noChange
miR-126-5p	FAM198B	noChange
miR-126-5p	PPP1R2	noChange
miR-126-5p	SCN7A	noChange
miR-126-5p	FAM200B	noChange
miR-126-5p	CCDC13	up
miR-126-5p	USP51	noChange
miR-126-5p	AL353791.1	noChange
miR-126-5p	GSTCD	noChange
miR-126-5p	GBP7	noChange
miR-126-5p	SASS6	noChange
miR-126-5p	UGCG	noChange
miR-126-5p	WBP5	noChange
miR-126-5p	MREG	noChange
miR-126-5p	INPP4A	noChange
miR-126-5p	L3HYPDH	noChange
miR-126-5p	NIP7	noChange
miR-126-5p	TGFBR1	noChange
miR-126-5p	NFS1	noChange
miR-126-5p	ZSCAN31	noChange
miR-126-5p	GOLGA8K	noChange
miR-126-5p	SUCLG2	noChange
miR-126-5p	LPPR1	noChange
miR-126-5p	SKIDA1	noChange
miR-126-5p	ZNF865	noChange
miR-126-5p	TLR3	noChange
miR-126-5p	SLC30A6	noChange
miR-126-5p	MID1IP1	noChange
miR-126-5p	SESN1	noChange
miR-126-5p	HGF	noChange
miR-126-5p	C12orf23	noChange
miR-126-5p	EIF2A	noChange
miR-126-5p	HINT1	noChange
miR-126-5p	ANKRD34B	noChange
miR-126-5p	ALPPL2	noChange
miR-126-5p	SLC17A9	up
miR-126-5p	ZNF544	noChange
miR-126-5p	RDH11	noChange
miR-126-5p	TEP1	noChange
miR-126-5p	MIPOL1	noChange
miR-126-5p	FAR2	noChange
miR-126-5p	NFIA	noChange
miR-126-5p	ST8SIA3	noChange
miR-126-5p	NSUN7	up
miR-126-5p	PPP1R1C	down
miR-126-5p	SNX22	up
miR-126-5p	ASB5	noChange
miR-126-5p	CPED1	noChange
miR-126-5p	TNFSF15	noChange
miR-126-5p	PLIN5	noChange
miR-126-5p	LRRC55	down
miR-126-5p	MEMO1	noChange
miR-126-5p	NDUFB5	noChange
miR-126-5p	STON2	noChange
miR-126-5p	KLF9	noChange
miR-126-5p	RALGPS2	noChange
miR-126-5p	CEP120	noChange
miR-126-5p	SYNPO2	noChange
miR-126-5p	MSH2	noChange
miR-126-5p	LAYN	noChange
miR-126-5p	AL645728.1	noChange
miR-126-5p	RIMS1	noChange
miR-126-5p	VGLL3	noChange
miR-126-5p	CR1	noChange
miR-126-5p	THNSL1	noChange
miR-126-5p	HBP1	noChange
miR-126-5p	RXFP1	noChange
miR-126-5p	HMGCLL1	noChange
miR-126-5p	XXbac-BPG32J3.20	noChange
miR-126-5p	PKIB	noChange
miR-126-5p	QRSL1	noChange
miR-126-5p	FAM83B	up
miR-126-5p	FOXA1	noChange
miR-126-5p	MKI67IP	noChange
miR-126-5p	POLR2D	noChange
miR-126-5p	REEP3	noChange
miR-126-5p	XK	noChange
miR-126-5p	TMPRSS11E	noChange
miR-126-5p	LTA	noChange
miR-126-5p	C11orf63	noChange
miR-126-5p	TSHZ3	noChange
miR-126-5p	HRH1	noChange
miR-126-5p	CCDC81	noChange
miR-126-5p	ADK	noChange
miR-126-5p	TES	noChange
miR-126-5p	ZC3H8	noChange
miR-126-5p	GOLGB1	noChange
miR-126-5p	SCD	noChange
miR-126-5p	DIRC2	noChange
miR-126-5p	CEPT1	noChange
miR-126-5p	LDB1	noChange
miR-126-5p	CTD-2162K18.4	noChange
miR-126-5p	GPR82	noChange
miR-126-5p	BCL2L2	noChange
miR-126-5p	PIK3C2G	noChange
miR-126-5p	ZNF536	noChange
miR-126-5p	AC023632.1	noChange
miR-126-5p	SGPP1	noChange
miR-126-5p	PA2G4	noChange
miR-126-5p	ZBTB8B	noChange
miR-126-5p	C18orf25	noChange
miR-126-5p	PPM1B	noChange
miR-126-5p	GATA2	noChange
miR-126-5p	SLC39A8	noChange
miR-126-5p	FMN2	noChange
miR-126-5p	E2F6	noChange
miR-126-5p	ZBTB38	noChange
miR-126-5p	RP11-57H12.6	noChange
miR-126-5p	SCRG1	noChange
miR-126-5p	GABRG1	noChange
miR-126-5p	FAM184B	noChange
miR-126-5p	NFAT5	noChange
miR-126-5p	KIF7	noChange
miR-126-5p	CHAC2	noChange
miR-126-5p	ZNF610	noChange
miR-126-5p	TASP1	noChange
miR-126-5p	PKIA	down
miR-126-5p	BTN3A2	noChange
miR-126-5p	ARX	noChange
miR-126-5p	ANKRD45	noChange
miR-126-5p	CCDC169	noChange
miR-126-5p	DENND1B	noChange
miR-126-5p	TOB2	noChange
miR-126-5p	PNPLA8	noChange
miR-126-5p	CKS1B	noChange
miR-126-5p	FAM175B	noChange
miR-126-5p	FAM185A	noChange
miR-126-5p	NMNAT3	noChange
miR-126-5p	C11orf54	noChange
miR-126-5p	BMP6	noChange
miR-126-5p	GOLGA6L9	noChange
miR-126-5p	CDKN2D	noChange
miR-126-5p	IL18R1	noChange
miR-126-5p	MXRA5	down
miR-126-5p	CTAGE4	noChange
miR-126-5p	PHF21A	noChange
miR-126-5p	TGDS	noChange
miR-126-5p	DYM	noChange
miR-126-5p	ZFAND5	noChange
miR-126-5p	LYPLAL1	down
miR-126-5p	ZCWPW2	noChange
miR-126-5p	TTC33	noChange
miR-126-5p	LAMP3	noChange
miR-126-5p	CNTN5	noChange
miR-126-5p	GPR151	noChange
miR-126-5p	TMEM200C	up
miR-126-5p	TMEM123	noChange
miR-126-5p	ZNF460	noChange
miR-126-5p	ARHGEF28	noChange
miR-126-5p	WNT16	noChange
miR-126-5p	MSC	noChange
miR-126-5p	HERC6	noChange
miR-126-5p	NT5C3A	noChange
miR-126-5p	INIP	noChange
miR-126-5p	KIAA1644	noChange
miR-126-5p	TM9SF2	noChange
miR-126-5p	EXOSC9	noChange
miR-126-5p	FABP5	noChange
miR-126-5p	FPGT	noChange
miR-126-5p	TTC26	noChange
miR-126-5p	OSGIN2	noChange
miR-126-5p	ELOVL6	up
miR-126-5p	MAP4K5	noChange
miR-126-5p	AAK1	noChange
miR-126-5p	ZWILCH	noChange
miR-126-5p	PF4V1	noChange
miR-126-5p	MAGEA9	noChange
miR-126-5p	RP9	noChange
miR-126-5p	CTAGE8	noChange
miR-126-5p	GAPT	noChange
miR-126-5p	RIF1	noChange
miR-126-5p	ATG4A	noChange
miR-126-5p	FOXB1	noChange
miR-126-5p	FLT3	noChange
miR-126-5p	B2M	noChange
miR-126-5p	AHR	noChange
miR-126-5p	SGK3	noChange
miR-126-5p	INPP1	noChange
miR-126-5p	KCTD4	noChange
miR-126-5p	ADAMDEC1	noChange
miR-126-5p	ZNF34	noChange
miR-126-5p	CPEB4	noChange
miR-126-5p	ENPP5	noChange
miR-126-5p	SMCHD1	noChange
miR-126-5p	CEP57L1	noChange
miR-126-5p	CACYBP	noChange
miR-126-5p	ZNF74	noChange
miR-126-5p	NT5C1B	noChange
miR-126-5p	B4GALT1	noChange
miR-126-5p	AGAP8	noChange
miR-126-5p	TET2	noChange
miR-126-5p	SPCS2	noChange
miR-126-5p	RASEF	noChange
miR-126-5p	FGF7	noChange
miR-126-5p	PHF23	noChange
miR-126-5p	MAGEA9B	noChange
miR-126-5p	ASAH2	noChange
miR-126-5p	OLFML1	noChange
miR-126-5p	ZNF492	noChange
miR-126-5p	TRIM49D1	noChange
miR-126-5p	PPP1R12B	noChange
miR-126-5p	TMEM74	down
miR-126-5p	SCN8A	noChange
miR-126-5p	MYZAP	noChange
miR-126-5p	CA13	up
miR-126-5p	AGAP7	noChange
miR-126-5p	ZNF354A	noChange
miR-126-5p	TGFBI	noChange
miR-126-5p	NUP153	noChange
miR-126-5p	FAM47E	noChange
miR-126-5p	SLC25A51	noChange
miR-126-5p	MFSD8	noChange
miR-126-5p	NT5C1B-RDH14	noChange
miR-126-5p	DPY19L2	noChange
miR-126-5p	UBE2H	noChange
miR-126-5p	ERO1L	noChange
miR-126-5p	CERS6	noChange
miR-126-5p	ARHGEF38	noChange
miR-126-5p	PEG10	up
miR-126-5p	TMEM236	noChange
miR-126-5p	RAB31	noChange
miR-126-5p	POF1B	up
miR-126-5p	PREP	noChange
miR-126-5p	EBAG9	noChange
miR-126-5p	CAV2	noChange
miR-126-5p	MOB4	noChange
miR-126-5p	TTC7B	noChange
miR-126-5p	A1CF	noChange
miR-126-5p	NIPA2	noChange
miR-126-5p	SUPT20H	noChange
miR-126-5p	PSMA5	noChange
miR-126-5p	MMAA	noChange
miR-126-5p	ZDHHC13	noChange
miR-126-5p	SCEL	noChange
miR-126-5p	CD226	noChange
miR-126-5p	HOXA7	noChange
miR-126-5p	CXCL9	down
miR-126-5p	PITPNB	noChange
miR-126-5p	IRX3	noChange
miR-126-5p	RAB6C	noChange
miR-126-5p	FBXO48	noChange
miR-126-5p	EYA1	down
miR-126-5p	OCLN	noChange
miR-126-5p	GRM7	noChange
miR-126-5p	GUCY1A3	noChange
miR-126-5p	CEACAM8	noChange
miR-126-5p	ZNF254	noChange
miR-126-5p	COG6	noChange
miR-126-5p	C2orf69	noChange
miR-126-5p	RIMKLB	noChange
miR-126-5p	TMEM261	noChange
miR-126-5p	SAR1B	noChange
miR-126-5p	PTPN4	noChange
miR-126-5p	VWDE	up
miR-126-5p	RECK	noChange
miR-126-5p	NFE2L2	noChange
miR-126-5p	TMEM86A	noChange
miR-126-5p	GABRA1	noChange
miR-126-5p	HTATSF1	noChange
miR-126-5p	TPD52L3	noChange
miR-126-5p	PPP3CA	noChange
miR-126-5p	HPGD	noChange
miR-126-5p	QKI	noChange
miR-126-5p	FAM13B	noChange
miR-126-5p	YIPF4	noChange
miR-126-5p	MDH1B	noChange
miR-126-5p	VIL1	noChange
miR-126-5p	REV3L	noChange
miR-126-5p	LRRC58	noChange
miR-126-5p	SPATA5	noChange
miR-126-5p	ZNF354C	noChange
miR-126-5p	DIS3	noChange
miR-126-5p	PXDC1	noChange
miR-126-5p	TMEM200B	noChange
miR-126-5p	SERPINA10	noChange
miR-126-5p	RAP2A	noChange
miR-126-5p	KLHL32	up
miR-126-5p	LPAR1	noChange
miR-126-5p	PIGK	noChange
miR-126-5p	TMEM26	noChange
miR-126-5p	SMIM14	noChange
miR-126-5p	LRIG3	noChange
miR-126-5p	APPBP2	noChange
miR-126-5p	MAK	noChange
miR-126-5p	GOLGA8H	noChange
miR-126-5p	CTAGE9	noChange
miR-126-5p	INPP5D	noChange
miR-126-5p	POU5F1B	noChange
miR-126-5p	LCP2	noChange
miR-126-5p	ZC3H12B	noChange
miR-126-5p	KDM6A	noChange
miR-126-5p	CEP70	noChange
miR-126-5p	GNB5	up
miR-126-5p	TVP23B	noChange
miR-126-5p	CCDC50	noChange
miR-126-5p	MCUR1	noChange
miR-126-5p	SPRY4	noChange
miR-126-5p	SLC6A13	noChange
miR-126-5p	GOLGA6D	noChange
miR-126-5p	TRIM55	noChange
miR-126-5p	SLC4A8	noChange
miR-126-5p	PTPN21	noChange
miR-126-5p	FNTB	noChange
miR-126-5p	C8orf44-SGK3	noChange
miR-126-5p	CDC7	noChange
miR-126-5p	TMTC3	noChange
miR-126-5p	SLC16A4	noChange
miR-126-5p	ARHGAP28	noChange
miR-126-5p	PDDC1	noChange
miR-126-5p	NANP	noChange
miR-126-5p	S100Z	noChange
miR-126-5p	TMEM245	noChange
miR-126-5p	RFESD	noChange
miR-126-5p	SOS2	noChange
miR-126-5p	NR2F6	noChange
miR-126-5p	UBXN2A	noChange
miR-126-5p	TNFAIP2	noChange
miR-126-5p	CHURC1-FNTB	noChange
miR-126-5p	AGAP4	noChange
miR-126-5p	FAM111A	noChange
miR-126-5p	GOLGA6L9	noChange
miR-126-5p	CT62	noChange
miR-126-5p	TMEM183A	noChange
miR-126-5p	SLC24A2	noChange
miR-126-5p	SOCS6	noChange
miR-126-5p	TMEM27	noChange
miR-126-5p	NCK1	noChange
miR-126-5p	C12orf60	noChange
miR-126-5p	C11orf45	noChange
miR-126-5p	C5orf24	noChange
miR-126-5p	ERRFI1	noChange
miR-126-5p	RB1CC1	noChange
miR-126-5p	LIN54	noChange
miR-126-5p	E2F7	noChange
miR-126-5p	TRIM6	noChange
miR-126-5p	HOXD4	noChange
miR-126-5p	RAB9A	noChange
miR-126-5p	SYNJ2BP	noChange
miR-126-5p	C20orf196	noChange
miR-126-5p	ACTR3	noChange
miR-126-5p	ZNF583	noChange
miR-126-5p	ZNF749	noChange
miR-126-5p	VN1R1	noChange
miR-126-5p	LSAMP	noChange
miR-126-5p	SLC2A11	noChange
miR-126-5p	SLC17A5	noChange
miR-126-5p	ZBTB6	noChange
miR-126-5p	MMP16	noChange
miR-126-5p	SLC6A1	noChange
miR-126-5p	C9orf72	noChange
miR-126-5p	NMNAT2	up
miR-126-5p	SLC36A2	noChange
miR-126-5p	LRRC15	noChange
miR-126-5p	TRAF3IP2	noChange
miR-126-5p	PIGG	noChange
miR-126-5p	CAMK4	noChange
miR-126-5p	SHOX2	up
miR-126-5p	EYA4	noChange
miR-126-5p	TTPA	noChange
miR-126-5p	SPICE1	noChange
miR-126-5p	SERPINA5	up
miR-126-5p	BCO2	noChange
miR-126-5p	FABP2	noChange
miR-126-5p	NAALAD2	noChange
miR-126-5p	RELT	up
miR-126-5p	DSG3	noChange
miR-126-5p	TLR5	noChange
miR-126-5p	KLK7	noChange
miR-126-5p	MAP3K19	noChange
miR-126-5p	SEC23A	noChange
miR-126-5p	PHACTR2	noChange
miR-126-5p	ZNF558	noChange
miR-126-5p	KAL1	noChange
miR-126-5p	NUP160	noChange
miR-126-5p	RRAGD	noChange
miR-126-5p	NPR2	noChange
miR-126-5p	C4orf46	noChange
miR-126-5p	CYP1B1	noChange
miR-126-5p	MAGEB10	noChange
miR-126-5p	GPR12	noChange
miR-126-5p	JARID2	noChange
miR-126-5p	SUSD5	noChange
miR-126-5p	XAF1	noChange
miR-126-5p	NWD1	noChange
miR-126-5p	FZD6	noChange
miR-126-5p	TMEM67	noChange
miR-126-5p	SLC7A14	up
miR-126-5p	AP3B2	noChange
miR-126-5p	KCNN3	noChange
miR-126-5p	ITGB6	down
miR-126-5p	SNRK	noChange
miR-126-5p	RRAGC	noChange
miR-126-5p	CLEC3A	noChange
miR-126-5p	GOLGA6L4	noChange
miR-126-5p	RAPGEF6	noChange
miR-126-5p	CSRNP3	noChange
miR-126-5p	RASGRP1	noChange
miR-126-5p	GPR63	down
miR-126-5p	TSSK1B	noChange
miR-126-5p	ZDHHC15	noChange
miR-126-5p	DEK	noChange
miR-126-5p	GNAI2	noChange
miR-126-5p	TTC39B	noChange
miR-126-5p	ATOX1	noChange
miR-126-5p	PLA2R1	noChange
miR-126-5p	FAM60A	noChange
miR-126-5p	HECW2	down
miR-126-5p	PTPRE	noChange
miR-126-5p	IMPA1	noChange
miR-126-5p	ACAA2	down
miR-126-5p	PPARGC1A	noChange
miR-126-5p	TMEM30A	noChange
miR-126-5p	GNPDA2	noChange
miR-126-5p	ZNF200	noChange
miR-126-5p	MIB1	noChange
miR-126-5p	RP13-996F3.5	noChange
miR-126-5p	LDLRAD2	noChange
miR-126-5p	WNT7A	noChange
miR-126-5p	SLC38A4	noChange
miR-126-5p	DIMT1	noChange
miR-126-5p	FBRSL1	noChange
miR-126-5p	CLIP1	noChange
miR-126-5p	SLC2A3	up
miR-126-5p	CDCA7	noChange
miR-126-5p	SLC35A5	noChange
miR-126-5p	LAS1L	noChange
miR-126-5p	KCNK1	up
miR-126-5p	DTWD2	noChange
miR-126-5p	BRD3	noChange
miR-126-5p	VMA21	noChange
miR-126-5p	ACVR1C	noChange
miR-126-5p	CACNB4	noChange
miR-126-5p	GLUD2	noChange
miR-126-5p	FABP4	noChange
miR-126-5p	TFE3	noChange
miR-126-5p	SERHL2	noChange
miR-126-5p	RNF141	noChange
miR-126-5p	TPST1	noChange
miR-126-5p	SERAC1	noChange
miR-126-5p	PELI2	noChange
miR-126-5p	C15ORF37	noChange
miR-126-5p	TFPI	noChange
miR-126-5p	GLRX2	noChange
miR-126-5p	KDELC2	noChange
miR-126-5p	KIAA1468	noChange
miR-126-5p	ZNF503	up
miR-126-5p	ZNF24	noChange
miR-126-5p	SLC33A1	noChange
miR-126-5p	DCDC2	noChange
miR-126-5p	LRRC42	noChange
miR-126-5p	CPNE8	noChange
miR-126-5p	GLP1R	noChange
miR-126-5p	ANKRD42	noChange
miR-126-5p	SRSF12	noChange
miR-126-5p	EEF2	noChange
miR-126-5p	ZBTB26	noChange
miR-126-5p	STXBP4	noChange
miR-126-5p	SYS1	noChange
miR-126-5p	POFUT1	noChange
miR-126-5p	SPA17	noChange
miR-126-5p	UVRAG	noChange
miR-126-5p	GLDN	down
miR-126-5p	C5orf15	noChange
miR-126-5p	2020-09-10	noChange
miR-126-5p	METTL6	noChange
miR-126-5p	PPP2R2B	noChange
miR-126-5p	BBS2	noChange
miR-126-5p	C4orf45	noChange
miR-126-5p	SRCAP	noChange
miR-126-5p	PARP8	noChange
miR-126-5p	NLRP10	noChange
miR-126-5p	GLUD1	noChange
miR-126-5p	CYBRD1	noChange
miR-126-5p	ACER3	noChange
miR-126-5p	MCM10	noChange
miR-126-5p	HSPE1-MOB4	noChange
miR-126-5p	ZC3H6	noChange
miR-126-5p	HIBCH	noChange
miR-126-5p	CD2AP	noChange
miR-126-5p	TMF1	noChange
miR-126-5p	NAA50	noChange
miR-126-5p	ASL	noChange
miR-126-5p	RPS6KA6	up
miR-126-5p	ALPI	noChange
miR-126-5p	KCNE3	noChange
miR-126-5p	NDUFA5	noChange
miR-126-5p	TCEANC2	noChange
miR-126-5p	GMNC	noChange
miR-126-5p	ARMCX3	noChange
miR-126-5p	ADAMTS5	noChange
miR-126-5p	FAM227A	noChange
miR-126-5p	PTAR1	noChange
miR-126-5p	FAM213A	noChange
miR-126-5p	MCTP1	noChange
miR-126-5p	HLTF	noChange
miR-126-5p	ISG20	noChange
miR-126-5p	GOLGA6C	noChange
miR-126-5p	KRT78	noChange
miR-126-5p	NPAS3	noChange
miR-126-5p	NCAN	noChange
miR-126-5p	SERPINA3	up
miR-126-5p	C4orf36	noChange
miR-126-5p	MMP13	noChange
miR-126-5p	PLEKHH2	noChange
miR-126-5p	RNF20	noChange
miR-126-5p	GPM6B	noChange
miR-126-5p	COA5	noChange
miR-126-5p	KIF27	noChange
miR-126-5p	FAM84A	up
miR-126-5p	RAB23	noChange
miR-126-5p	CTC-432M15.3	noChange
miR-126-5p	TBC1D15	noChange
miR-126-5p	MPP6	up
miR-126-5p	MRS2	noChange
miR-126-5p	PURG	noChange
miR-126-5p	TMPRSS11B	noChange
miR-126-5p	OPHN1	noChange
miR-126-5p	BAI3	noChange
miR-126-5p	NLGN4X	noChange
miR-126-5p	SPATS2L	noChange
miR-126-5p	HS3ST3B1	down
miR-126-5p	AK4	down
miR-126-5p	CAT	noChange
miR-126-5p	CNPY1	noChange
miR-126-5p	ICOS	noChange
miR-126-5p	C1orf109	noChange
miR-126-5p	DCBLD1	noChange
miR-126-5p	VTI1B	noChange
miR-126-5p	TMEM50A	noChange
miR-126-5p	MFAP4	noChange
miR-126-5p	IKZF2	noChange
miR-126-5p	TBC1D19	noChange
miR-126-5p	ZFP30	noChange
miR-126-5p	PAFAH1B2	noChange
miR-126-5p	UGT2B4	noChange
miR-126-5p	TMOD2	noChange
miR-126-5p	ZBTB37	noChange
miR-126-5p	BCL2	noChange
miR-126-5p	NPAS2	noChange
miR-126-5p	ELK3	noChange
miR-126-5p	PIP4K2C	noChange
miR-126-5p	MBTD1	noChange
miR-126-5p	DSP	noChange
miR-126-5p	FUZ	noChange
miR-126-5p	GLCCI1	noChange
miR-126-5p	CDH19	noChange
miR-126-5p	RAB9B	noChange
miR-126-5p	SERPINB11	noChange
miR-126-5p	RAG2	noChange
miR-126-5p	TENC1	noChange
miR-126-5p	EMCN	noChange
miR-126-5p	TMEM99	noChange
miR-126-5p	NOX3	noChange
miR-126-5p	ZNF37A	noChange
miR-126-5p	BIRC6	noChange
miR-126-5p	CNTF	noChange
miR-126-5p	ZNF211	noChange
miR-126-5p	CBFA2T2	noChange
miR-126-5p	PDK3	noChange
miR-126-5p	USP12	noChange
miR-126-5p	PTPN1	noChange
miR-126-5p	GINS1	noChange
miR-126-5p	ZNF772	noChange
miR-126-5p	PAK3	noChange
miR-126-5p	RPS3	noChange
miR-126-5p	CD40LG	noChange
miR-126-5p	N4BP2	noChange
miR-126-5p	GOLGA8M	noChange
miR-126-5p	NAA16	noChange
miR-126-5p	PTPN23	noChange
miR-126-5p	FSIP1	down
miR-126-5p	KLHL24	noChange
miR-126-5p	C15orf37	noChange
miR-126-5p	RNF125	down
miR-126-5p	GRHPR	noChange
miR-126-5p	C1orf110	noChange
miR-126-5p	CNTNAP2	noChange
miR-126-5p	CPSF7	noChange
miR-126-5p	FAXC	noChange
miR-126-5p	CLIC2	noChange
miR-126-5p	EPHA6	up
miR-126-5p	ETNK1	noChange
miR-126-5p	MYO1B	noChange
miR-126-5p	RCHY1	noChange
miR-126-5p	SLC35A3	noChange
miR-126-5p	2020-03-03	noChange
miR-126-5p	C15orf41	down
miR-126-5p	PAQR3	noChange
miR-126-5p	ENPP4	noChange
miR-126-5p	NMT1	noChange
miR-126-5p	ZNF804B	noChange
miR-126-5p	LACC1	noChange
miR-126-5p	ESRP1	noChange
miR-126-5p	KIAA1024	noChange
miR-126-5p	CRHR1	noChange
miR-126-5p	CACNA1D	up
miR-126-5p	ZNF81	noChange
miR-126-5p	C9orf170	noChange
miR-126-5p	GOLGA8I	noChange
miR-126-5p	PIH1D3	noChange
miR-126-5p	PNLIPRP3	noChange
miR-126-5p	SDE2	noChange
miR-126-5p	ATP1A2	down
miR-126-5p	ZNF773	noChange
miR-126-5p	BCAS1	noChange
miR-126-5p	KCNB1	down
miR-126-5p	ZIC4	noChange
miR-126-5p	DCX	noChange
miR-126-5p	SLC25A24	noChange
miR-126-5p	ZFHX3	noChange
miR-126-5p	PRKX	noChange
miR-126-5p	ELK4	noChange
miR-126-5p	HSPD1	noChange
miR-126-5p	RAD51L3-RFFL	noChange
miR-126-5p	APOOL	noChange
miR-126-5p	HLF	noChange
miR-126-5p	FBXO27	noChange
miR-126-5p	PHYHIPL	noChange
miR-126-5p	ASXL2	noChange
miR-126-5p	SLC25A4	noChange
miR-126-5p	MAGEB16	noChange
miR-126-5p	CHUK	noChange
miR-126-5p	PERP	noChange
miR-126-5p	MTCH2	noChange
miR-126-5p	GORAB	noChange
miR-126-5p	ZNF770	noChange
miR-126-5p	CHRNA7	noChange
miR-126-5p	NCAM2	noChange
miR-126-5p	USP2	noChange
miR-126-5p	TAPBP	noChange
miR-126-5p	DNAJC3	noChange
miR-126-5p	KIAA0355	noChange
miR-126-5p	EIF4E3	noChange
miR-126-5p	MAP9	noChange
miR-126-5p	KIAA0408	noChange
miR-126-5p	TBL1X	noChange
miR-126-5p	TFRC	noChange
miR-126-5p	WDPCP	noChange
miR-126-5p	SLC41A2	noChange
miR-126-5p	RAB39A	noChange
miR-126-5p	MARK3	noChange
miR-126-5p	ZMPSTE24	noChange
miR-126-5p	SLC35G1	noChange
miR-126-5p	AFF4	noChange
miR-126-5p	FAM8A1	noChange
miR-126-5p	FMO5	noChange
miR-126-5p	DTX3L	noChange
miR-126-5p	CDH9	noChange
miR-126-5p	NPAP1	noChange
miR-126-5p	ZNF25	noChange
miR-126-5p	KCTD3	noChange
miR-126-5p	TRPS1	noChange
miR-126-5p	AK3	noChange
miR-126-5p	SETBP1	noChange
miR-126-5p	DCAF7	noChange
miR-126-5p	SPPL2A	noChange
miR-126-5p	CDKN1B	noChange
miR-126-5p	HIPK3	noChange
miR-126-5p	ABHD6	noChange
miR-126-5p	OTUD3	noChange
miR-126-5p	ADAMTS20	noChange
miR-126-5p	CYP51A1	noChange
miR-126-5p	OR9Q1	noChange
miR-126-5p	TMEM19	noChange
miR-126-5p	RNF32	noChange
miR-126-5p	THEMIS	noChange
miR-126-5p	AL590483.1	noChange
miR-126-5p	RAB18	noChange
miR-126-5p	HMGB1	noChange
miR-126-5p	MEF2D	noChange
miR-126-5p	UBXN4	noChange
miR-126-5p	C1RL	noChange
miR-126-5p	BET1	noChange
miR-126-5p	NAB1	noChange
miR-126-5p	HPS5	noChange
miR-126-5p	C6orf89	noChange
miR-126-5p	FLRT2	noChange
miR-126-5p	ATAD2	noChange
miR-126-5p	BCAR3	noChange
miR-126-5p	HS3ST3A1	noChange
miR-126-5p	FAM149B1	noChange
miR-126-5p	LONRF3	up
miR-126-5p	CYP2U1	noChange
miR-126-5p	DRGX	noChange
miR-126-5p	NUS1	noChange
miR-126-5p	PLA2G4A	noChange
miR-126-5p	DBF4B	noChange
miR-126-5p	DDX60	noChange
miR-126-5p	SLC1A1	noChange
miR-126-5p	HSD17B11	noChange
miR-126-5p	KIF5B	noChange
miR-126-5p	RBM41	noChange
miR-126-5p	PPP1R15B	noChange
miR-126-5p	ANXA7	noChange
miR-126-5p	ZNF546	noChange
miR-126-5p	TTC39C	noChange
miR-126-5p	ACTRT3	noChange
miR-126-5p	RPL15	noChange
miR-126-5p	RASSF6	noChange
miR-126-5p	AL161915.1	noChange
miR-126-5p	TMA16	noChange
miR-126-5p	SLC26A2	noChange
miR-126-5p	HBEGF	down
miR-126-5p	HLA-DPB1	noChange
miR-126-5p	ZXDA	noChange
miR-126-5p	C10orf137	noChange
miR-126-5p	EFR3A	noChange
miR-126-5p	GOLGA8A	noChange
miR-126-5p	P2RY10	noChange
miR-126-5p	TMEM52B	noChange
miR-126-5p	BRS3	noChange
miR-126-5p	CHD8	noChange
miR-126-5p	ATP8B4	noChange
miR-126-5p	NKX6-1	noChange
miR-126-5p	ISCU	noChange
miR-126-5p	C1GALT1	noChange
miR-126-5p	MTO1	noChange
miR-126-5p	ORAI2	noChange
miR-126-5p	ZNF697	noChange
miR-126-5p	C4orf32	noChange
miR-126-5p	SS18L1	noChange
miR-126-5p	CCDC14	noChange
miR-126-5p	FPR1	noChange
miR-126-5p	FAM92A1	noChange
miR-126-5p	SNTG1	noChange
miR-126-5p	TRAT1	noChange
miR-126-5p	CRTAM	noChange
miR-126-5p	PMP2	noChange
miR-126-5p	PIGO	noChange
miR-126-5p	PTGFR	up
miR-126-5p	PLEKHG7	noChange
miR-126-5p	MAP3K7CL	noChange
miR-126-5p	GOLGA8N	noChange
miR-126-5p	COL12A1	noChange
miR-126-5p	CDK19	noChange
miR-126-5p	PDE4D	noChange
miR-126-5p	MPP7	noChange
miR-126-5p	RFFL	noChange
miR-126-5p	CDYL2	noChange
miR-126-5p	RND3	noChange
miR-126-5p	AZIN1	noChange
miR-126-5p	ZNF573	noChange
miR-126-5p	KIRREL	noChange
miR-126-5p	BICD2	noChange
miR-126-5p	EIF3H	noChange
miR-126-5p	GPR1	noChange
miR-126-5p	RNF13	noChange
miR-126-5p	NEK4	noChange
miR-126-5p	PLOD2	noChange
miR-126-5p	HIF1A	noChange
miR-126-5p	ATF7IP2	noChange
miR-126-5p	PLEKHF2	noChange
miR-126-5p	MOB1B	noChange
miR-126-5p	ATL3	noChange
miR-126-5p	PAK2	noChange
miR-126-5p	EHBP1	noChange
miR-126-5p	SPACA1	noChange
miR-126-5p	WDR5B	noChange
miR-126-5p	POLR2M	noChange
miR-126-5p	GALNTL6	noChange
miR-126-5p	NEUROD4	noChange
miR-126-5p	2020-09-08	noChange
miR-126-5p	MLLT10	noChange
miR-126-5p	GEMIN8	noChange
miR-126-5p	KPNA4	noChange
miR-126-5p	FKBP14	noChange
miR-126-5p	LRRC8C	down
miR-126-5p	TMEM167B	noChange
miR-126-5p	DSEL	noChange
miR-126-5p	LINGO1	up
miR-126-5p	PGM3	noChange
miR-126-5p	C16orf72	noChange
miR-126-5p	TTF2	noChange
miR-126-5p	FGF2	noChange
miR-126-5p	NPAT	noChange
miR-126-5p	ZNF136	noChange
miR-126-5p	ANTXR2	noChange
miR-126-5p	GSKIP	noChange
miR-126-5p	RAB8B	noChange
miR-126-5p	RPL27A	noChange
[truncated: 89,482 more rows]
